# Supplementary material for: Negative association between higher maternal pre-pregnancy body mass index and breastfeeding outcomes is not mediated by DNA methylation
Source: Sci Rep. 2024 Jun 25;14:14675. doi: 10.1038/s41598-024-65605-0 (PMC11199553; doi:10.1038/s41598-024-65605-0)
Supplement: Supplementary file 2 — Supplementary Tables. [file 41598_2024_65605_MOESM2_ESM.xlsx]

## Sheet: ST_1
Supplementary Table 1: Association between maternal BMI and whether a mother initiated breastfeeding or not
Including breastfeeding intention (BMI continuous)
	Estimate	Std. Error	Z-value	P-value
Intercept	-2.62669	0.46048	-5.704	1.17e-08
BMI	-0.05736	0.01295	-4.43	9.41e-06
Breastfeeding intention (maybe)	3.60393	0.13135	27.437	< 2e-16
Breastfeeding intention (yes)	5.98726	0.14464	41.395	< 2e-16
Smoking (yes)	-0.44662	0.13867	-3.221	0.00128
Age	0.06749	0.01307	5.165	2.41e-07
Highest social class (1)	-0.14983	0.12948	-1.157	0.24721
Parity (primiparous)	-0.21589	0.1157	-1.866	0.06205
Education (>= A-level)	0.72928	0.13055	5.586	2.32e-08
Excluding breastfeeding intention (BMI continuous)
	Estimate	Std. Error	Z-value	P-value
Intercept	-0.46051	0.28229	-1.631	0.10281
BMI	-0.03282	0.00806	-4.072	4.66e-05
Smoking (yes)	-0.4274	0.08129	-5.258	1.46e-07
Age	0.10739	0.00815	13.178	< 2e-16
Highest social class (1)	-0.22388	0.0756	-2.962	0.00306
Parity (primiparous)	-0.79253	0.06953	-11.398	< 2e-16
Education (>= A-level)	1.12856	0.08173	13.808	< 2e-16
Including breastfeeding intention (BMI categorical)
	Estimate	Std. Error	Z-value	P-value
Intercept	-3.80058	0.36546	-10.4	< 2e-16
BMI (25-29)	-0.40366	0.14632	-2.759	0.0058
BMI (>=30)	-0.62948	0.20355	-3.093	0.00198
Breastfeeding intention (maybe)	3.59039	0.13102	27.403	< 2e-16
Breastfeeding intention (yes)	5.97983	0.1443	41.439	< 2e-16
Smoking (yes)	-0.41845	0.13829	-3.026	0.00248
Age	0.06598	0.01303	5.065	4.08e-07
Highest social class (1)	-0.15507	0.12947	-1.198	0.23103
Parity (primiparous)	-0.22623	0.11553	-1.958	0.05021
Education (>= A-level)	0.73036	0.13029	5.606	2.07e-08
Excluding breastfeeding intention (BMI categorical)
	Estimate	Std. Error	Z-value	P-value
Intercept	-1.14448	0.216521	-5.286	1.25e-07
BMI (25-29)	-0.175475	0.086164	-2.037	0.041697
BMI (>=30)	-0.454425	0.128142	-3.546	0.000391
Smoking (yes)	-0.419257	0.081223	-5.162	2.45e-07
Age	0.106652	0.008143	13.098	< 2e-16
Highest social class (1)	-0.223666	0.075597	-2.959	0.00309
Parity (primiparous)	-0.791971	0.069535	-11.39	< 2e-16
Education (>= A-level)	1.13131	0.081725	13.843	< 2e-16

## Sheet: ST_2
Supplementary Table 2: Association between maternal BMI and breastfeeding duration (number of months)
Including breastfeeding intention (BMI continuous)
	Estimate	Std. Error	t-value	P-value
Intercept	-2.14292	0.71845	-2.983	0.00287
BMI	-0.09094	0.01614	-5.636	1.83e-08
Breastfeeding intention (maybe)	2.0881	0.51822	4.029	5.67e-05
Breastfeeding intention (yes)	4.46667	0.49689	8.989	< 2e-16
Smoking (yes)	-0.83242	0.17928	-4.643	3.51e-06
Age	0.16308	0.01382	11.802	< 2e-16
Highest social class (1)	0.21539	0.16611	1.297	0.19479
Parity (primiparous)	0.78805	0.11654	6.762	1.5e-11
Education (>= A-level)	1.40902	0.11855	11.885	< 2e-16
Excluding breastfeeding intention (BMI continuous)
	Estimate	Std. Error	t-value	P-value
Intercept	1.77895	0.5444	3.268	0.00109
BMI	-0.0934	0.01642	-5.69	1.34e-08
Smoking (yes)	-0.88651	0.18236	-4.861	1.2e-06
Age	0.16979	0.01406	12.074	< 2e-16
Highest social class (1)	0.22013	0.16791	1.311	0.18992
Parity (primiparous)	0.77524	0.11841	6.547	6.38e-11
Education (>= A-level)	1.56348	0.12026	13	< 2e-16
Including breastfeeding intention (BMI categorical)
	Estimate	Std. Error	t-value	P-value
Intercept	-4.05034	0.62649	-6.465	1.1e-10
BMI (25-29)	-0.5745	0.16233	-3.539	0.000405
BMI (>=30)	-0.86842	0.27895	-3.113	0.00186
Breastfeeding intention (maybe)	2.06264	0.51873	3.976	7.09e-05
Breastfeeding intention (yes)	4.45417	0.49745	8.954	< 2e-16
Smoking (yes)	-0.8176	0.17948	-4.555	5.34e-06
Age	0.16193	0.01383	11.707	< 2e-16
Highest social class (1)	0.21134	0.16629	1.271	0.203817
Parity (primiparous)	0.7879	0.1167	6.752	1.61e-11
Education (>= A-level)	1.42421	0.11862	12.007	< 2e-16
Excluding breastfeeding intention (BMI categorical)
	Estimate	Std. Error	t-value	P-value
Intercept	-0.20146	0.40015	-0.503	0.614654
BMI (25-29)	-0.53877	0.16471	-3.271	0.001078
BMI (>=30)	-0.96058	0.28394	-3.383	0.000722
Smoking (yes)	-0.87214	0.18257	-4.777	1.82e-06
Age	0.1687	0.01408	11.983	< 2e-16
Highest social class (1)	0.21588	0.16811	1.284	0.199146
Parity (primiparous)	0.77572	0.11857	6.542	6.6e-11
Education (>= A-level)	1.5788	0.12034	13.12	< 2e-16

## Sheet: ST_3
Supplementary Table 3: Association between maternal BMI and breastfeeding duration (categorical variable)
Including breastfeeding intention (BMI continuous)
	Estimate	Std. Error	t-value	p-value
BMI	-0.05803	0.006763	-8.581	< 2e-16
Breastfeeding intention (maybe)	3.67232	0.137733	26.663	< 2e-16
Breastfeeding intention (yes)	5.31868	0.131128	40.561	< 2e-16
Smoking (yes)	-0.46062	0.074006	-6.224	4.84338e-10
Age	0.07591	0.00602	12.609	< 2e-16
Highest social class (1)	0.07166	0.068085	1.053	0.292566
Parity (primiparous)	0.24765	0.050157	4.937	7.91454e-07
Education (>= A-level)	0.79357	0.05117	15.508	< 2e-16
Intercepts
0|1	4.79819	0.205285	23.3733	< 2e-16
1|2	7.41648	0.216014	34.3334	< 2e-16
2|3	8.18648	0.218288	37.5032	< 2e-16
Excluding breastfeeding intention (BMI continuous)
	Estimate	Std. Error	t-value	p-value
BMI	-0.0526726	0.00601898	-8.75109	< 2e-16
Smoking (yes)	-0.520033	0.0651366	-7.98373	< 2e-16
Age	0.0951299	0.00547422	17.3778	< 2e-16
Highest social class (1)	-0.0682607	0.0605627	-1.12711	0.259697
Parity (primiparous)	-0.108291	0.0455312	-2.3784	0.0173879
Education (>= A-level)	0.984518	0.0475794	20.6921	< 2e-16
Intercepts
0|1	0.261822	0.202355	1.29388	0.195708
1|2	1.94453	0.203467	9.55701	< 2e-16
2|3	2.61746	0.204489	12.8	< 2e-16
Including breastfeeding intention (BMI categorical)
	Estimate	Std. Error	t-value	p-value
BMI (25-29)	-0.37241	0.068053	-5.47235	4.44098e-08
BMI (>=30)	-0.634159	0.114516	-5.53772	3.06429e-08
Breastfeeding intention (maybe)	3.66002	0.137673	26.5848	< 2e-16
Breastfeeding intention (yes)	5.31452	0.131071	40.5468	< 2e-16
Smoking (yes)	-0.445279	0.0739401	-6.02216	1.72101e-09
Age	0.074963	0.0060137	12.4654	< 2e-16
Highest social class (1)	0.0705237	0.0680764	1.03595	0.300226
Parity (primiparous)	0.246435	0.0501353	4.9154	8.8602e-07
Education (>= A-level)	0.798845	0.0511305	15.6237	< 2e-16
Intercepts
0|1	4.79819	0.205285	23.3733	< 2e-16
1|2	7.41648	0.216014	34.3334	< 2e-16
2|3	8.18648	0.218288	37.5032	< 2e-16
Excluding breastfeeding intention (BMI categorical)
	Estimate	Std. Error	t-value	p-value
BMI (25-29)	-0.298606	0.0612747	-4.87323	1.09786e-06
BMI (>=30)	-0.645971	0.101234	-6.381	1.75931e-10
Smoking (yes)	-0.508474	0.0650724	-7.81397	5.54149e-15
Age	0.0942848	0.0054713	17.2326	< 2e-16
Highest social class (1)	-0.0673102	0.0605598	-1.11147	0.266367
Parity (primiparous)	-0.10809	0.0455239	-2.37435	0.0175799
Education (>= A-level)	0.989013	0.0475695	20.7909	< 2e-16
Intercepts
0|1	1.37223	0.151124	9.0801	< 2e-16
1|2	3.05229	0.154401	19.7686	< 2e-16
2|3	3.72365	0.156345	23.8168	< 2e-16

## Sheet: ST_4
Supplementary Table 4: Association between maternal BMI and breastfeeding duration (time-to-event)
Including breastfeeding intention
	coef	exp(coef)	se(coef)	z	p-value
Breastfeeding intention (maybe)	-0.647911	0.523138	0.116103	-5.58	2.4e-08
Breastfeeding intention (yes)	-1.16486	0.311967	0.111307	-10.465	< 2e-16
BMI (25-29)	0.123347	1.13128	0.038149	3.233	0.001224
BMI (>=30)	0.172924	1.18877	0.066196	2.612	0.008993
Smoking (yes)	0.146262	1.1575	0.042306	3.457	0.000546
Age	-0.033465	0.967089	0.003292	-10.166	< 2e-16
Highest social class (1)	-0.056637	0.944937	0.044087	-1.285	0.198908
Parity (primiparous)	-0.180792	0.834609	0.028121	-6.429	1.28e-10
Education (>= A-level)	-0.251522	0.777616	0.028755	-8.747	< 2e-16
Excluding breastfeeding intention
	coef	exp(coef)	se(coef)	z	p-value
BMI (25-29)	0.12473	1.13284	0.03782	3.298	0.000973
BMI (>=30)	0.19467	1.21491	0.06562	2.967	0.003009
Smoking (yes)	0.15091	1.16289	0.04196	3.597	0.000322
Age	-0.03662	0.96404	0.00329	-11.13	< 2e-16
Highest social class (1)	-0.05175	0.94957	0.0433	-1.195	0.232076
Parity (primiparous)	-0.18601	0.83027	0.02799	-6.646	3.01e-11
Education (>= A-level)	-0.28419	0.75262	0.02843	-9.997	< 2e-16

## Sheet: ST_6
Supplementary Table 6: Differentially Methylated Region Analysis
"DMR analysis" shows all DMRs identified across EWAS of pre-pregnancy BMI, breastfeeding inititation and breastfeeding duration. "EWAS results of CpG in DMR with smallest EWAS p-value" shows the representative CpG from the respective EWAS that had the smallest EWAS p-value of CpG sites within the DMR. We report one DMR on chromosome 7 where the representative CpG from the respective EWAS had a p-…
DMR analysis												EWAS results of CpG in DMR with smallest EWAS p-value
chr	start	end	gene.symbol	n	B	S	estimate	se	z	p.value	p.adjust	probeID	coef.none	se.none	t.none	p.none	coef.adj	se.adj	t.adj	p.adj	formula.none	formula.adj	EWAS
chr6	33245467	33246008	B3GALT4	24	-0.00297302	0.000424264	-0.00297302	0.000424264	-7.00748	2.42648e-12	1.41029e-06	cg19241689	-0.00010254	3.06032e-05	-3.35062	0.000849392	-0.000113932	3.04293e-05	-3.74416	0.000196317	methylation ~ momBMI	methylation ~ momBMI + maternal_age + parity_1 + mat_smk_preg + edu_mat + social_class + bf_intention_1m + Bcell + CD4T + CD8T + Gran + Mono + NK	maternal BMI
chr12	133065941	133066680	FBRSL1	17	-0.00170889	0.00024683	-0.00170889	0.00024683	-6.92338	4.40992e-12	2.56308e-06	cg15282907	-0.000130965	2.81963e-05	-4.64478	4.05305e-06	-0.000111047	2.50954e-05	-4.425	1.12035e-05	methylation ~ momBMI	methylation ~ momBMI + maternal_age + parity_1 + mat_smk_preg + edu_mat + social_class + bf_intention_1m + Bcell + CD4T + CD8T + Gran + Mono + NK	maternal BMI
chr1	93645478	93646459	CCDC18;TMED5;TMED5;TMED5	15	-0.00110447	0.000166458	-0.00110447	0.000166458	-6.63511	3.24253e-11	1.88458e-05	cg17470347	-6.80786e-05	2.29448e-05	-2.96706	0.0031069	-7.90265e-05	1.81727e-05	-4.34864	1.57585e-05	methylation ~ momBMI	methylation ~ momBMI + maternal_age + parity_1 + mat_smk_preg + edu_mat + social_class + bf_intention_1m + Bcell + CD4T + CD8T + Gran + Mono + NK	maternal BMI
chr7	86849187	86849809	C7orf23	6	-0.00439931	0.000668645	-0.00439931	0.000668645	-6.57945	4.72204e-11	2.74449e-05	cg11683732	-0.000163111	3.93847e-05	-4.14149	3.86051e-05	-0.000172501	3.61587e-05	-4.77067	2.23804e-06	methylation ~ momBMI	methylation ~ momBMI + maternal_age + parity_1 + mat_smk_preg + edu_mat + social_class + bf_intention_1m + Bcell + CD4T + CD8T + Gran + Mono + NK	maternal BMI
chr10	8095484	8096633	FLJ45983;GATA3;GATA3;FLJ45983	35	-0.000645344	9.95249e-05	-0.000645344	9.95249e-05	-6.48425	8.91756e-11	5.18296e-05	cg01224891	-3.85694e-05	1.63473e-05	-2.35937	0.0185731	-4.69231e-05	1.54754e-05	-3.0321	0.00251905	methylation ~ momBMI	methylation ~ momBMI + maternal_age + parity_1 + mat_smk_preg + edu_mat + social_class + bf_intention_1m + Bcell + CD4T + CD8T + Gran + Mono + NK	maternal BMI
chr11	2398500	2398587	CD81	8	-0.00382137	0.000600842	-0.00382137	0.000600842	-6.36003	2.01718e-10	0.00011724	cg25144930	-0.000144517	4.31121e-05	-3.35212	0.000844339	-0.000121945	3.734e-05	-3.26581	0.00114558	methylation ~ momBMI	methylation ~ momBMI + maternal_age + parity_1 + mat_smk_preg + edu_mat + social_class + bf_intention_1m + Bcell + CD4T + CD8T + Gran + Mono + NK	maternal BMI
chr6	31782711	31783455	HSPA1A;HSPA1L	23	-0.000901115	0.000148347	-0.000901115	0.000148347	-6.07438	1.24465e-09	0.000723401	cg21122656	-0.000155194	5.10412e-05	-3.04056	0.00244748	-0.000161484	4.41923e-05	-3.65413	0.000277547	methylation ~ momBMI	methylation ~ momBMI + maternal_age + parity_1 + mat_smk_preg + edu_mat + social_class + bf_intention_1m + Bcell + CD4T + CD8T + Gran + Mono + NK	maternal BMI
chr14	67982146	67982198	TMEM229B	6	-0.00165585	0.000273035	-0.00165585	0.000273035	-6.06461	1.32272e-09	0.000768777	cg10484450	-7.67015e-05	2.57261e-05	-2.98147	0.00296517	-8.8197e-05	2.26233e-05	-3.8985	0.000106114	methylation ~ momBMI	methylation ~ momBMI + maternal_age + parity_1 + mat_smk_preg + edu_mat + social_class + bf_intention_1m + Bcell + CD4T + CD8T + Gran + Mono + NK	maternal BMI
chr22	29702810	29702854	GAS2L1;GAS2L1;GAS2L1	4	-0.00207946	0.000348154	-0.00207946	0.000348154	-5.97281	2.33206e-09	0.00135541	cg16442226	-7.17577e-05	1.66143e-05	-4.31903	1.792e-05	-7.10873e-05	1.61518e-05	-4.4012	1.2492e-05	methylation ~ momBMI	methylation ~ momBMI + maternal_age + parity_1 + mat_smk_preg + edu_mat + social_class + bf_intention_1m + Bcell + CD4T + CD8T + Gran + Mono + NK	maternal BMI
chr10	28821230	28821714	WAC;WAC;WAC	7	-0.00407802	0.000689599	-0.00407802	0.000689599	-5.9136	3.34708e-09	0.00194535	cg25314840	-7.18111e-05	2.65483e-05	-2.70492	0.00699356	-7.95596e-05	2.51399e-05	-3.16468	0.00162009	methylation ~ momBMI	methylation ~ momBMI + maternal_age + parity_1 + mat_smk_preg + edu_mat + social_class + bf_intention_1m + Bcell + CD4T + CD8T + Gran + Mono + NK	maternal BMI
chr1	91852881	91853089	HFM1	5	-0.0150917	0.00258245	-0.0150917	0.00258245	-5.84394	5.09795e-09	0.00296297	cg19082970	-0.00146778	0.000516333	-2.8427	0.00459957	-0.00175276	0.000510954	-3.43037	0.000638179	methylation ~ momBMI	methylation ~ momBMI + maternal_age + parity_1 + mat_smk_preg + edu_mat + social_class + bf_intention_1m + Bcell + CD4T + CD8T + Gran + Mono + NK	maternal BMI
chr7	128577914	128577926	IRF5;IRF5;IRF5;IRF5;IRF5;IRF5	4	-0.00115485	0.000198139	-0.00115485	0.000198139	-5.82851	5.59242e-09	0.00325036	cg13569651	-8.48453e-05	2.37742e-05	-3.5688	0.000382471	-7.29703e-05	2.22872e-05	-3.27408	0.00111259	methylation ~ momBMI	methylation ~ momBMI + maternal_age + parity_1 + mat_smk_preg + edu_mat + social_class + bf_intention_1m + Bcell + CD4T + CD8T + Gran + Mono + NK	maternal BMI
chr12	105501346	105501795	KIAA1033;KIAA1033	8	-0.000678499	0.000116432	-0.000678499	0.000116432	-5.82745	5.62817e-09	0.00327114	cg10518145	-4.57905e-05	1.75133e-05	-2.61461	0.00912078	-5.2766e-05	1.58539e-05	-3.32826	0.000920123	methylation ~ momBMI	methylation ~ momBMI + maternal_age + parity_1 + mat_smk_preg + edu_mat + social_class + bf_intention_1m + Bcell + CD4T + CD8T + Gran + Mono + NK	maternal BMI
chr13	78493229	78493651	EDNRB;EDNRB;EDNRB	15	-0.00198706	0.000346587	-0.00198706	0.000346587	-5.73322	9.85396e-09	0.0057272	cg24236409	-4.29448e-05	3.21597e-05	-1.33536	0.182187	-9.09034e-05	2.50704e-05	-3.62593	0.000309252	methylation ~ momBMI	methylation ~ momBMI + maternal_age + parity_1 + mat_smk_preg + edu_mat + social_class + bf_intention_1m + Bcell + CD4T + CD8T + Gran + Mono + NK	maternal BMI
chr16	57520405	57520519	DOK4	5	-0.00143612	0.000251127	-0.00143612	0.000251127	-5.7187	1.07344e-08	0.00623889	cg07988120	-8.72949e-05	2.31341e-05	-3.77342	0.000174308	-7.9807e-05	2.02124e-05	-3.94843	8.66795e-05	methylation ~ momBMI	methylation ~ momBMI + maternal_age + parity_1 + mat_smk_preg + edu_mat + social_class + bf_intention_1m + Bcell + CD4T + CD8T + Gran + Mono + NK	maternal BMI
chr7	2883529	2884079	GNA12	5	-0.00112335	0.000197009	-0.00112335	0.000197009	-5.70202	1.18399e-08	0.00688145	cg18242990	-9.90635e-05	2.82875e-05	-3.50203	0.000490309	-0.00010355	2.56307e-05	-4.04009	5.9388e-05	methylation ~ momBMI	methylation ~ momBMI + maternal_age + parity_1 + mat_smk_preg + edu_mat + social_class + bf_intention_1m + Bcell + CD4T + CD8T + Gran + Mono + NK	maternal BMI
chr1	39957206	39957535	BMP8A	8	-0.000799015	0.000141134	-0.000799015	0.000141134	-5.66139	1.50148e-08	0.0087267	cg02575697	-5.19866e-05	1.67699e-05	-3.1	0.00201073	-4.97769e-05	1.4782e-05	-3.36739	0.000800582	methylation ~ momBMI	methylation ~ momBMI + maternal_age + parity_1 + mat_smk_preg + edu_mat + social_class + bf_intention_1m + Bcell + CD4T + CD8T + Gran + Mono + NK	maternal BMI
chr1	22778394	22778600	ZBTB40;ZBTB40;ZBTB40;ZBTB40	5	-0.00103697	0.000183381	-0.00103697	0.000183381	-5.65476	1.56067e-08	0.00907075	cg11987090	-1.8038e-05	2.34054e-05	-0.770679	0.441154	-5.75232e-05	2.07552e-05	-2.77151	0.00573094	methylation ~ momBMI	methylation ~ momBMI + maternal_age + parity_1 + mat_smk_preg + edu_mat + social_class + bf_intention_1m + Bcell + CD4T + CD8T + Gran + Mono + NK	maternal BMI
chr22	45705685	45705698	FAM118A;FAM118A	4	-0.00135422	0.000240672	-0.00135422	0.000240672	-5.62683	1.83548e-08	0.0106679	cg03837677	-6.32124e-05	1.90391e-05	-3.32013	0.000945021	-7.18598e-05	1.7979e-05	-3.99688	7.10133e-05	methylation ~ momBMI	methylation ~ momBMI + maternal_age + parity_1 + mat_smk_preg + edu_mat + social_class + bf_intention_1m + Bcell + CD4T + CD8T + Gran + Mono + NK	maternal BMI
chr2	220094292	220094626	ATG9A;ANKZF1;ANKZF1;ATG9A	13	-0.001792	0.000319556	-0.001792	0.000319556	-5.60779	2.04926e-08	0.0119104	cg03546879	-8.95292e-05	3.06491e-05	-2.9211	0.00359735	-8.17604e-05	2.5232e-05	-3.24034	0.00125078	methylation ~ momBMI	methylation ~ momBMI + maternal_age + parity_1 + mat_smk_preg + edu_mat + social_class + bf_intention_1m + Bcell + CD4T + CD8T + Gran + Mono + NK	maternal BMI
chr3	136537856	136538089	TMEM22;TMEM22;TMEM22	3	-0.00394585	0.000704282	-0.00394585	0.000704282	-5.60265	2.11098e-08	0.0122692	cg13383019	-7.00274e-05	3.39737e-05	-2.06122	0.0396392	-9.93762e-05	2.75177e-05	-3.61136	0.000326393	methylation ~ momBMI	methylation ~ momBMI + maternal_age + parity_1 + mat_smk_preg + edu_mat + social_class + bf_intention_1m + Bcell + CD4T + CD8T + Gran + Mono + NK	maternal BMI
chr8	30890555	30891743	WRN;PURG;PURG;PURG	27	-0.00113257	0.000202476	-0.00113257	0.000202476	-5.59359	2.22426e-08	0.0129276	cg18996590	-6.58195e-05	2.87808e-05	-2.28692	0.0224922	-9.2996e-05	2.62761e-05	-3.53918	0.000428265	methylation ~ momBMI	methylation ~ momBMI + maternal_age + parity_1 + mat_smk_preg + edu_mat + social_class + bf_intention_1m + Bcell + CD4T + CD8T + Gran + Mono + NK	maternal BMI
chr2	98280523	98280745	ACTR1B	7	-0.000848345	0.000151736	-0.000848345	0.000151736	-5.59091	2.25878e-08	0.0131282	cg03574736	-8.03159e-05	2.07814e-05	-3.86479	0.000121239	-6.50827e-05	1.81163e-05	-3.5925	0.000350586	methylation ~ momBMI	methylation ~ momBMI + maternal_age + parity_1 + mat_smk_preg + edu_mat + social_class + bf_intention_1m + Bcell + CD4T + CD8T + Gran + Mono + NK	maternal BMI
chr1	39874878	39874964	KIAA0754;MACF1;MACF1	3	-0.00223942	0.000401146	-0.00223942	0.000401146	-5.58255	2.37016e-08	0.0137755	cg23889117	-5.1792e-05	1.99941e-05	-2.59037	0.00978132	-6.08581e-05	1.90535e-05	-3.19407	0.001466	methylation ~ momBMI	methylation ~ momBMI + maternal_age + parity_1 + mat_smk_preg + edu_mat + social_class + bf_intention_1m + Bcell + CD4T + CD8T + Gran + Mono + NK	maternal BMI
chr16	2246498	2246994	CASKIN1	3	-0.00755385	0.00135864	-0.00755385	0.00135864	-5.55986	2.69984e-08	0.0156917	cg04018448	-0.000407558	7.91431e-05	-5.14963	3.38387e-07	-0.000199367	4.548e-05	-4.38362	1.34999e-05	methylation ~ momBMI	methylation ~ momBMI + maternal_age + parity_1 + mat_smk_preg + edu_mat + social_class + bf_intention_1m + Bcell + CD4T + CD8T + Gran + Mono + NK	maternal BMI
chr19	8454867	8455291	RAB11B	10	-0.00119541	0.000216025	-0.00119541	0.000216025	-5.53366	3.13612e-08	0.0182274	cg02020019	-8.68123e-05	3.33926e-05	-2.59975	0.00952118	-9.13215e-05	2.83505e-05	-3.22116	0.00133634	methylation ~ momBMI	methylation ~ momBMI + maternal_age + parity_1 + mat_smk_preg + edu_mat + social_class + bf_intention_1m + Bcell + CD4T + CD8T + Gran + Mono + NK	maternal BMI
chr16	11836374	11836828	TXNDC11	7	-0.00175716	0.000317594	-0.00175716	0.000317594	-5.53272	3.15296e-08	0.0183252	cg08460793	-0.000138335	3.3081e-05	-4.18172	3.24981e-05	-0.000100076	2.86697e-05	-3.49066	0.000512175	methylation ~ momBMI	methylation ~ momBMI + maternal_age + parity_1 + mat_smk_preg + edu_mat + social_class + bf_intention_1m + Bcell + CD4T + CD8T + Gran + Mono + NK	maternal BMI
chr7	23338750	23338897	C7orf30	7	-0.000951031	0.000171965	-0.000951031	0.000171965	-5.53038	3.19536e-08	0.0185717	cg27634246	-0.000101566	3.51507e-05	-2.88943	0.00397551	-9.89677e-05	3.14306e-05	-3.14876	0.00170971	methylation ~ momBMI	methylation ~ momBMI + maternal_age + parity_1 + mat_smk_preg + edu_mat + social_class + bf_intention_1m + Bcell + CD4T + CD8T + Gran + Mono + NK	maternal BMI
chr3	50540261	50541078	CACNA2D2;CACNA2D2	8	-0.00144246	0.000260879	-0.00144246	0.000260879	-5.52923	3.21637e-08	0.0186938	cg09087110	-6.40874e-05	2.03278e-05	-3.1527	0.00168634	-6.30855e-05	1.95881e-05	-3.2206	0.00134006	methylation ~ momBMI	methylation ~ momBMI + maternal_age + parity_1 + mat_smk_preg + edu_mat + social_class + bf_intention_1m + Bcell + CD4T + CD8T + Gran + Mono + NK	maternal BMI
chr9	80911841	80912260	PSAT1;PSAT1;PSAT1;PSAT1	5	-0.00097544	0.00017663	-0.00097544	0.00017663	-5.52252	3.3418e-08	0.0194228	cg14052221	-2.91401e-05	1.00383e-05	-2.9029	0.00381226	-3.19107e-05	9.49953e-06	-3.35919	0.000825041	methylation ~ momBMI	methylation ~ momBMI + maternal_age + parity_1 + mat_smk_preg + edu_mat + social_class + bf_intention_1m + Bcell + CD4T + CD8T + Gran + Mono + NK	maternal BMI
chr6	33176087	33176439	RING1	12	-0.00167084	0.000302809	-0.00167084	0.000302809	-5.51781	3.43259e-08	0.0199505	cg00255853	-4.44228e-05	1.94111e-05	-2.28852	0.0223967	-5.7543e-05	1.76898e-05	-3.2529	0.00119759	methylation ~ momBMI	methylation ~ momBMI + maternal_age + parity_1 + mat_smk_preg + edu_mat + social_class + bf_intention_1m + Bcell + CD4T + CD8T + Gran + Mono + NK	maternal BMI
chr17	7123138	7123415	DLG4;ACADVL;ACADVL;ACADVL;DLG4;ACADVL	5	-0.00735414	0.00134445	-0.00735414	0.00134445	-5.46999	4.50065e-08	0.0261582	cg24706032	-5.01237e-05	1.53841e-05	-3.25816	0.00117417	-4.44718e-05	1.37898e-05	-3.22499	0.00131875	methylation ~ momBMI	methylation ~ momBMI + maternal_age + parity_1 + mat_smk_preg + edu_mat + social_class + bf_intention_1m + Bcell + CD4T + CD8T + Gran + Mono + NK	maternal BMI
chr7	63505638	63505871	ZNF727	6	0.0352838	0.00645834	0.0352838	0.00645834	5.46329	4.67389e-08	0.027165	cg19155391	0.00312898	0.000843617	3.70901	0.000224041	0.00241529	0.000825923	2.92435	0.00356343	methylation ~ momBMI	methylation ~ momBMI + maternal_age + parity_1 + mat_smk_preg + edu_mat + social_class + bf_intention_1m + Bcell + CD4T + CD8T + Gran + Mono + NK	maternal BMI
chr22	51066512	51066859	ARSA;ARSA;ARSA;ARSA;ARSA;ARSA;ARSA;ARSA;ARSA;ARSA	7	-0.000930353	0.000170626	-0.000930353	0.000170626	-5.45257	4.96462e-08	0.0288547	cg25408497	-8.14189e-05	2.64032e-05	-3.08367	0.00212378	-9.16721e-05	2.26441e-05	-4.04838	5.74331e-05	methylation ~ momBMI	methylation ~ momBMI + maternal_age + parity_1 + mat_smk_preg + edu_mat + social_class + bf_intention_1m + Bcell + CD4T + CD8T + Gran + Mono + NK	maternal BMI
chr11	74660055	74660260	XRRA1;XRRA1;SPCS2	8	-0.00042558	7.80794e-05	-0.00042558	7.80794e-05	-5.45061	5.01979e-08	0.0291754	cg10474368	-3.95292e-05	1.12523e-05	-3.51299	0.000471198	-4.14942e-05	1.08143e-05	-3.83698	0.00013605	methylation ~ momBMI	methylation ~ momBMI + maternal_age + parity_1 + mat_smk_preg + edu_mat + social_class + bf_intention_1m + Bcell + CD4T + CD8T + Gran + Mono + NK	maternal BMI
chr1	200992385	200992788	KIF21B	6	-0.00140847	0.000258698	-0.00140847	0.000258698	-5.44446	5.1963e-08	0.0302013	cg24444188	-0.000207193	5.02382e-05	-4.12422	4.15458e-05	-0.000189441	4.27216e-05	-4.43433	1.07307e-05	methylation ~ momBMI	methylation ~ momBMI + maternal_age + parity_1 + mat_smk_preg + edu_mat + social_class + bf_intention_1m + Bcell + CD4T + CD8T + Gran + Mono + NK	maternal BMI
chr17	35294472	35294491	LHX1	4	-0.00112248	0.000206251	-0.00112248	0.000206251	-5.4423	5.25981e-08	0.0305704	cg04993975	-9.74244e-05	2.65445e-05	-3.67023	0.000260267	-8.53041e-05	2.19564e-05	-3.88517	0.000112021	methylation ~ momBMI	methylation ~ momBMI + maternal_age + parity_1 + mat_smk_preg + edu_mat + social_class + bf_intention_1m + Bcell + CD4T + CD8T + Gran + Mono + NK	maternal BMI
chr3	196014796	196015218	PCYT1A	5	-0.00223306	0.000410661	-0.00223306	0.000410661	-5.43772	5.39652e-08	0.031365	cg10606216	-0.000178188	8.5066e-05	-2.09471	0.0365508	-0.000248768	8.05336e-05	-3.089	0.0020893	methylation ~ momBMI	methylation ~ momBMI + maternal_age + parity_1 + mat_smk_preg + edu_mat + social_class + bf_intention_1m + Bcell + CD4T + CD8T + Gran + Mono + NK	maternal BMI
chr21	43299497	43299868	PRDM15;PRDM15	5	-0.000554787	0.000102348	-0.000554787	0.000102348	-5.4206	5.94008e-08	0.0345242	cg02726924	-6.1244e-05	1.65913e-05	-3.69133	0.000240084	-5.26221e-05	1.5857e-05	-3.31854	0.000952364	methylation ~ momBMI	methylation ~ momBMI + maternal_age + parity_1 + mat_smk_preg + edu_mat + social_class + bf_intention_1m + Bcell + CD4T + CD8T + Gran + Mono + NK	maternal BMI
chr4	185395887	185396298	IRF2	9	-0.00211386	0.000390204	-0.00211386	0.000390204	-5.41732	6.05004e-08	0.0351633	cg25255854	-3.978e-05	2.71969e-05	-1.46267	0.144004	-7.13515e-05	2.40363e-05	-2.96849	0.00309739	methylation ~ momBMI	methylation ~ momBMI + maternal_age + parity_1 + mat_smk_preg + edu_mat + social_class + bf_intention_1m + Bcell + CD4T + CD8T + Gran + Mono + NK	maternal BMI
chr6	33386036	33386148	CUTA;CUTA;CUTA;CUTA;CUTA	10	-0.0014356	0.000265258	-0.0014356	0.000265258	-5.41209	6.22933e-08	0.0362054	cg27081243	-4.24267e-05	1.35759e-05	-3.12514	0.00184856	-4.36572e-05	1.31526e-05	-3.31929	0.000949436	methylation ~ momBMI	methylation ~ momBMI + maternal_age + parity_1 + mat_smk_preg + edu_mat + social_class + bf_intention_1m + Bcell + CD4T + CD8T + Gran + Mono + NK	maternal BMI
chr3	170075243	170075494	SKIL;SKIL	4	-0.00100311	0.00018543	-0.00100311	0.00018543	-5.40966	6.3146e-08	0.036701	cg15766865	-0.000129995	3.9321e-05	-3.30599	0.000993365	-0.000123494	3.68596e-05	-3.35041	0.00085043	methylation ~ momBMI	methylation ~ momBMI + maternal_age + parity_1 + mat_smk_preg + edu_mat + social_class + bf_intention_1m + Bcell + CD4T + CD8T + Gran + Mono + NK	maternal BMI
chr6	32936655	32937649	BRD2;BRD2	18	-0.00130815	0.000242245	-0.00130815	0.000242245	-5.4001	6.66026e-08	0.03871	cg10266124	-4.40062e-05	1.54766e-05	-2.84341	0.00459009	-5.38188e-05	1.43228e-05	-3.75755	0.000185962	methylation ~ momBMI	methylation ~ momBMI + maternal_age + parity_1 + mat_smk_preg + edu_mat + social_class + bf_intention_1m + Bcell + CD4T + CD8T + Gran + Mono + NK	maternal BMI
chr1	54519170	54519198	C1orf83;TMEM59	4	-0.000649873	0.00012134	-0.000649873	0.00012134	-5.35582	8.51712e-08	0.0495022	cg27428660	-6.24035e-05	2.52253e-05	-2.47384	0.0135993	-8.30296e-05	1.99253e-05	-4.16705	3.47896e-05	methylation ~ momBMI	methylation ~ momBMI + maternal_age + parity_1 + mat_smk_preg + edu_mat + social_class + bf_intention_1m + Bcell + CD4T + CD8T + Gran + Mono + NK	maternal BMI
chr13	88328294	88329680	SLITRK5	6	-125.559	21.495	-125.559	21.495	-5.84132	5.17898e-09	0.00278698	cg24366314	-0.935967	1.76756	-0.529524	0.596442	-12.0349	3.8482	-3.1274	0.00176359	ever_bf_1 ~ methylation	ever_bf_1 ~ methylation + momBMI + maternal_age + parity_1 + mat_smk_preg + edu_mat + social_class + bf_intention_1m + Bcell + CD4T + CD8T + Gran + Mono + NK	breastfeeding intiation
chr6	30095140	30095546		20	-102.801	18.3632	-102.801	18.3632	-5.59823	2.16554e-08	0.0116535	cg01964152	-2.31964	4.02173	-0.576775	0.564091	-40.4368	11.6659	-3.46624	0.000527789	ever_bf_1 ~ methylation	ever_bf_1 ~ methylation + momBMI + maternal_age + parity_1 + mat_smk_preg + edu_mat + social_class + bf_intention_1m + Bcell + CD4T + CD8T + Gran + Mono + NK	breastfeeding intiation
chr17	37894397	37894413	GRB7;GRB7	3	-702.907	127.101	-702.907	127.101	-5.5303	3.19676e-08	0.0172028	cg11183072	-0.838229	2.35084	-0.356566	0.721417	-27.061	6.87446	-3.93645	8.26957e-05	ever_bf_1 ~ methylation	ever_bf_1 ~ methylation + momBMI + maternal_age + parity_1 + mat_smk_preg + edu_mat + social_class + bf_intention_1m + Bcell + CD4T + CD8T + Gran + Mono + NK	breastfeeding intiation
chrX	68047992	68048015	EFNB1	3	690.733	126.32	690.733	126.32	5.46813	4.54819e-08	0.0244753	cg02775175	-0.0985593	2.33841	-0.0421481	0.966381	27.8039	6.92418	4.01547	5.93267e-05	ever_bf_1 ~ methylation	ever_bf_1 ~ methylation + momBMI + maternal_age + parity_1 + mat_smk_preg + edu_mat + social_class + bf_intention_1m + Bcell + CD4T + CD8T + Gran + Mono + NK	breastfeeding intiation
chr11	58869663	58870075		5	526.903	93.2581	526.903	93.2581	5.64994	1.60503e-08	0.00828556	cg15313325	29.0637	6.49925	4.47185	9.30321e-06	23.0967	6.62704	3.48523	0.000529806	bf_duration_cont ~ methylation	bf_duration_cont ~ methylation + momBMI + maternal_age + parity_1 + mat_smk_preg + edu_mat + social_class + bf_intention_1m + Bcell + CD4T + CD8T + Gran + Mono + NK	breastfeeding duration
chr11	118436769	118437133	C11orf60;C11orf60	11	136.137	24.8922	136.137	24.8922	5.46908	4.52382e-08	0.0233531	cg26954138	6.74724	2.17729	3.09892	0.00203317	8.75175	2.18022	4.01415	6.75453e-05	bf_duration_cont ~ methylation	bf_duration_cont ~ methylation + momBMI + maternal_age + parity_1 + mat_smk_preg + edu_mat + social_class + bf_intention_1m + Bcell + CD4T + CD8T + Gran + Mono + NK	breastfeeding duration

## Sheet: ST_9
Supplementary Table 9: EWAS test statistics for fully adjusted EWAS in ALSPAC for CpG sites identified in a meta-EWAS of BMI by Do et al.(DOI: 10.1016/j.ajhg.2022.12.014).
				maternal_BMI						Breastfeeding initiation										Breastfeeding Duration						Do et al. DOI:10.1016/j.ajhg.2022.12.014
ProbeID	gene.symbol	chromosome	position	coef.none	se.none	p.none	coef.adj	se.adj	p.adj	coef.none	se.none	p.none	coef.adj	se.adj	p.adj	OR.none	CI95.none	OR.adj	CI95.adj	coef.none	se.none	p.none	coef.adj	se.adj	p.adj	Do_discovery_Z-score	Do_discovery_p-value	Do_discovery_FDR-adjusted p-value	Do_replication_Effect Size	Do_replication_Standard Error	Do_replication_Zscore	Do_replication_p-value	Do_replication_FDR-adjusted q-value
cg00328058	PLEKHN1;KLHL17;PLEKHN1	chr1	901062	-0.000241933	0.000527412	0.646575	-0.000239023	0.000443486	0.590083	-1.57369	2.52545	0.533198	-4.91688	6.10806	0.42083	0.20728	0,29.26	0.00732191	0,1158.55	5.39828	3.73742	0.149151	3.68896	4.43593	0.405974	8.20154	2.42e-09	0.00117393	0.000342331	9.57e-05	3.57628	0.000348514	0.000421443
cg09315878	SDF4;SDF4	chr1	1152580	-0.000600566	0.000989146	0.543938	-0.000345631	0.000838081	0.680167	-0.256777	1.35251	0.849425	0.206518	3.21633	0.948804	0.77354	0.05,10.96	1.22939	0,672.18	-0.883651	1.91709	0.645014	-1.26051	2.20658	0.568053	-11.1775	4.22e-16	2.05e-10	-0.000656104	0.000125575	-5.22478	1.74e-07	4.41e-07
cg14531564	SDF4;SDF4	chr1	1154853	-0.00130857	0.000707435	0.0647607	-0.000704225	0.000472591	0.136639	-1.23515	1.8708	0.50911	2.74287	5.92935	0.643657	0.290791	0.01,11.38	15.5314	0,1731322.65	0.0457399	2.72128	0.986595	1.23449	4.03057	0.759501	-10.5009	2.18e-14	1.06e-08	-0.000601197	9.19e-05	-6.54092	6.11e-11	4.4e-10
cg09276842	SDF4;SDF4	chr1	1155026	-0.00029344	0.000158482	0.0645026	-0.000210756	0.000133638	0.11524	-18.1555	9.5357	0.0569167	-3.23591	22.9331	0.887789	1.3e-08	0,1.71	0.0393245	0,1305326033630915072	12.5426	12.227	0.305397	16.5389	14.0542	0.239768	-10.4957	2.24e-14	1.09e-08	-0.000395228	5.83e-05	-6.7739	1.25e-11	1.11e-10
cg08109625	PRKCZ;PRKCZ;PRKCZ	chr1	2036643	0.000884199	0.000500784	0.0778805	0.00072604	0.000405091	0.0735189	2.43235	2.64044	0.35695	1.22579	6.88827	0.85876	11.3856	0.06,2013.44	3.40684	0,2487493.72	2.39229	3.90953	0.540827	1.5084	4.74804	0.750835	7.81063	1.33e-08	0.00644458	0.000213246	7.55e-05	2.82471	0.00473239	0.0050983
cg01979157	SKI	chr1	2161013	-0.000163229	0.00032427	0.614858	-0.00047391	0.000307809	0.124112	-3.08429	3.93523	0.433179	-14.3212	9.03721	0.113036	0.0457624	0,102.39	6.03e-07	0,29.72	-3.78245	6.12641	0.537209	-7.60583	6.27319	0.225852	-7.59865	3.23e-08	0.0157007	-0.00012887	5.53e-05	-2.32878	0.0198706	0.0205592
cg05603985	SKI	chr1	2161049	-8.81e-05	0.000388577	0.820751	-0.000636156	0.000298363	0.033342	3.99441	3.41271	0.241819	5.95539	8.66582	0.491939	54.294	0.07,43622.55	385.829	0,9180970075.86	-2.11314	4.94099	0.669041	-11.6511	6.2496	0.0627886	-8.04989	4.72e-09	0.00229414	-0.000279538	7.53e-05	-3.71286	0.00020493	0.000256213
cg09469355	SKI	chr1	2161886	-0.000550615	0.000599233	0.358472	-0.00111889	0.000557478	0.045128	3.31329	2.26064	0.142747	3.06183	4.59536	0.505226	27.4753	0.33,2308.02	21.3667	0,174334.34	0.197406	3.29345	0.952224	-0.534246	3.44966	0.876979	-8.49126	6.5e-10	0.000315806	-0.000376841	0.000101658	-3.70694	0.000209777	0.000261752
cg10397932	SKI	chr1	2166155	0.000527521	0.000337934	0.118959	-0.000174965	0.000223079	0.43312	4.79121	4.1725	0.250851	-4.50168	11.3312	0.691159	120.448	0.03,429041.19	0.0110904	0,49002821.34	1.77788	5.68155	0.754449	-12.8912	8.50946	0.130341	-8.39669	1e-09	0.000487108	-0.00029146	4.97e-05	-5.86564	4.47e-09	1.76e-08
cg02050917	SKI	chr1	2173571	0.000474703	0.000544062	0.383217	0.000211247	0.000456826	0.643922	4.11217	2.45058	0.0933392	2.33555	6.03674	0.698838	61.0791	0.5,7445.03	10.3352	0,1421980.79	2.52193	3.51	0.472731	1.32431	4.069	0.744948	9.67509	1.94e-12	9.4e-07	0.000513223	8.23e-05	6.23765	4.44e-10	2.45e-09
cg23025459	PRDM16;PRDM16	chr1	3134420	-0.00176821	0.00106704	0.0979293	-0.00214968	0.00101392	0.0343435	-0.718186	1.24394	0.563704	-1.19864	2.64844	0.650849	0.487636	0.04,5.58	0.301605	0,54.18	4.93037	1.79796	0.00628485	4.97622	1.83498	0.00689038	-8.40383	9.71e-10	0.000471511	-0.000662874	0.000145454	-4.55727	5.18e-06	9e-06
cg16395997	WDR8	chr1	3562798	0.000439844	0.000825768	0.594441	-8.58e-05	0.000715604	0.904577	2.66547	1.59018	0.0936963	5.1469	3.42863	0.133316	14.3748	0.64,324.48	171.897	0.21,142486.59	2.41911	2.33942	0.301523	3.99967	2.70628	0.139975	9.20853	2.09e-11	1.02e-05	0.000636107	0.000100799	6.31063	2.78e-10	1.63e-09
cg00826902	WDR8	chr1	3563954	0.000668323	0.000464036	0.150236	0.000747411	0.000447416	0.0952697	-0.699072	2.89861	0.809419	0.450768	6.9227	0.948083	0.497046	0,145.79	1.56952	0,1225996.55	0.633179	3.99301	0.87406	0.124166	4.04541	0.975525	10.2422	9.22e-14	4.48e-08	0.000593207	8.67e-05	6.84448	7.68e-12	7.34e-11
cg11832534	WDR8	chr1	3563998	0.000500994	0.000368665	0.174591	0.00048946	0.000356065	0.169685	-3.39086	3.78857	0.370776	-11.5863	8.65392	0.18062	0.0336798	0,56.53	9.29e-06	0,216.02	-3.42616	5.07722	0.500057	-1.60302	5.14748	0.755595	10.5872	1.33e-14	6.48e-09	0.00042315	6.61e-05	6.40378	1.52e-10	9.7e-10
cg05399785	WDR8	chr1	3564031	0.000132236	0.000711201	0.852549	0.000471113	0.000688637	0.494124	0.566939	1.85293	0.759629	-3.31935	4.11741	0.420142	1.76286	0.05,66.6	0.0361762	0,115.67	-4.21864	2.66854	0.114434	-3.69687	2.70907	0.172905	8.79133	1.59e-10	7.74e-05	0.000621433	8.02e-05	7.74569	9.51e-15	2.06e-13
cg15819225	TP73	chr1	3583333	0.000723753	0.000496842	0.145637	0.000659993	0.000459837	0.151661	-7.64093	3.15377	0.0154017	-5.81192	6.63826	0.381292	0.00048038	0,0.23	0.00299169	0,1338.18	2.49805	4.04174	0.53677	1.88515	4.21816	0.655108	8.21054	2.32e-09	0.00112776	0.000427971	8.2e-05	5.22207	1.77e-07	4.46e-07
cg24145109		chr1	5806951	0.000934806	0.00075146	0.213909	-0.000191324	0.000703164	0.785633	-1.09246	1.73137	0.528056	0.640714	3.77386	0.865186	0.335392	0.01,9.98	1.89784	0,3094.81	0.233081	2.53815	0.926863	0.705531	2.65245	0.79034	8.59306	4.06e-10	0.000197059	0.0010487	0.000185395	5.65653	1.54e-08	5.06e-08
cg16104584	SLC2A5	chr1	9149734	0.000181406	0.000750627	0.809102	-0.000386859	0.000483773	0.424174	3.03238	1.94988	0.119907	-8.81636	5.98761	0.140904	20.7465	0.45,947.8	0.000148288	0,18.53	2.32021	2.57044	0.367075	5.25534	4.01746	0.191355	-7.9656	6.82e-09	0.00331219	-0.000255144	0.000123487	-2.06616	0.0388138	0.0394429
cg01901101		chr1	9486939	4.06e-05	0.000602827	0.946275	-0.00110374	0.000415515	0.00808018	1.38664	2.21763	0.531789	2.41131	6.80701	0.72316	4.00136	0.05,308.95	11.1485	0,6941636.6	5.88167	3.16661	0.0637441	0.146101	4.52662	0.974263	-7.5429	4.07e-08	0.0197679	-0.00036423	8.91e-05	-4.08563	4.4e-05	6.19e-05
cg17467525		chr1	9686523	-4.41e-05	0.000276799	0.873514	-0.000183306	0.000254328	0.471314	2.28505	5.06289	0.651749	-16.0511	10.442	0.124251	9.82618	0,200447.21	1.07e-07	0,82.69	0.411695	7.08819	0.953703	3.50052	7.49726	0.640746	-8.85342	1.19e-10	5.76e-05	-0.000380123	0.000105834	-3.59168	0.000328557	0.000398463
cg21604136	CTNNBIP1;CTNNBIP1	chr1	9910137	0.000458781	0.000520677	0.378545	-0.000203951	0.00036729	0.578877	3.03508	2.67777	0.257032	4.55156	6.81703	0.504341	20.8027	0.11,3958.11	94.7798	0,60184639.55	6.76629	3.64798	0.0641162	1.42745	5.09314	0.779372	9.47004	5.59e-12	2.71e-06	0.000267226	6.86e-05	3.89447	9.84e-05	0.000129091
cg17953816	CTNNBIP1;CTNNBIP1	chr1	9960653	0.00105359	0.000486143	0.0305433	0.000159455	0.000252473	0.527875	3.00722	2.80001	0.282821	-15.387	10.4587	0.141233	20.231	0.08,4891.38	2.08e-07	0,166.01	5.90104	3.91243	0.132011	2.60087	7.60606	0.732516	7.67205	2.38e-08	0.0115653	0.000277585	6.13e-05	4.52575	6.02e-06	1.03e-05
cg08648047	C1orf127	chr1	11028561	0.000575103	0.000553826	0.299423	0.00067265	0.000502774	0.181372	0.284616	2.39485	0.905398	-6.80807	5.88209	0.247099	1.32925	0.01,145.26	0.00110482	0,112.26	-1.81784	3.48776	0.602416	-0.81222	3.73558	0.827952	7.38362	7.79e-08	0.0378402	0.000259732	7.09e-05	3.66345	0.000248841	0.000307133
cg03593358	MFN2;MFN2	chr1	12039985	0.000376148	0.000418187	0.368705	-6.65e-05	0.000371892	0.858156	6.69927	3.58358	0.0615626	10.0179	7.98534	0.209646	811.811	0.72,911721.82	22424.8	0,140600204802.93	-1.61808	4.54507	0.721962	-5.82034	5.02526	0.247262	-7.45665	5.8e-08	0.028143	-0.000331214	7.73e-05	-4.28677	1.81e-05	2.79e-05
cg03885055	C1orf144;C1orf144	chr1	16723232	-1.2e-05	0.000484331	0.980284	-0.00021127	0.000442256	0.633007	2.08755	2.75528	0.448659	9.44005	6.54827	0.149412	8.0651	0.04,1786.3	12582.4	0.03,4718014429.34	2.65041	4.01369	0.50929	3.59237	4.23944	0.397144	-7.70469	2.08e-08	0.0100861	-0.000362219	7.4e-05	-4.89254	9.95e-07	2.05e-06
cg04236263	MFAP2;MFAP2;MFAP2;MFAP2	chr1	17305798	0.000214689	0.000399453	0.591117	-8.09e-05	0.000352792	0.818786	1.32675	3.34319	0.691477	-7.71263	6.96345	0.26804	3.76878	0.01,2642.31	0.000447146	0,378.32	4.27241	4.84543	0.378272	3.00178	5.29805	0.571219	7.89832	9.12e-09	0.00442873	0.000316564	9.92e-05	3.19128	0.00141644	0.00160308
cg20248822	C1orf151	chr1	19922867	-0.000571937	0.0005061	0.258816	-0.000736196	0.000457657	0.108153	7.39586	2.6388	0.00506709	10.4853	5.67749	0.0647724	1629.23	9.24,287194.15	35787.1	0.53,2435038882.95	-1.84127	3.8818	0.635435	-1.19394	4.18284	0.775412	-7.80191	1.38e-08	0.00668797	-0.000480003	9.27e-05	-5.17805	2.24e-07	5.48e-07
cg09138671	TMCO4	chr1	20125846	9.74e-05	0.000555101	0.860702	-0.000756853	0.000417463	0.0702654	-1.7277	2.30935	0.454381	-6.56132	6.64709	0.323595	0.177693	0,16.42	0.00141402	0,643.53	1.7072	3.58933	0.634511	0.00960312	4.72154	0.998378	-7.56149	3.77e-08	0.0183095	-0.000650628	0.000116409	-5.58917	2.28e-08	7.23e-08
cg11078090		chr1	23878540	8.72e-05	0.000324294	0.788191	0.000224716	0.000303503	0.459303	-4.46798	4.34087	0.303347	-18.1416	8.97516	0.0432478	0.0114705	0,56.83	1.32e-08	0,0.58	3.24096	6.13401	0.597447	-2.74847	6.41637	0.668555	7.60416	3.16e-08	0.015346	0.000263356	6.2e-05	4.24757	2.16e-05	3.27e-05
cg26856289	SFRS13A;SFRS13A	chr1	24307516	0.000782758	0.000597348	0.190482	0.000177013	0.000475172	0.709616	0.660085	2.24143	0.768382	-3.10031	5.76062	0.590446	1.93496	0.02,156.54	0.0450353	0,3606.54	8.20782	3.22094	0.0110744	6.38875	4.02709	0.113189	7.35853	8.62e-08	0.0418658	0.000480265	0.000102178	4.70028	2.6e-06	4.78e-06
cg22499893	SFRS13A;SFRS13A	chr1	24307535	0.00148876	0.000936189	0.112221	0.000684916	0.000866277	0.429421	0.955746	1.46037	0.512819	0.196897	3.39621	0.953768	2.60061	0.15,45.52	1.21762	0,947.16	4.26993	2.01675	0.0346513	4.58272	2.1231	0.0313022	7.53156	4.27e-08	0.0207121	0.000599162	0.000124017	4.8313	1.36e-06	2.69e-06
cg01364674		chr1	24348512	0.00021689	0.000403494	0.591067	0.000459616	0.00032034	0.151799	4.27164	3.2625	0.190428	-2.59595	8.30818	0.754693	71.6388	0.12,42878.93	0.0745749	0,880362.99	1.72463	4.91551	0.725821	0.68994	6.02288	0.908839	7.71436	1.99e-08	0.00968448	0.000230982	5.81e-05	3.97707	6.98e-05	9.39e-05
cg06092310	MAN1C1	chr1	26097918	0.000529082	0.000529649	0.318165	-0.000300561	0.000374828	0.422906	-0.044356	2.50556	0.985876	-7.03237	7.11453	0.322932	0.956613	0.01,129.87	0.000882841	0,1004.37	2.16838	3.5722	0.544073	-1.89269	5.10027	0.710703	8.87413	1.07e-10	5.21e-05	0.000273176	8.05e-05	3.39559	0.000684813	0.000799586
cg04980428	MAN1C1	chr1	26098214	0.00154536	0.000428597	0.000332914	0.000723089	0.000269145	0.00739028	2.34951	3.17794	0.459713	-0.549498	11.2151	0.960922	10.4804	0.02,5314.9	0.577239	0,2031599832.59	3.17923	4.4379	0.474035	-5.05144	7.14757	0.480017	7.83615	1.19e-08	0.00578041	0.000133218	6.52e-05	2.04477	0.0408776	0.0415065
cg17820878	SLC9A1	chr1	27440463	0.000297602	0.000425708	0.484731	0.000369624	0.000292776	0.207198	-5.47696	3.33857	0.100899	2.2925	9.68314	0.812849	0.00418202	0,2.91	9.89965	0,1730099215.55	1.35646	4.54353	0.765389	-2.37582	6.33864	0.707936	8.73425	2.09e-10	0.00010154	0.000420069	5.72e-05	7.33796	2.17e-13	3.2e-12
cg13300580	SLC9A1	chr1	27440539	0.00101634	0.000435463	0.0198741	0.000633914	0.000395306	0.109255	1.62441	3.06169	0.595723	9.54318	7.78183	0.22007	5.07543	0.01,2049.43	13949.2	0,58691530964.7	4.75734	4.44148	0.284551	-1.69616	4.74494	0.720873	9.22995	1.88e-11	9.12e-06	0.000462878	7.25e-05	6.38211	1.75e-10	1.1e-09
cg25130381	SLC9A1	chr1	27440721	0.000676508	0.000700041	0.334176	-0.000101744	0.000639558	0.873648	1.53599	1.90397	0.419824	9.41714	4.39881	0.0322872	4.64591	0.11,193.98	12297.3	2.22,68258256.38	-1.34214	2.76525	0.627598	-5.96864	2.9753	0.0453168	10.2863	7.23e-14	3.51e-08	0.000654088	7.72e-05	8.47091	2.43e-17	9.54e-16
cg13917151		chr1	27730185	0.000703963	0.000393609	0.0741189	9.13e-05	0.00028367	0.747613	3.5559	3.58107	0.320723	12.8918	10.8024	0.232704	35.0195	0.03,39135.86	397052	0,622350608434027	3.32662	4.88358	0.496018	-3.92675	6.59267	0.551661	7.85856	1.08e-08	0.00525232	0.000346929	7.39e-05	4.69519	2.66e-06	4.87e-06
cg12484113	AHDC1	chr1	27898757	0.000757578	0.00047226	0.109118	4.46e-05	0.000354721	0.899911	2.08084	2.84399	0.464375	-2.58087	7.68596	0.737029	8.0112	0.03,2111.3	0.0757079	0,263975.53	4.35572	4.02773	0.27994	-7.20927	5.38764	0.18139	13.4302	1.5e-22	7.29e-17	0.000681755	8.07e-05	8.44481	3.05e-17	1.16e-15
cg17822325	SERINC2	chr1	31896462	0.00115275	0.000673259	0.0872895	0.000342975	0.000555737	0.537334	-2.01699	1.93281	0.296692	3.77515	5.30138	0.476398	0.133055	0,5.88	43.6041	0,1419542.51	-0.341792	2.85931	0.90489	-2.41644	3.31998	0.467003	10.3681	4.59e-14	2.23e-08	0.0009949	0.000136712	7.27732	3.41e-13	4.8e-12
cg18939666	PEF1	chr1	32109151	0.00223837	0.000673095	0.000927266	0.000954966	0.000509628	0.0613682	1.30383	1.96819	0.507682	-1.06909	5.38076	0.842507	3.68337	0.08,174.42	0.34332	0,13058.63	1.61425	2.81948	0.567175	0.602608	3.63966	0.868556	7.63981	2.72e-08	0.0132315	0.000309311	8.11e-05	3.81593	0.000135669	0.000174133
cg03741348	FAM167B	chr1	32712237	0.00197599	0.000760886	0.00959714	0.000737801	0.000558121	0.186623	0.674595	1.75598	0.700851	2.17312	4.95861	0.661204	1.96324	0.06,61.33	8.78563	0,146092.06	2.01175	2.50524	0.422286	-2.39275	3.39482	0.481206	7.46622	5.57e-08	0.0270659	0.000258348	9.22e-05	2.80227	0.00507448	0.00545278
cg16815882	KIAA0319L	chr1	35908609	0.0012893	0.000585578	0.0279985	0.000172032	0.000327054	0.599052	2.7039	2.34176	0.248236	9.32423	9.19419	0.310514	14.9379	0.15,1471.08	11206.3	0,751123954202.08	4.92909	3.24752	0.129591	7.54964	5.71101	0.186711	10.3067	6.45e-14	3.13e-08	0.000539632	6.97e-05	7.74149	9.83e-15	2.09e-13
cg17971578	STK40	chr1	36852463	0.000905365	0.000608947	0.137514	4.86e-05	0.000475346	0.918659	2.78844	2.30582	0.226546	5.35643	6.28488	0.394063	16.2556	0.18,1491.96	211.968	0,47431872.14	1.57441	3.1445	0.616777	-3.96873	3.96636	0.317444	-10.0549	2.57e-13	1.25e-07	-0.000545973	8.83e-05	-6.18326	6.28e-10	3.31e-09
cg18876826	INPP5B	chr1	38396334	0.000575948	0.000213763	0.00722152	0.000253372	0.000149761	0.0911344	7.36151	6.9234	0.287655	-7.9149	19.0438	0.677691	1574.21	0,1231340720.43	0.000365261	0,5928852604495.98	9.61284	9.58642	0.316395	4.53168	13.083	0.729189	8.16481	2.85e-09	0.0013823	0.000704173	0.000107668	6.54025	6.14e-11	4.4e-10
cg24681499	FOXJ3	chr1	42706997	7.22e-05	0.000420181	0.863547	0.000272871	0.000257789	0.290192	-6.24821	3.19788	0.0507177	-12.4025	10.746	0.248441	0.00193391	0,1.02	4.11e-06	0,5766.03	1.62517	4.62233	0.725268	-14.0415	7.67913	0.0679889	8.53188	5.39e-10	0.000261803	0.000294534	7.04e-05	4.18446	2.86e-05	4.22e-05
cg27547344	TIE1	chr1	43765617	0.000870675	0.000540399	0.107581	0.000314585	0.000439937	0.474806	3.81362	2.47488	0.123334	-0.0147657	5.91569	0.998008	45.314	0.35,5792.91	0.985343	0,106937.05	4.44246	3.57871	0.21496	1.22524	4.41398	0.781433	9.85074	7.68e-13	3.73e-07	0.000275478	8e-05	3.44369	0.000573829	0.000678211
cg10965178	TIE1	chr1	43766752	0.000815707	0.000497567	0.101568	0.000610785	0.000388983	0.116819	4.58825	2.67333	0.0861065	-11.0293	7.12711	0.121739	98.3225	0.52,18545.61	1.62e-05	0,18.91	0.823426	3.88847	0.832366	-0.454013	4.82634	0.925086	8.57465	4.42e-10	0.000214689	0.000406544	8.66e-05	4.69665	2.64e-06	4.85e-06
cg04682775	SLC6A9	chr1	44495089	0.000907294	0.000667381	0.174418	-4.72e-05	0.000561622	0.932991	1.16234	2.04739	0.570228	-8.35969	5.5281	0.130478	3.1974	0.06,176.84	0.000234116	0,11.89	1.64546	2.87401	0.567177	-3.3474	3.26603	0.305834	8.43526	8.41e-10	0.00040843	0.000378299	9.98e-05	3.79134	0.000149838	0.000191341
cg06619077	PDZK1IP1	chr1	47656003	-0.000555471	0.000930269	0.550623	-0.00104881	0.000791862	0.185776	0.446313	1.43649	0.756031	-2.23801	3.15183	0.477664	1.56254	0.09,26.1	0.106671	0,51.4	1.38158	2.05401	0.501445	1.92589	2.36945	0.416667	-8.52999	5.44e-10	0.0002641	-0.000585224	0.000122431	-4.78005	1.75e-06	3.38e-06
cg12620005	TTC39A;TTC39A	chr1	51779655	-0.000363743	0.000473717	0.442828	-0.000403909	0.000436501	0.355112	-4.19954	2.8467	0.140151	-12.7017	6.52857	0.0517085	0.0150024	0,3.97	3.05e-06	0,1.1	-1.12285	4.08534	0.783528	-1.75136	4.3249	0.685666	-8.79898	1.54e-10	7.47e-05	-0.000469042	5.85e-05	-8.01915	1.06e-15	3.03e-14
cg17438457		chr1	53094893	0.000787208	0.000435982	0.0713978	0.000589795	0.000406064	0.14682	-1.55563	3.07243	0.612634	6.87756	6.8457	0.315064	0.211057	0,87.04	970.255	0,651723910.85	-8.96029	4.34354	0.039552	-11.6676	4.50289	0.00980846	7.84059	1.17e-08	0.00567174	0.00034551	6.71e-05	5.14931	2.61e-07	6.27e-07
cg17901584	DHCR24	chr1	55353706	0.000771583	0.00102164	0.450351	-0.00049971	0.000700791	0.476043	2.64994	1.39	0.0565944	-2.2701	4.13328	0.582852	14.1532	0.93,215.8	0.103302	0,340.74	0.89636	1.88967	0.635425	-1.10979	2.76504	0.688302	-13.2081	7.3e-22	3.54e-16	-0.00123089	0.000118883	-10.3538	4.02e-25	8.4e-23
cg16594806		chr1	59473943	-0.00114567	0.000596186	0.0550419	-0.00126629	0.000514697	0.0141251	-3.01844	2.36159	0.2012	-6.35099	5.65709	0.261582	0.0488772	0,5	0.00174502	0,114.08	1.14611	3.17675	0.71839	1.96492	3.58141	0.583464	-13.652	3.01e-23	1.46e-17	-0.000631787	0.000109151	-5.78818	7.12e-09	2.59e-08
cg20849150		chr1	59522993	-0.000262619	0.000510323	0.606981	-0.000847359	0.000437738	0.0532995	0.811657	2.61061	0.755871	-13.5236	6.40971	0.0348696	2.25164	0.01,375.58	1.34e-06	0,0.38	4.93637	3.84014	0.199126	-1.16084	4.33422	0.788925	-8.71085	2.34e-10	0.000113417	-0.000375978	8.13e-05	-4.6238	3.77e-06	6.68e-06
cg25001190	NFIA;NFIA;NFIA;NFIA	chr1	61668835	0.000267351	0.000940975	0.776399	-9.07e-05	0.000763569	0.905436	2.15264	1.37472	0.117379	-2.15879	3.71827	0.561517	8.60755	0.58,127.37	0.115465	0,168.85	2.7516	2.03246	0.176302	2.84179	2.43499	0.243669	-9.52607	4.19e-12	2.04e-06	-0.000835999	0.0001156	-7.23183	4.77e-13	6.5e-12
cg26315985	JAK1	chr1	65363870	-0.000619152	0.000709399	0.383072	-0.00034484	0.000675324	0.609772	-0.391725	1.89015	0.835818	0.985901	4.3532	0.82083	0.67589	0.02,27.47	2.68022	0,13604.77	6.8259	2.63659	0.00986227	7.40113	2.68748	0.00607496	-10.6957	7.17e-15	3.48e-09	-0.000382532	0.000104517	-3.65999	0.000252229	0.000310702
cg22945413	JAK1	chr1	65399413	0.000724757	0.00027301	0.00811789	0.000412394	0.00019849	0.0381167	2.3445	5.19516	0.651783	-1.05133	13.2224	0.936626	10.4281	0,275682.86	0.349471	0,62881640397.25	3.65843	7.54628	0.628001	-1.89834	9.96519	0.848989	8.02804	5.2e-09	0.00252407	0.000442565	9.93e-05	4.45869	8.25e-06	1.37e-05
cg26304237	DNAJC6	chr1	65730384	0.000273572	0.000203668	0.179631	5.17e-05	0.000170394	0.761773	4.55512	7.02269	0.516579	-3.49422	14.8073	0.813449	95.1181	0,90385956	0.0303725	0,122100856516	13.8028	9.81961	0.160362	7.91497	11.5355	0.492907	7.47709	5.33e-08	0.0258912	0.00026265	8.85e-05	2.96868	0.00299082	0.00329279
cg04567445	DNAJC6	chr1	65730409	0.000144091	0.000406676	0.723207	-0.000488528	0.000315438	0.1219	2.98518	3.44898	0.38675	15.0112	11.1104	0.176664	19.7901	0.02,17071.74	3.30585e+06	0,9475868699972414	6.41146	4.64845	0.168327	-0.868537	5.97659	0.884507	7.90654	8.8e-09	0.00427474	0.000256957	8.6e-05	2.98663	0.00282073	0.00311922
cg09082287	DNAJC6;DNAJC6	chr1	65730494	0.000570392	0.000191001	0.00292167	0.000338702	0.000149721	0.0239991	1.88662	7.12733	0.791239	-29.2591	16.4291	0.0749244	6.59702	0,7695764.13	1.96e-13	0,18.95	12.3512	10.0833	0.2211	-1.10716	12.8945	0.931606	7.91669	8.43e-09	0.00409195	0.00029825	9.96e-05	2.995	0.00274441	0.0030375
cg23722790	SLC35D1	chr1	67467602	0.000508692	0.000435448	0.24311	0.000191135	0.000381412	0.61644	1.79001	3.06605	0.559344	9.04626	6.92239	0.191277	5.98952	0.01,2439.33	8486.77	0.01,6625237975.07	-2.49132	4.44427	0.5753	-9.31078	4.96719	0.0613733	8.56857	4.55e-10	0.000220841	0.000223036	7.83e-05	2.84787	0.00440131	0.00474978
cg06872964	IFI44L	chr1	79085250	0.002097	0.000793548	0.0084068	0.00114859	0.000729771	0.115962	1.87836	1.67489	0.26208	6.71441	3.98264	0.0918111	6.54279	0.25,174.36	824.195	0.34,2023567.81	0.127108	2.37339	0.957307	-0.580699	2.51188	0.817256	10.0167	3.16e-13	1.53e-07	0.000889172	0.000175568	5.06454	4.09e-07	9.27e-07
cg03607951	IFI44L	chr1	79085586	0.000998973	0.000945903	0.291273	0.00105378	0.000833404	0.2065	-1.08514	1.41491	0.443122	2.31818	3.39305	0.494471	0.337854	0.02,5.41	10.1572	0.01,7852.27	-1.87551	2.02209	0.354034	0.217671	2.20193	0.921288	9.21492	2.03e-11	9.83e-06	0.000882409	0.000186803	4.72374	2.32e-06	4.33e-06
cg15648041	CYR61	chr1	86048923	0.00017532	0.000642916	0.785165	-0.00070382	0.000508307	0.166606	6.72787	2.195	0.00217607	3.27283	5.39497	0.544088	835.367	11.31,61702.21	26.3858	0,1031965.58	4.60875	2.93352	0.116695	3.30728	3.58639	0.356824	-7.68719	2.24e-08	0.0108547	-0.000343949	7.32e-05	-4.70027	2.6e-06	4.78e-06
cg03260624	CDC7;CDC7;CDC7	chr1	91970722	0.00144332	0.000610794	0.0183909	0.000863641	0.000538206	0.109019	5.96279	2.26995	0.00861834	13.6822	5.57086	0.0140482	388.695	4.54,33253.17	875197	15.85,48319355220.22	-0.434084	3.12141	0.889444	-3.90964	3.48264	0.262072	8.65633	3.02e-10	0.00014659	0.00038546	0.000100895	3.82042	0.000133227	0.000171175
cg03421440	BRDT	chr1	92414520	-0.000582164	0.00066635	0.382594	-0.000125507	0.000584264	0.829976	-0.259062	2.01016	0.897456	3.12493	4.37319	0.474878	0.771775	0.02,39.68	22.7583	0,120135.74	-6.6431	2.81065	0.0184194	-4.48145	3.13081	0.152858	-8.1487	3.06e-09	0.00148461	-0.000406284	9.9e-05	-4.10286	4.08e-05	5.82e-05
cg15512289		chr1	97026071	0.00129086	0.000850983	0.12973	0.00048759	0.000791673	0.538163	-1.49942	1.61415	0.352928	-6.55114	3.82207	0.0865235	0.223259	0.01,5.28	0.00142848	0,2.56	1.49113	2.21257	0.500611	1.59845	2.33487	0.493873	8.42494	8.82e-10	0.000428179	0.000681492	0.000148573	4.58692	4.5e-06	7.93e-06
cg03050965	S1PR1	chr1	101705237	-0.00155003	0.000637691	0.0153132	-0.000817055	0.000467659	0.0810572	-2.13242	2.10488	0.31102	-0.77373	5.96631	0.896817	0.118551	0,7.34	0.461289	0,55283.61	-4.02079	3.02906	0.184879	-1.07554	4.04316	0.790324	-9.9082	5.65e-13	2.75e-07	-0.000383181	7.48e-05	-5.12053	3.05e-07	7.21e-07
cg03725309	SARS	chr1	109757585	-0.000156198	0.000416758	0.707925	-0.000680301	0.000313198	0.0301853	1.71498	3.30955	0.604324	-0.413189	8.52647	0.96135	5.55658	0.01,3647.14	0.661537	0,11979242.36	-1.67641	4.5944	0.715329	0.799998	6.0441	0.894746	-13.1205	1.35e-21	6.57e-16	-0.000596898	7.81e-05	-7.64325	2.12e-14	4.15e-13
cg16140253	AMPD2;AMPD2;AMPD2	chr1	110166563	0.00137091	0.00056117	0.0148061	0.000205292	0.000291206	0.481064	1.74826	2.40095	0.46652	-11.2353	9.90658	0.256742	5.7446	0.05,635.32	1.32e-05	0,3574.56	2.06851	3.35909	0.538264	-10.8405	6.36568	0.0891146	8.61781	3.62e-10	0.000175562	0.00019439	7.14e-05	2.72379	0.00645375	0.00687595
cg20970369	DENND2D	chr1	111744108	0.000660461	0.000712867	0.354503	-0.00040083	0.000528328	0.448302	1.54771	1.90212	0.415829	6.66438	5.13033	0.193938	4.70071	0.11,195.56	783.978	0.03,18252709.09	3.38607	2.65876	0.203316	-1.25031	3.53797	0.72392	8.35005	1.24e-09	0.000602152	0.00035667	9.73e-05	3.66595	0.00024642	0.000304445
cg11574975	ADORA3	chr1	112058304	9.36e-05	0.000270267	0.729107	-0.00012292	0.000226416	0.587383	-1.69806	4.93409	0.730735	-24.2481	11.8944	0.0414892	0.183039	0,2900.86	2.95e-11	0,0.39	-9.49445	7.35416	0.197205	-17.3968	8.49538	0.0410478	8.8236	1.37e-10	6.64e-05	0.000418442	0.000100572	4.16063	3.17e-05	4.61e-05
cg24550026	BCL2L15;BCL2L15	chr1	114430031	0.0005672	0.000478292	0.236059	-5.11e-05	0.000338271	0.87986	6.94341	2.8256	0.0139976	13.5721	8.83887	0.124661	1036.3	4.08,263439.12	783948	0.02,26186964788916.9	4.69431	4.02147	0.24355	7.33848	5.55074	0.18667	-7.65013	2.61e-08	0.0126745	-0.000557013	0.00011015	-5.05685	4.26e-07	9.61e-07
cg13174306		chr1	115822971	-0.000617496	0.000317787	0.0523946	-0.000275235	0.000288615	0.340599	-6.19647	4.50338	0.168833	-12.9067	9.88879	0.191831	0.0020366	0,13.88	2.48e-06	0,648.95	-10.625	6.15447	0.0847981	-4.26177	6.65378	0.522102	-7.42391	6.62e-08	0.0321488	-0.000464163	8.11e-05	-5.72271	1.05e-08	3.62e-08
cg04880253	VANGL1	chr1	116219479	0.00057679	0.000454359	0.204687	0.000292661	0.000417359	0.483398	0.00585684	2.91495	0.998397	4.50966	6.47925	0.486419	1.00587	0,304.65	90.8911	0,29769299.76	0.237493	4.17777	0.954686	-0.32025	4.47501	0.942974	-8.02779	5.2e-09	0.0025269	-0.000232559	8.11e-05	-2.86726	0.00414048	0.004476
cg03847796	C1orf161	chr1	116653399	-2.55e-05	0.000251978	0.919464	0.000168067	0.000212491	0.429251	1.54118	5.23556	0.768477	10.4539	12.5986	0.406673	4.67008	0,133635.23	34677.9	0,1837374190843825	-9.64272	7.90592	0.22307	-14.1116	9.11385	0.122089	7.83142	1.21e-08	0.00589814	0.000171769	4.81e-05	3.57476	0.000350543	0.000423489
cg26118759	CD58;CD58	chr1	117058474	4.55e-05	0.000109613	0.678292	-5.14e-05	9.01e-05	0.568159	3.75737	12.9071	0.770969	2.52927	35.652	0.943443	42.8355	0,4154939092614.73	12.5444	0,2.79308253206636e+31	1.78801	18.3811	0.922542	21.1545	21.6814	0.329639	-7.80311	1.37e-08	0.00665397	-0.00024279	5.63e-05	-4.31432	1.6e-05	2.49e-05
cg11258381		chr1	117350694	-0.000708274	0.00061378	0.248902	-0.000155537	0.000484053	0.748063	-1.39441	2.23985	0.533585	-3.40621	5.84313	0.559932	0.24798	0,20	0.0331668	0,3122.29	-2.3748	3.10969	0.445359	-4.08498	3.8501	0.289133	-10.1119	1.88e-13	9.15e-08	-0.000473712	9.51e-05	-4.98026	6.35e-07	1.37e-06
cg16246545	PHGDH	chr1	120255941	0.000139952	0.000557099	0.801719	-0.000362205	0.000535749	0.499219	3.8783	2.36584	0.101153	1.93309	4.89444	0.692875	48.3421	0.47,4990.83	6.91086	0,101336.04	0.0580196	3.45497	0.986607	-4.28489	3.54387	0.22712	-11.475	6.91e-17	3.36e-11	-0.000842748	0.000149025	-5.65508	1.56e-08	5.09e-08
cg14476101	PHGDH	chr1	120255992	0.000352577	0.000739531	0.633679	9.23e-05	0.000724164	0.898562	1.85367	1.78276	0.298444	5.15291	3.8322	0.178743	6.38322	0.19,210.16	172.934	0.09,316168.62	0.0651148	2.51419	0.979347	0.0589124	2.49977	0.981206	-14.2496	3.5e-25	1.7e-19	-0.0012383	0.000179798	-6.88715	5.69e-12	5.66e-11
cg10505902	PDE4DIP;PDE4DIP;PDE4DIP	chr1	144892111	0.000304652	0.000784849	0.698007	3.29e-05	0.000668813	0.960782	3.56752	1.66742	0.0323919	0.891519	4.19105	0.831545	35.4287	1.35,930.45	2.43883	0,9008.96	4.68327	2.43602	0.0550143	5.59609	2.78614	0.0450516	-10.977	1.39e-15	6.76e-10	-0.000592092	9.21e-05	-6.43094	1.27e-10	8.46e-10
cg19693031	TXNIP	chr1	145441552	-0.000207143	0.000505442	0.682056	-0.000462289	0.000460203	0.315471	1.90019	2.56506	0.458818	7.45403	5.75228	0.195031	6.68714	0.04,1020.15	1726.81	0.02,136046030.17	5.06191	3.8325	0.187081	1.18501	4.09281	0.772278	-9.1058	3.48e-11	1.69e-05	-0.000651706	0.000146183	-4.45816	8.27e-06	1.37e-05
cg07120889		chr1	150535935	0.000622584	0.000544128	0.252926	-8.97e-05	0.000423079	0.83216	-4.97642	2.32784	0.032534	-10.5788	6.30275	0.0932597	0.0068987	0,0.66	2.54e-05	0,5.9	8.09971	3.57187	0.0237067	9.51307	4.50294	0.0350626	-7.55623	3.85e-08	0.0187112	-0.000430666	8.19e-05	-5.25955	1.44e-07	3.76e-07
cg01411912	S100A4;S100A4	chr1	153517265	-0.00102935	0.000484713	0.0340417	-0.000462646	0.000363015	0.202928	0.817704	2.72641	0.764238	20.9886	7.37869	0.00444825	2.26529	0.01,474.12	1303886088	682.92,2489471829048768	-7.34076	3.90658	0.0607194	-12.4019	5.1056	0.0154426	-7.43083	6.44e-08	0.0312583	-0.000490499	9.06e-05	-5.41662	6.07e-08	1.76e-07
cg13997435	S100A2	chr1	153538406	0.000269797	0.000420796	0.521623	-0.000189456	0.000359276	0.598135	-2.10739	3.13871	0.501954	-4.65724	6.84197	0.496069	0.121555	0,57.08	0.00949258	0,6329.81	3.65129	4.64363	0.432002	0.0932792	5.3152	0.986004	-8.84316	1.25e-10	6.05e-05	-0.000559133	9.47e-05	-5.90147	3.6e-09	1.46e-08
cg22700686	S100A2	chr1	153538764	0.000148238	0.000404192	0.713913	-0.000186574	0.000282227	0.508782	3.36773	3.5006	0.336028	-10.6835	9.88785	0.279933	29.0125	0.03,27692.01	2.29e-05	0,5982.96	6.47596	4.86457	0.183618	3.22034	6.7927	0.635619	-9.37328	9.14e-12	4.44e-06	-0.000481829	7.71e-05	-6.24865	4.14e-10	2.31e-09
cg24678869	DENND4B	chr1	153919638	-0.000396085	0.000379856	0.297426	-0.000597387	0.000311609	0.0556335	1.8674	3.56414	0.60032	1.78649	10.2089	0.861084	6.47143	0.01,6996.17	5.96848	0,2923090808.37	1.85795	5.14365	0.718069	-4.43736	6.07536	0.465452	10.2287	9.94e-14	4.82e-08	0.000412506	6.78e-05	6.08208	1.19e-09	5.7e-09
cg22441770	CRTC2	chr1	153929592	0.000205253	0.000483264	0.671165	-3.61e-05	0.000359028	0.920038	-0.840676	2.75647	0.760379	5.87945	7.38587	0.426008	0.431419	0,95.78	357.613	0,692453539.43	1.57203	4.10214	0.701691	-8.94303	5.20796	0.086485	7.57887	3.51e-08	0.0170412	0.000244178	8.74e-05	2.794	0.00520608	0.00558941
cg26008365	RAB13;RAB13	chr1	153958797	0.000812004	0.000360002	0.0244007	0.000541596	0.000259359	0.0371445	4.35193	4.06372	0.284204	-1.45782	10.0778	0.884982	77.6279	0.03,223421.62	0.232742	0,88157941.22	0.0394135	5.34097	0.994115	-7.26189	7.48845	0.332586	10.3075	6.42e-14	3.12e-08	0.000487341	9.79e-05	4.97658	6.47e-07	1.38e-06
cg26336059	RAB13	chr1	153958977	0.000754406	0.000668439	0.259438	0.000186997	0.000433989	0.666688	1.81075	2.02603	0.371458	-8.59199	5.87651	0.143716	6.11504	0.12,324.33	0.000185586	0,18.65	2.62712	2.86278	0.359154	0.595871	4.13965	0.885596	8.84072	1.26e-10	6.12e-05	0.000291269	6.42e-05	4.53375	5.79e-06	9.93e-06
cg16097041	FLAD1;LENEP;FLAD1	chr1	154965544	0.00094118	0.000585662	0.108485	-0.00012229	0.000493406	0.804324	2.12082	2.29731	0.355918	2.51213	6.25076	0.687764	8.33794	0.09,752.61	12.3312	0,2580828.25	-0.672531	3.25709	0.836485	-7.88824	3.78829	0.0377592	8.66334	2.92e-10	0.000141844	0.000495601	8.01e-05	6.18586	6.18e-10	3.27e-09
cg23998749		chr1	154968781	0.000731771	0.000548344	0.182457	-9.15e-05	0.00046307	0.843336	-2.81159	2.3551	0.232544	-7.69666	6.13841	0.209896	0.0601095	0,6.08	0.000454343	0,76.3	8.54046	3.52058	0.0155656	6.55518	4.13797	0.113708	9.94013	4.77e-13	2.31e-07	0.00051293	8.35e-05	6.14447	8.02e-10	4.01e-09
cg14980020	DCST2	chr1	154992262	-0.000784457	0.000496677	0.11468	-0.000181234	0.000327391	0.580051	-2.42157	2.69749	0.369338	-1.18532	8.41351	0.887963	0.088782	0,17.56	0.305649	0,4435530.04	-2.54737	3.87003	0.510643	-9.71131	5.68378	0.0880635	7.36692	8.34e-08	0.0404755	0.000178985	4.87e-05	3.67782	0.000235234	0.00029104
cg07207669	EFNA1;EFNA1	chr1	155102388	-0.000770528	0.000809238	0.341332	-0.00136598	0.000765731	0.0748751	0.497992	1.63682	0.760942	-0.833559	3.75088	0.824135	1.64541	0.07,40.7	0.4345	0,677.34	2.34665	2.36959	0.322417	1.85879	2.42897	0.44443	-7.51741	4.52e-08	0.0219519	-0.000615917	0.000110384	-5.57975	2.41e-08	7.57e-08
cg12593793		chr1	156074135	0.000501102	0.000533441	0.347852	-0.000595656	0.000292088	0.041796	3.89721	2.56994	0.129403	1.82164	9.36763	0.845815	49.265	0.32,7587.85	6.18197	0,582119616.07	9.13926	3.58816	0.0111125	16.3795	6.53515	0.0124728	-16.0161	2.23e-31	1.08e-25	-0.000722981	8.76e-05	-8.25064	1.58e-16	5.34e-15
cg08881019	LMNA;LMNA;LMNA	chr1	156096178	0.000241734	0.000278948	0.386455	-0.000319917	0.000175537	0.0688081	4.08317	4.97301	0.411609	-34.3598	14.6413	0.0189373	59.3331	0,1014863.68	1.2e-15	0,0	13.0486	6.82703	0.0564424	0.339857	10.8621	0.975051	-7.92237	8.22e-09	0.00399299	-0.000253827	5.42e-05	-4.685	2.8e-06	5.08e-06
cg25217710		chr1	156609523	0.00114402	0.000572781	0.0461686	9.58e-06	0.000412025	0.981461	2.02216	2.34611	0.388732	11.7774	6.18051	0.0567055	7.55462	0.08,750.35	130276	0.71,23758463149.54	4.43431	3.38808	0.191106	2.84907	4.69599	0.544289	10.65	9.32e-15	4.52e-09	0.000589803	8.32e-05	7.09136	1.33e-12	1.66e-11
cg10811945	SH2D2A;SH2D2A;NTRK1;SH2D2A;SH2D2A;SH2D2A	chr1	156784913	-0.000849171	0.000477929	0.0760266	-0.00043691	0.000350375	0.212823	-6.83039	2.91591	0.0191572	-5.72007	7.96495	0.472661	0.00108044	0,0.33	0.00327947	0,19756.24	-3.54408	3.95127	0.370107	-6.63241	5.32391	0.213353	-7.78396	1.49e-08	0.00721783	-0.000271625	7.64e-05	-3.5561	0.000376399	0.000452112
cg10951380	KIRREL	chr1	158029978	-0.000562745	0.000892776	0.528677	-0.00160007	0.000557479	0.00422611	2.44251	1.57781	0.121612	-3.60551	5.09408	0.479079	11.5019	0.52,253.41	0.0271736	0,589.27	0.673974	2.15554	0.754639	-1.99391	3.39886	0.557675	-7.63237	2.81e-08	0.0136483	-0.000307785	0.000105242	-2.92454	0.00344969	0.00376822
cg10636246	AIM2	chr1	159046973	0.00146225	0.00094381	0.121749	-8.62e-05	0.000493676	0.861505	0.88085	1.45315	0.544406	0.873539	5.56833	0.875342	2.41295	0.14,41.64	2.39537	0,131591.73	0.86691	2.025	0.66873	-1.38804	3.79639	0.714784	-7.73568	1.82e-08	0.00885278	-0.000809932	0.000122867	-6.59192	4.34e-11	3.28e-10
cg27232482	DARC;DARC	chr1	159174001	-0.000162578	0.000357196	0.649137	-0.000112793	0.000304801	0.711455	-0.873414	3.70825	0.813795	-7.93842	8.9259	0.373805	0.417524	0,598.69	0.00035677	0,14134.14	-8.78423	5.32976	0.0998468	-7.19372	6.09764	0.238586	-9.38819	8.48e-12	4.12e-06	-0.000512678	9.03e-05	-5.67882	1.36e-08	4.51e-08
cg07202479	DARC;DARC	chr1	159174162	-9.12e-05	0.000415524	0.826262	-0.000399512	0.00036564	0.27493	-2.03807	3.19991	0.524181	-2.9205	7.57437	0.69981	0.13028	0,68.98	0.0539066	0,151034.26	-9.05708	4.57568	0.0482287	-10.263	4.99579	0.0403958	-11.1773	4.23e-16	2.05e-10	-0.000640207	8.45e-05	-7.5725	3.66e-14	6.65e-13
cg26104196	IGSF9;IGSF9	chr1	159914191	0.000316403	0.000376666	0.401181	-0.000497494	0.000240636	0.0390626	6.92205	3.5585	0.0517493	9.17091	12.6721	0.469246	1014.4	0.95,1084595.81	9613.4	0,588335702813168	6.75588	5.04146	0.180732	-4.60435	7.76298	0.553336	7.63899	2.73e-08	0.013277	0.000191969	6.14e-05	3.126	0.001772	0.00198578
cg00714874	FCRLA	chr1	161679461	-0.000681782	0.000482558	0.158132	-0.000500808	0.000382007	0.190292	-3.89045	2.75312	0.157624	-4.05171	7.23363	0.575397	0.0204362	0,4.51	0.0173927	0,24989.21	-7.07677	4.01337	0.0783603	-8.3679	4.9707	0.0928318	-8.89147	9.87e-11	4.79e-05	-0.000459613	8.14e-05	-5.64642	1.64e-08	5.34e-08
cg21161394	CD247;CD247	chr1	167408709	0.000458945	0.000548771	0.403257	0.000112941	0.000416556	0.786371	0.0499237	2.42619	0.983583	-1.59039	6.64884	0.810952	1.05119	0.01,122.15	0.203846	0,93090.96	2.00554	3.61407	0.579154	-0.168476	4.70541	0.971451	9.23626	1.82e-11	8.84e-06	0.000467661	8.8e-05	5.31172	1.09e-07	2.91e-07
cg09554443	CD247;CD247;CD247;CD247	chr1	167487762	-0.00158171	0.000657947	0.0164673	-0.00197805	0.000549599	0.000341913	0.149686	2.01178	0.940688	-6.32919	4.67771	0.176039	1.16147	0.02,59.91	0.00178348	0,17.1	1.75453	2.90661	0.546315	0.911363	3.36223	0.786443	-12.4445	1.38e-19	6.7e-14	-0.000817652	0.000126496	-6.46386	1.02e-10	6.94e-10
cg22626683		chr1	172903051	-0.000582417	0.000793246	0.463053	-0.000747989	0.00065051	0.250599	1.44511	1.69266	0.393246	-1.619	4.1407	0.6958	4.2423	0.15,117.06	0.198097	0,663	4.09274	2.42189	0.0915681	6.83444	2.88591	0.0182034	-7.72371	1.92e-08	0.00931075	-0.000717038	0.000132422	-5.41477	6.14e-08	1.77e-07
cg24362829		chr1	178455607	-0.00188779	0.000550256	0.000636243	-0.00131033	0.000424406	0.00209883	-4.39621	2.51879	0.0809209	-0.922515	6.39763	0.885345	0.0123239	0,1.72	0.397518	0,110951.16	-1.43386	3.56978	0.688073	1.65651	4.52277	0.714307	-8.15996	2.91e-09	0.00141235	-0.000496589	9.71e-05	-5.11648	3.11e-07	7.32e-07
cg10100117	TOR1AIP2;TOR1AIP2	chr1	179843111	9.28e-05	0.000373129	0.803706	3.44e-05	0.000367833	0.925548	-2.18068	3.65549	0.550809	-5.7664	7.1138	0.417599	0.112965	0,146.07	0.00313102	0,3556.91	-0.954491	5.22987	0.855246	-4.33722	5.16549	0.401453	7.52004	4.47e-08	0.0217159	0.00044325	8.51e-05	5.21008	1.89e-07	4.71e-07
cg14838757	XPR1;XPR1	chr1	180662660	0.00201421	0.000568993	0.00042586	0.00150018	0.000482662	0.0019591	-1.03432	2.32151	0.655932	5.11632	5.53675	0.355452	0.355469	0,33.64	166.721	0,8609205.96	4.20586	3.28065	0.200331	-0.438008	3.75104	0.907083	7.35483	8.75e-08	0.0424938	0.000498252	0.000100122	4.97644	6.48e-07	1.38e-06
cg13222915		chr1	184598594	-0.000420207	0.000599881	0.483851	-0.00123911	0.000395845	0.00181899	4.76218	2.30652	0.038955	-0.160756	6.72647	0.980933	117.001	1.27,10753.15	0.8515	0,452760.31	1.59766	3.176	0.61512	-1.82347	4.69024	0.697582	-11.2845	2.21e-16	1.08e-10	-0.000786548	8.2e-05	-9.59347	8.52e-22	8.9e-20
cg26399994	PTPRC;PTPRC;PTPRC;PTPRC	chr1	198649046	-0.00145004	0.000562908	0.0101941	-0.000994471	0.00044485	0.0256995	-1.52776	2.4654	0.535466	3.50832	6.65131	0.597872	0.21702	0,27.23	33.3922	0,15323328.68	-7.4805	3.39109	0.0277686	-7.15229	4.19159	0.0884849	-9.32539	1.16e-11	5.65e-06	-0.000477409	8.05e-05	-5.92756	3.07e-09	1.27e-08
cg23095383	PTPRC;PTPRC;PTPRC;PTPRC	chr1	198649189	-0.00103268	0.000607677	0.0896778	-0.00026	0.000497154	0.601157	1.38912	2.10614	0.509539	1.23041	5.67872	0.828465	4.0113	0.06,248.92	3.42263	0,233442.88	-5.54967	3.21389	0.0847246	-6.22537	3.95899	0.116395	-8.99553	5.97e-11	2.9e-05	-0.00046809	8.65e-05	-5.41175	6.24e-08	1.8e-07
cg26257082		chr1	198906494	0.000634949	0.000393999	0.107498	8.48e-05	0.000255821	0.740428	1.32714	3.43819	0.699497	2.79236	9.5406	0.769765	3.77025	0,3184.33	16.3195	0,2156893539.13	3.16542	4.82107	0.511703	-3.74532	7.29291	0.60776	9.89585	6.04e-13	2.93e-07	0.000424417	8.45e-05	5.02311	5.08e-07	1.13e-06
cg22534374		chr1	201511610	0.000406774	0.00109651	0.710768	-0.00095149	0.000832802	0.25363	1.71531	1.23401	0.164522	5.86578	3.25635	0.0716494	5.55839	0.49,62.43	352.758	0.6,208609.85	0.290283	1.74231	0.867734	-1.16194	2.23329	0.603065	-10.4804	2.44e-14	1.19e-08	-0.000869847	0.000117499	-7.40301	1.33e-13	2.11e-12
cg00567854	BTG2	chr1	203273693	0.000953416	0.000451653	0.0351211	0.000362848	0.000409934	0.376387	3.5847	2.95301	0.224781	5.06922	6.70055	0.449327	36.0425	0.11,11761.71	159.05	0,80380866.68	-0.846923	4.24742	0.84202	-3.15268	4.52958	0.486699	8.14398	3.12e-09	0.00151597	0.000452628	0.000102374	4.42133	9.81e-06	1.6e-05
cg23172671		chr1	203482523	0.000335504	0.000709507	0.63645	-0.000308753	0.000636805	0.627937	0.638988	1.89948	0.736569	-5.66039	4.34933	0.193108	1.89456	0.05,78.41	0.00348114	0,17.54	3.70808	2.63848	0.160426	1.32602	2.84178	0.640952	7.92335	8.19e-09	0.00397601	0.000688601	0.000118511	5.81042	6.23e-09	2.34e-08
cg23598089	ATP2B4;ATP2B4	chr1	203652079	0.000282178	0.000570295	0.620897	-0.000335963	0.000508513	0.509037	0.31311	2.33852	0.893488	-9.0277	5.76236	0.117193	1.36767	0.01,133.84	0.000120039	0,9.65	3.90635	3.32955	0.241167	-0.942021	3.61634	0.794579	-7.73951	1.79e-08	0.00871101	-0.000337357	0.000108292	-3.11526	0.00183782	0.0020577
cg12467090	PIK3C2B	chr1	204459139	0.000227902	0.000453648	0.615557	0.000287746	0.000439603	0.512968	1.85022	2.87681	0.520125	-1.95763	5.93353	0.741456	6.36124	0.02,1787.84	0.141193	0,15868.58	4.3039	4.1512	0.300255	-2.04998	4.13965	0.620644	7.89334	9.32e-09	0.00452459	0.000342123	7.88e-05	4.33983	1.43e-05	2.25e-05
cg25600410	MFSD4	chr1	205550669	-0.000140925	0.00050759	0.781371	5.68e-05	0.000414749	0.891171	-2.44939	2.73367	0.370249	-7.2595	7.2722	0.318156	0.0863466	0,18.33	0.000703456	0,1090.09	-6.00527	3.89778	0.123922	-7.50332	4.74253	0.114171	-8.02724	5.22e-09	0.00253291	-0.0002706	8.15e-05	-3.32107	0.000896728	0.00103545
cg10717869	SLC41A1	chr1	205780912	0.00127939	0.00044916	0.00451915	0.00128686	0.000361615	0.000398027	-2.35116	2.99056	0.431754	-3.71914	7.20259	0.605602	0.0952588	0,33.46	0.0242549	0,32791.85	3.23971	4.27844	0.449216	0.641745	5.10445	0.899995	9.43628	6.64e-12	3.22e-06	0.00042283	8.28e-05	5.10651	3.28e-07	7.66e-07
cg19638572	RASSF5;RASSF5;RASSF5	chr1	206733139	0.000435472	0.000919947	0.636095	0.00058933	0.000648522	0.363807	-3.34194	1.45927	0.0220129	-1.06258	3.99807	0.790414	0.0353684	0,0.62	0.345563	0,874.49	1.23083	2.0641	0.551198	2.40952	2.88567	0.404068	8.07203	4.29e-09	0.00208185	0.000495802	0.000105667	4.69213	2.7e-06	4.93e-06
cg17439800		chr1	208056493	0.00160178	0.000779469	0.0402419	0.000585306	0.00066464	0.378818	-2.81878	1.61102	0.0801729	-0.856179	4.07889	0.833742	0.0596786	0,1.4	0.424782	0,1259.48	0.0917846	2.44236	0.970035	1.44351	2.77853	0.603595	7.48395	5.18e-08	0.025176	0.00035507	9.6e-05	3.69673	0.000218392	0.00027196
cg26192309		chr1	211765568	-0.000786034	0.000405711	0.0530897	-0.000280292	0.000268416	0.296739	-0.142351	3.29118	0.965501	11.7127	11.0174	0.287733	0.867317	0,549.15	122112	0,291721094382469	-6.86795	4.78854	0.15203	-11.5151	7.13558	0.107135	-7.73388	1.84e-08	0.00892023	-0.000335433	8.2e-05	-4.09117	4.29e-05	6.05e-05
cg21387604	TGFB2;TGFB2	chr1	218518468	0.000389166	0.000266647	0.144878	6.5e-05	0.000192162	0.735214	6.6482	5.74702	0.24735	15.9341	15.2514	0.296131	771.396	0.01,60150342.37	8.31946e+06	0,79859664901408882688	7.42264	7.60591	0.329513	3.018	10.141	0.766115	8.34064	1.29e-09	0.000628368	0.00026021	7.19e-05	3.61739	0.000297587	0.000364072
cg18113803	MOSC1	chr1	220977858	-0.00108396	0.000538056	0.0443194	-0.00100936	0.000452529	0.0260329	0.944283	2.46029	0.70112	0.699937	5.73418	0.902848	2.57097	0.02,319.4	2.01363	0,153113.4	-1.79194	3.59929	0.618767	-1.93074	4.30589	0.654038	-7.63687	2.76e-08	0.0133946	-0.000215696	8.42e-05	-2.56309	0.0103744	0.0109141
cg24686918		chr1	221613658	-0.000595517	0.000405927	0.142801	7.04e-05	0.000266732	0.791868	-1.40759	3.34116	0.673546	-2.65182	10.7828	0.805736	0.244733	0,170.9	0.0705226	0,106379361.32	-3.23662	4.75554	0.496389	4.31642	7.18169	0.548058	-8.27459	1.74e-09	0.000846535	-0.000506296	0.000106635	-4.74795	2.05e-06	3.9e-06
cg00583068		chr1	224972796	3.55e-05	0.000661283	0.957158	0.000415899	0.00058857	0.480034	-2.70097	2.03324	0.184043	-7.28705	4.52772	0.107523	0.0671403	0,3.61	0.000684345	0,4.89	-0.589102	2.89199	0.838656	-2.21893	3.17591	0.485037	7.82382	1.25e-08	0.00609254	0.000495237	0.000121878	4.06337	4.84e-05	6.72e-05
cg15323828	TMEM63A	chr1	226053673	8.06e-05	0.000526023	0.878253	-0.000279045	0.000465183	0.548794	-2.35028	2.50814	0.348727	-3.68036	5.59417	0.510607	0.0953426	0,13.01	0.0252138	0,1457.11	5.6548	3.69824	0.126779	7.08433	4.07565	0.0827088	-7.50761	4.71e-08	0.0228521	-0.000371759	9.71e-05	-3.82932	0.000128497	0.000165947
cg14162417		chr1	226315857	0.000669501	0.000589578	0.256518	-6.39e-06	0.000517547	0.990153	0.346185	2.25111	0.87778	1.03425	5.60588	0.853626	1.41366	0.02,116.56	2.81301	0,166338.65	2.98209	3.22467	0.355456	-1.00916	3.58763	0.778591	-8.42917	8.65e-10	0.000419977	-0.000554922	0.000107746	-5.15027	2.6e-07	6.26e-07
cg17866373		chr1	228651353	0.000587332	0.000330363	0.0758518	-4.86e-05	0.000233389	0.83501	1.84688	4.08134	0.650896	-11.6094	13.5197	0.390503	6.34002	0,18888.55	9.08e-06	0,2926049.04	3.02776	5.85617	0.605333	-0.973996	8.02183	0.903402	-8.22038	2.22e-09	0.00107927	-0.000262707	6.59e-05	-3.98424	6.77e-05	9.15e-05
cg12762413	RHOU	chr1	228873420	-0.000549003	0.000546408	0.315356	-0.000260106	0.000498817	0.602223	3.50827	2.40322	0.144338	0.326258	5.10681	0.94906	33.3905	0.3,3709.21	1.38577	0,30810.08	-4.09028	3.55641	0.250557	-4.43879	3.79083	0.242114	-7.58701	3.39e-08	0.0164767	-0.0002717	7.59e-05	-3.57816	0.000346028	0.00041884
cg01101459		chr1	234871477	0.00124561	0.000858323	0.147156	0.00123364	0.000687946	0.0733712	-2.70349	1.62265	0.0956939	-2.87533	4.2635	0.500053	0.0669714	0,1.61	0.0563975	0,240.12	-3.78719	2.265	0.0950383	-6.56716	2.70651	0.0155549	9.73054	1.45e-12	7.03e-07	0.00076785	8.73e-05	8.79407	1.44e-18	7.23e-17
cg00851028		chr1	234905772	0.000331001	0.000549347	0.547007	0.000281423	0.000501308	0.574721	1.01423	2.40778	0.673589	3.04883	5.61969	0.587457	2.75723	0.02,309.04	21.0906	0,1281350.76	1.7701	3.49144	0.612354	-1.71634	3.68701	0.641742	9.24273	1.76e-11	8.56e-06	0.00050804	8.32e-05	6.10859	1.01e-09	4.89e-09
cg04162032	LOC646627;LOC646627	chr1	248902767	0.000568528	0.000506177	0.261735	0.000131734	0.000386065	0.733039	-0.658809	2.60729	0.800516	4.60356	6.55185	0.482283	0.517467	0,85.75	99.8392	0,37700595.76	-3.07986	3.80318	0.418369	-8.84717	4.88683	0.070753	7.35972	8.58e-08	0.0416657	0.000536767	0.000122374	4.38628	1.15e-05	1.86e-05
cg23213327	RSAD2	chr2	7016509	0.000333887	0.000756031	0.658889	-0.000361714	0.000539794	0.503018	-1.70772	1.73362	0.324596	1.78283	5.09763	0.726536	0.181279	0.01,5.42	5.94666	0,129856.32	5.00468	2.54443	0.0496546	3.30607	3.47555	0.341885	7.97595	6.52e-09	0.00316672	0.00049654	0.000107259	4.62934	3.67e-06	6.54e-06
cg13139542		chr2	8242815	0.000111334	0.000297186	0.708049	0.000161314	0.000289502	0.577563	-4.33024	4.64759	0.351483	-12.9162	10.4133	0.214843	0.0131644	0,118.99	2.46e-06	0,1796.9	1.23249	6.4847	0.849326	-4.26132	6.44843	0.508988	9.30029	1.32e-11	6.41e-06	0.000483777	8.21e-05	5.89271	3.8e-09	1.52e-08
cg23079012		chr2	8343710	-0.000114082	0.000437478	0.794345	0.000134175	0.000324036	0.678951	-5.91893	3.57391	0.0976914	1.5857	9.6832	0.869922	0.00268809	0,2.96	4.8827	0,853419569.15	0.440882	4.42658	0.920697	-5.65699	5.84902	0.333877	7.55299	3.91e-08	0.0189631	0.000274333	5.38e-05	5.10012	3.39e-07	7.9e-07
cg14552508		chr2	8628173	0.000634296	0.000487327	0.193476	2.98e-05	0.000385422	0.938396	0.978122	2.78248	0.725191	-8.08275	8.49442	0.341332	2.65946	0.01,621.28	0.000308819	0,5251.68	4.2499	3.83924	0.268755	2.05665	4.77436	0.666797	-7.77702	1.53e-08	0.00743334	-0.00046165	0.000118893	-3.88292	0.000103211	0.000134679
cg05233324		chr2	8628196	0.00132984	0.000625315	0.0337862	0.000316684	0.00049774	0.524826	1.33292	2.18025	0.540962	4.55886	5.9725	0.44528	3.79209	0.05,272.11	95.4746	0,11582059.19	3.42268	2.96571	0.248924	3.5969	3.72098	0.334121	-8.16219	2.88e-09	0.00139844	-0.000603669	0.000148594	-4.06256	4.85e-05	6.73e-05
cg17214023		chr2	10176748	0.000205871	0.000413136	0.618416	-0.000373187	0.000356338	0.29533	0.431667	3.22425	0.893496	-5.04753	8.09544	0.532954	1.53982	0,855.07	0.00642517	0,49987.87	-0.285389	4.60545	0.950609	-0.546769	5.28505	0.917637	-7.63719	2.75e-08	0.0133768	-0.000592066	8.95e-05	-6.61255	3.78e-11	2.91e-10
cg01930746	PDIA6	chr2	10950511	0.000571014	0.000383576	0.137016	-3.49e-05	0.000280278	0.900985	7.57845	3.94779	0.0548998	3.96891	10.1379	0.695433	1955.59	0.85,4484396.09	52.9269	0,22553871898.34	1.90949	5.0624	0.706166	1.17231	6.70911	0.86135	-8.28222	1.68e-09	0.000817997	-0.000315949	8.05e-05	-3.92657	8.62e-05	0.000114219
cg03881294		chr2	11884333	0.000127546	0.00047192	0.787031	-0.000330947	0.000374791	0.377536	4.79657	3.07339	0.1186	18.7009	7.73536	0.0156238	121.095	0.29,50032.42	1.32341e+08	34.45,508347765984474	1.1553	4.16992	0.781834	3.76471	5.18075	0.467725	-9.33261	1.12e-11	5.45e-06	-0.000413914	7.21e-05	-5.73691	9.64e-09	3.37e-08
cg23101885	RAD51AP2	chr2	17696025	0.000294077	0.00073961	0.691036	0.000484383	0.000669798	0.469813	-1.32797	1.84472	0.471602	-0.581415	4.09424	0.887073	0.265015	0.01,9.85	0.559107	0,1708.35	0.346024	2.57636	0.893205	0.109252	2.76322	0.968475	-7.62281	2.92e-08	0.0142021	-0.00033167	0.00011123	-2.98184	0.00286525	0.00316287
cg00050692	DNMT3A;DNMT3A;DNMT3A	chr2	25524877	0.000792357	0.000509644	0.120451	-0.000299749	0.000324646	0.356165	3.22563	2.63301	0.220547	-2.66343	8.68092	0.758985	25.1695	0.14,4386.73	0.0697089	0,1708597.11	0.215295	3.79729	0.954805	-1.62911	5.80913	0.779241	-9.59326	2.96e-12	1.44e-06	-0.000382079	8.41e-05	-4.54212	5.57e-06	9.59e-06
cg17207266	DNMT3A;DNMT3A;DNMT3A	chr2	25562957	0.00094973	0.000470852	0.0440611	0.000801101	0.000429951	0.0628483	0.974423	2.83222	0.730809	1.53644	6.18906	0.80394	2.64964	0.01,682.37	4.64803	0,861997.31	-6.09825	4.13384	0.140683	-6.22581	4.4014	0.157754	8.24563	1.99e-09	0.000964022	0.000187379	5.53e-05	3.38619	0.000708698	0.000825937
cg06470727	OTOF	chr2	26723062	-2.35e-05	0.000787687	0.976227	-0.000977403	0.000572178	0.0880407	-1.95227	1.70932	0.253399	-4.39506	4.6066	0.340044	0.141951	0,4.05	0.0123382	0,102.91	0.671534	2.43663	0.782951	0.907633	3.28646	0.782514	-7.38068	7.89e-08	0.0382911	-0.000326447	0.000103926	-3.14114	0.00168292	0.00189102
cg24397007	FOSL2	chr2	28619094	6.57e-05	0.000710798	0.926373	-8.5e-05	0.000571228	0.881741	-0.457663	1.8702	0.806678	-3.70571	5.04051	0.462226	0.632761	0.02,24.73	0.0245826	0,479.95	2.05943	2.69546	0.445145	1.40996	3.18482	0.65814	-8.06037	4.51e-09	0.00219117	-0.000374442	0.000101433	-3.69154	0.000222903	0.000277027
cg04011474		chr2	28904455	-0.000297908	0.000513984	0.562363	-0.000512554	0.000482513	0.288486	-4.23121	2.64379	0.109503	0.321374	5.87368	0.956366	0.0145348	0,2.59	1.37902	0,137832.59	-0.882933	3.72843	0.812885	1.50895	3.8486	0.695147	-10.5499	1.65e-14	8e-09	-0.000670938	9.01e-05	-7.44334	9.82e-14	1.6e-12
cg10991454	LCLAT1;LCLAT1	chr2	30834674	0.00192665	0.000768308	0.0123721	0.000565918	0.000517735	0.274743	2.78808	1.76972	0.115155	8.46244	5.48539	0.122898	16.2498	0.51,521.51	4733.59	0.1,221026717.47	0.144917	2.48096	0.95344	-4.41523	3.62408	0.223609	9.18752	2.32e-11	1.13e-05	0.000470843	8.82e-05	5.34056	9.27e-08	2.52e-07
cg23371680		chr2	31511030	0.000206238	0.00054552	0.705499	-0.000243157	0.000479187	0.612008	0.0308616	2.4335	0.989882	-0.859907	6.45739	0.894062	1.03134	0.01,121.57	0.423202	0,132797.07	8.42328	3.49411	0.0162214	9.38765	3.82603	0.0144375	-8.01663	5.46e-09	0.00265304	-0.000618926	9.23e-05	-6.70221	2.05e-11	1.66e-10
cg23519155		chr2	37815128	-0.0013284	0.000462307	0.00418001	-0.000743665	0.000308468	0.0161731	-3.85961	2.91976	0.186204	0.606315	9.07913	0.946756	0.0210762	0,6.44	1.83366	0,98090933.74	-0.656654	4.10146	0.872854	-4.5016	6.15432	0.464799	-7.37344	8.12e-08	0.0394257	-0.000304146	7.4e-05	-4.11071	3.94e-05	5.63e-05
cg16163382		chr2	37938640	0.000364173	0.000279553	0.193095	-5.92e-05	0.000215674	0.7838	10.737	5.42095	0.0476315	26.5744	14.7259	0.0711369	46026	1.12,1894133539.65	347618000000	0.1,1.19132484247511e+24	15.3279	6.74815	0.0234758	22.3386	8.57578	0.00942981	-11.9758	2.96e-18	1.44e-12	-0.000306712	5.6e-05	-5.47796	4.3e-08	1.29e-07
cg27293155		chr2	38044012	0.000439319	0.000666964	0.510308	-0.000238293	0.000625629	0.703404	0.642137	1.98817	0.746712	0.294412	4.17314	0.943756	1.90054	0.04,93.59	1.34234	0,4787.56	-1.32755	2.90355	0.647682	-3.198	2.9802	0.283684	7.60974	3.09e-08	0.0149949	0.000408916	0.000118103	3.46238	0.000535427	0.000634618
cg02893429	C2orf58	chr2	38404263	-0.000621125	0.000684044	0.364171	-0.00058416	0.000615454	0.342871	-1.47921	1.94734	0.447491	-6.61792	4.60505	0.150689	0.227818	0.01,10.36	0.00133621	0,11.11	5.0383	2.80827	0.0733012	6.60317	3.02767	0.0295913	-9.02617	5.14e-11	2.49e-05	-0.000716893	0.000113035	-6.34224	2.26e-10	1.35e-09
cg17156491		chr2	43259508	0.000421826	0.000728698	0.562853	-0.000518914	0.000669258	0.438391	0.144778	1.82575	0.936796	-3.23455	3.99592	0.418249	1.15578	0.03,41.4	0.039378	0,99.23	2.2636	2.70321	0.402714	4.48839	2.83139	0.113463	-7.42129	6.69e-08	0.0324913	-0.000297194	0.00011076	-2.68321	0.00729187	0.0077426
cg01243072		chr2	43398171	-0.00156684	0.000768408	0.0418059	-0.00221139	0.000735779	0.00274624	-1.99294	1.70819	0.243332	0.533906	3.94569	0.892364	0.136294	0,3.88	1.70558	0,3895.03	1.49582	2.50825	0.55116	0.403999	2.55278	0.874309	-8.20861	2.34e-09	0.0011375	-0.000435743	0.000130877	-3.3294	0.000870328	0.00100868
cg14141458	RHOQ	chr2	46770817	0.000976743	0.000403751	0.0158029	0.000259524	0.000233784	0.267338	1.17746	3.31234	0.722232	1.93318	11.0573	0.86121	3.24613	0,2142.35	6.91148	0,17852713559.58	2.49601	4.81393	0.604304	-5.66107	8.24015	0.492353	7.41472	6.87e-08	0.0333682	0.00017723	6.43e-05	2.75526	0.00586456	0.00627488
cg09404516	SPTBN1;SPTBN1	chr2	54832147	0.000741423	0.000498501	0.137371	-0.0001926	0.000295133	0.514237	3.11462	2.77538	0.261765	13.1677	9.35385	0.159212	22.5248	0.1,5189.35	523177	0.01,47952014816121.2	-0.154523	3.81578	0.967711	-17.879	6.33804	0.00495396	7.50167	4.82e-08	0.023415	0.000160653	7.26e-05	2.21288	0.0269058	0.0275653
cg22363368		chr2	59126860	-0.000594462	0.000498308	0.233277	-0.000581264	0.000437523	0.184436	-4.74482	2.75009	0.0844674	1.05265	6.49611	0.871272	0.00869664	0,1.91	2.86523	0,969979.49	-1.68219	3.83944	0.661447	-0.827242	4.24724	0.84564	-7.53096	4.28e-08	0.0207634	-0.000313934	9.81e-05	-3.20154	0.00136695	0.00155409
cg19017142		chr2	64431245	-0.00136028	0.000576889	0.0186418	-0.00114464	0.000527634	0.0303899	0.962319	2.30865	0.676802	-3.20114	5.0297	0.524485	2.61776	0.03,241.6	0.0407157	0,778.27	-2.02284	3.34347	0.5454	-3.41325	3.60629	0.344306	-9.7272	1.47e-12	7.16e-07	-0.000701187	0.000130582	-5.36969	7.89e-08	2.22e-07
cg11919558	SERTAD2	chr2	64872351	0.00053904	0.000210764	0.0107454	0.000130317	0.000158813	0.412174	4.59416	6.5336	0.481957	7.13942	16.2581	0.660567	98.905	0,36035405.66	1260.7	0,87055534969364672	13.1679	9.11681	0.149165	-1.11781	12.1715	0.926858	8.54035	5.18e-10	0.000251737	0.000322815	6.64e-05	4.86169	1.16e-06	2.35e-06
cg04366104	SERTAD2	chr2	64872418	-3.28e-05	0.000154433	0.831687	-0.000258403	0.000112701	0.0221596	3.99656	8.89837	0.653335	-43.7775	22.7072	0.0538664	54.4105	0,2042352271.46	9.72e-20	0,2.07	9.01993	12.9742	0.48719	-10.4133	17.3901	0.549544	7.90626	8.81e-09	0.0042799	0.000457722	8.24e-05	5.55737	2.74e-08	8.54e-08
cg26376241	SPRED2;SPRED2	chr2	65594021	0.000743304	0.000671595	0.26876	0.00036926	0.000532727	0.488445	2.4244	2.05344	0.237741	-5.32538	4.85883	0.27307	11.2955	0.2,632.16	0.00486649	0,66.55	4.31083	2.88613	0.135796	7.37782	3.52922	0.0370108	-9.10278	3.53e-11	1.71e-05	-0.000532414	0.000156435	-3.40341	0.000665507	0.000778788
cg05155595	ANXA4	chr2	70008161	0.00215131	0.00077035	0.00536631	0.00153389	0.000620798	0.0137173	2.51367	1.64893	0.127401	3.61285	4.49503	0.421546	12.3502	0.49,312.8	37.0715	0.01,248479.32	0.194219	2.43623	0.936486	-3.70495	2.98547	0.215113	7.96406	6.87e-09	0.00333435	0.000317371	8.98e-05	3.53534	0.000407252	0.000487769
cg26253134	TGFA;TGFA	chr2	70751721	0.000634539	0.000505523	0.209808	-0.000225886	0.000299941	0.451643	4.85475	2.87448	0.0912361	23.5017	10.9863	0.0324204	128.348	0.46,35908.5	16094478569	7.16,36173758366564782080	1.1026	3.82083	0.773007	3.21828	6.28243	0.608662	-11.5601	4.09e-17	1.98e-11	-0.000339377	7.43e-05	-4.56538	4.99e-06	8.71e-06
cg25741837	SMYD5	chr2	73452813	0.000550835	0.000651566	0.398167	-9.53e-06	0.000566398	0.986576	-2.07322	2.00639	0.301458	-3.61263	4.91159	0.462016	0.12578	0,6.42	0.0269807	0,409.15	6.40309	2.98134	0.0321355	4.69765	3.38923	0.166267	7.38203	7.84e-08	0.0380834	0.000476204	8.98e-05	5.3021	1.14e-07	3.05e-07
cg20520115	HK2	chr2	75063838	0.000906216	0.000672901	0.17849	0.000113229	0.000577205	0.844537	-0.70394	1.96855	0.720648	-1.66369	4.88814	0.733591	0.494633	0.01,23.44	0.189439	0,2743.71	1.80475	2.8372	0.524951	-2.40814	3.31398	0.467729	7.78496	1.48e-08	0.0071871	0.000438465	8.15e-05	5.3773	7.56e-08	2.14e-07
cg22242842		chr2	85167149	-2.16e-05	0.000302832	0.943216	-0.000188241	0.000277655	0.49802	1.93646	4.54563	0.670105	1.90161	9.17626	0.835829	6.93413	0,51322.78	6.69668	0,433364303.76	1.94454	6.50721	0.765175	10.8738	6.77527	0.109059	-7.49523	4.95e-08	0.0240412	-0.000382552	8.19e-05	-4.6692	3.02e-06	5.45e-06
cg21946195	ATOH8	chr2	86012225	0.000273293	0.000577434	0.636151	-0.000847711	0.000456839	0.0639317	-2.1325	2.27632	0.348851	-15.0767	6.49906	0.0203505	0.118541	0,10.27	2.83e-07	0,0.1	-0.742688	3.36848	0.825571	-4.80026	4.1671	0.249823	-8.09277	3.91e-09	0.0019005	-0.000644424	9.66e-05	-6.67068	2.55e-11	2.01e-10
cg14017402		chr2	86225602	0.000788016	0.000607388	0.194914	0.000343366	0.000558666	0.539007	-1.12909	2.17026	0.602886	2.02108	5.00552	0.686382	0.323327	0,22.75	7.54646	0,137570.01	3.18966	3.17796	0.315936	0.789497	3.32011	0.812126	8.7367	2.07e-10	0.000100369	0.000850411	0.000128455	6.62032	3.58e-11	2.81e-10
cg18115724	SMYD1	chr2	88390376	-0.000693684	0.000388606	0.0746777	-0.000186322	0.000270248	0.490773	-5.78466	3.77231	0.125164	7.77519	10.61	0.463671	0.00307435	0,5	2380.79	0,2559480356596.2	-2.58124	5.14083	0.615781	-4.2488	7.16611	0.553483	9.01028	5.55e-11	2.7e-05	0.000322856	7.15e-05	4.51408	6.36e-06	1.07e-05
cg18145558		chr2	96807942	-0.000553991	0.000375632	0.140702	-0.000324451	0.000349895	0.354106	-6.05751	3.87624	0.118116	-16.2746	9.5035	0.0868066	0.00234023	0,4.66	8.55e-08	0,10.51	-5.91558	5.11989	0.248388	-6.3194	5.42024	0.244148	7.36855	8.28e-08	0.0402112	0.000317808	7.09e-05	4.48267	7.37e-06	1.23e-05
cg25564535	ZAP70	chr2	98329463	-0.00105899	0.0005053	0.0364527	-0.000562421	0.000331692	0.0904063	-3.29116	2.74372	0.230325	7.03848	8.88222	0.428114	0.0372108	0,8.06	1139.65	0,41444995046.85	-3.43602	3.80338	0.366669	-3.97527	5.72777	0.48794	-8.67738	2.73e-10	0.000132786	-0.000436874	7.21e-05	-6.06004	1.36e-09	6.34e-09
cg12332902	ZAP70	chr2	98330020	-0.000133935	0.000393404	0.733617	-0.000585087	0.00029668	0.0489913	0.358779	3.38071	0.915483	5.05869	9.00155	0.574129	1.43158	0,1080.27	157.385	0,7231572661.3	2.29077	4.8615	0.637665	-4.92267	6.2864	0.43391	-7.52409	4.4e-08	0.0213576	-0.000398272	7.58e-05	-5.25204	1.5e-07	3.89e-07
cg06629453	VWA3B	chr2	98852910	0.000418306	0.000632344	0.508492	-0.000548706	0.000531177	0.301961	-2.37081	2.11147	0.261513	-2.16497	5.44718	0.691037	0.0934052	0,5.86	0.114753	0,4971.65	-1.75915	2.99221	0.556815	-6.83158	3.42184	0.0463546	7.50557	4.75e-08	0.023044	0.000225748	7.66e-05	2.94887	0.00318941	0.00349914
cg14902389	MGAT4A	chr2	99342685	-0.000693749	0.000298616	0.0204477	-0.000513999	0.00021745	0.0183666	5.22939	4.33557	0.227756	-4.64379	12.4699	0.709596	186.679	0.04,915391.85	0.00962114	0,396146498.32	-4.56903	6.5579	0.48625	-11.3883	8.75027	0.193619	-8.06322	4.46e-09	0.00216389	-0.00030206	6.23e-05	-4.84753	1.25e-06	2.5e-06
cg15012027		chr2	99351550	0.000166099	0.00077784	0.830967	-7.8e-06	0.000695368	0.99105	-0.282093	1.70322	0.868454	-0.528678	3.86846	0.891297	0.754203	0.03,21.25	0.589384	0,1156.91	5.54447	2.44224	0.0235468	4.27405	2.65824	0.108416	-7.48548	5.15e-08	0.0250195	-0.00069967	0.000141169	-4.95627	7.19e-07	1.51e-06
cg17137186		chr2	101928209	0.000727586	0.000576547	0.207369	-0.000239334	0.000284355	0.40026	2.75495	2.48265	0.267138	-2.78008	10.2463	0.78614	15.7202	0.12,2040.5	0.0620333	0,32691718.41	3.32101	3.30876	0.315929	-5.76388	6.69828	0.389873	-7.69652	2.15e-08	0.0104383	-0.000328804	4.79e-05	-6.85897	6.94e-12	6.74e-11
cg05295703		chr2	102895712	0.000888846	0.000472657	0.060438	0.000743101	0.000457944	0.105107	-1.6117	2.82424	0.568226	-5.5133	6.33442	0.384097	0.199548	0,50.59	0.00403279	0,994.42	3.50664	4.07517	0.389863	-1.60725	4.15164	0.698799	9.04409	4.71e-11	2.29e-05	0.000462093	7.15e-05	6.46341	1.02e-10	6.94e-10
cg00295485	UXS1	chr2	106755721	-7.06e-05	0.000930409	0.939516	-0.00067648	0.000808548	0.403069	0.284828	1.41971	0.840993	5.03418	3.20441	0.116179	1.32953	0.08,21.49	153.574	0.29,82028.9	4.03737	2.02808	0.0469632	2.02521	2.26358	0.371324	9.43398	6.72e-12	3.26e-06	0.00068452	0.000127853	5.35394	8.61e-08	2.38e-07
cg25570328	SULT1C2;SULT1C2	chr2	108903952	0.000104029	0.000804538	0.897154	-0.00138973	0.000523377	0.00810412	2.5419	1.70418	0.135812	-3.09591	5.18209	0.550225	12.7038	0.45,358.56	0.045234	0,1165.61	2.1499	2.38463	0.367651	-3.74714	3.52273	0.28791	-8.33597	1.32e-09	0.000641811	-0.000284067	8.41e-05	-3.37947	0.000726262	0.00084562
cg00585790	LIMS1;LIMS1	chr2	109204845	0.000948973	0.00040185	0.0184671	0.000189074	0.000282568	0.503637	5.09128	3.6787	0.166362	-4.10033	10.1734	0.686914	162.597	0.12,220031.56	0.0165671	0,7568049.09	6.11644	4.70697	0.194294	-1.32819	6.49292	0.837989	7.88504	9.66e-09	0.00468877	0.000316324	7.06e-05	4.48087	7.43e-06	1.24e-05
cg18369990	FBLN7;FBLN7	chr2	112941244	-0.00119141	0.000491502	0.0155944	-0.00173088	0.000451769	0.000138918	-1.98891	2.67506	0.457179	-0.668768	5.89624	0.909695	0.136844	0,25.9	0.51234	0,53522.51	-1.89346	3.85519	0.623502	-0.92279	4.12962	0.82326	-7.56389	3.73e-08	0.0181288	-0.000604594	9.81e-05	-6.16104	7.23e-10	3.67e-09
cg05616969		chr2	118982661	0.0018266	0.0005213	0.000486752	0.00110325	0.000321552	0.000636755	2.65372	2.65072	0.316763	-20.455	8.44652	0.0154477	14.2068	0.08,2563.51	1.31e-09	0,0.02	4.85398	3.65382	0.18453	1.65762	5.84914	0.776976	7.71972	1.95e-08	0.00946843	0.000318008	7.8e-05	4.07868	4.53e-05	6.35e-05
cg06876354	RALB	chr2	121020189	0.00130174	0.000395369	0.00104153	0.000783284	0.000312826	0.01251	4.01987	3.37094	0.233062	6.84443	9.26785	0.460203	55.694	0.08,41229.81	938.64	0,72686944222.96	9.10793	4.74561	0.0554288	0.247061	5.99097	0.96712	10.6747	8.09e-15	3.93e-09	0.000402484	7.36e-05	5.47184	4.45e-08	1.32e-07
cg15344192		chr2	121347210	0.00179746	0.000996688	0.0717374	0.00057534	0.000862601	0.505003	-0.109818	1.32739	0.934064	-6.29799	3.41075	0.0648183	0.895997	0.07,12.08	0.00184	0,1.47	-0.235522	1.94088	0.903456	-0.630205	2.22328	0.776928	7.80936	1.33e-08	0.00647952	0.00047421	0.000123986	3.82472	0.00013092	0.000168729
cg09152259		chr2	128156114	0.000116412	0.000580234	0.841044	-0.000676657	0.000514534	0.188912	3.16612	2.39388	0.185973	-5.68173	5.13596	0.268612	23.7152	0.22,2586.68	0.00340766	0,80.22	1.30989	3.31176	0.692595	-1.24568	3.6171	0.73068	-11.4501	8.06e-17	3.91e-11	-0.000772814	0.000134348	-5.75232	8.8e-09	3.1e-08
cg24925163	SFT2D3	chr2	128458248	0.000191858	0.000626149	0.759381	0.000381617	0.000572883	0.505545	-3.73743	2.25856	0.0979682	-7.66846	5.84306	0.189384	0.0238152	0,1.99	0.000467336	0,43.99	-0.586001	3.05184	0.847795	1.47152	3.2432	0.650197	7.78902	1.45e-08	0.00706429	0.000361696	7.1e-05	5.09375	3.51e-07	8.14e-07
cg15357118	UGGT1;UGGT1	chr2	128927972	0.00218326	0.000739939	0.00327429	0.00105454	0.000539168	0.0508794	-0.615053	1.77175	0.728483	3.34475	4.80155	0.486054	0.540612	0.02,17.42	28.3536	0,346551.12	3.68477	2.59194	0.155654	0.916633	3.57308	0.797626	8.43416	8.45e-10	0.000410478	0.000626165	8.81e-05	7.10797	1.18e-12	1.51e-11
cg12336777	ZEB2;ZEB2	chr2	145210222	0.000153613	0.000438529	0.726222	-0.000324693	0.000301239	0.281473	-0.765296	3.0289	0.800528	5.02899	8.46014	0.552222	0.465196	0,176.15	152.779	0,2429306587.43	1.20618	4.55003	0.791029	-1.49602	6.35948	0.814105	7.93449	7.8e-09	0.00378948	0.000260163	0.000104865	2.48093	0.0131039	0.0136594
cg12571570	ZEB2;ZEB2	chr2	145267984	0.000674368	0.000633333	0.287327	-0.0002573	0.000491588	0.600858	2.48711	2.1389	0.244911	-6.84677	5.49067	0.212404	12.0265	0.18,795.8	0.00106288	0,50.15	5.12269	3.05166	0.0937417	1.53589	3.90552	0.694274	-8.54477	5.08e-10	0.000246631	-0.000261866	9.06e-05	-2.88906	0.0038639	0.00420237
cg03327570		chr2	145304883	0.000483945	0.000689872	0.483217	-5e-05	0.000604941	0.934101	2.51601	1.91839	0.189681	8.44996	4.86779	0.082583	12.3792	0.29,531.69	4674.9	0.34,65061369.97	-2.08931	2.80217	0.456199	-6.06453	3.0642	0.0482746	-10.4695	2.6e-14	1.26e-08	-0.000464215	7.75e-05	-5.99364	2.05e-09	8.93e-09
cg20318217		chr2	147172982	3.62e-05	0.000808144	0.964288	0.000473267	0.000621896	0.44691	-0.0618179	1.64546	0.970032	1.21393	4.52287	0.788393	0.940054	0.04,23.65	3.36668	0,23831.34	-1.78311	2.38672	0.455299	-3.35254	3.09304	0.278863	7.33913	9.32e-08	0.0452598	0.000252169	0.000109015	2.31316	0.0207137	0.021361
cg05413285		chr2	151537993	0.000510783	0.000490568	0.298128	0.000351466	0.000458065	0.443172	-0.708652	2.72066	0.794501	-2.96083	6.33507	0.640235	0.492308	0,101.88	0.0517761	0,12783.45	-2.46173	3.856	0.523446	-1.11112	3.99492	0.781011	8.50223	6.18e-10	0.00030023	0.000343568	8.71e-05	3.9463	7.94e-05	0.000105543
cg09726654	GALNT5	chr2	158114268	0.000670945	0.000452974	0.138991	-0.000244523	0.000291895	0.402481	4.75662	3.01862	0.115081	17.3769	9.85257	0.0777833	116.352	0.31,43179.49	3.52132e+07	0.14,8577963934369649	-1.69593	4.25889	0.690617	-15.1409	6.34443	0.017333	7.54679	4.01e-08	0.0194536	0.00026954	7.55e-05	3.57063	0.000356125	0.000429405
cg17360854	RBMS1;RBMS1	chr2	161224771	7.95e-05	0.000115801	0.4928	4.21e-05	9.97e-05	0.67256	2.89658	11.7979	0.806057	-10.4046	26.9842	0.699807	18.112	0,199773677671.7	3.03e-05	0,2823547541650442240	0.772409	16.783	0.963308	-4.07671	19.1836	0.831788	7.48705	5.12e-08	0.0248591	0.000380791	7.37e-05	5.16485	2.41e-07	5.84e-07
cg12073466		chr2	173069253	-0.00107042	0.000727178	0.141451	-0.00110849	0.0007201	0.12417	0.298572	1.81439	0.869292	1.78595	3.7731	0.635973	1.34793	0.04,47.22	5.96524	0,9713.12	-0.065887	2.65753	0.980229	0.365378	2.58826	0.887787	-8.42145	8.96e-10	0.000435056	-0.000476504	0.000120972	-3.93895	8.18e-05	0.000108714
cg17178175	NFE2L2;NFE2L2;NFE2L2	chr2	178109973	0.000695477	0.00105644	0.510542	-0.000393792	0.000775861	0.611926	1.1866	1.26246	0.347265	3.62435	3.55931	0.308548	3.27591	0.28,38.9	37.5003	0.04,40158.57	1.9722	1.82795	0.281061	1.23657	2.42977	0.610999	-10.1017	1.99e-13	9.67e-08	-0.000650354	0.000103629	-6.27581	3.48e-10	1.98e-09
cg15609237	TTN;TTN;TTN;MIR548N;TTN	chr2	179395885	-0.000219301	0.000928283	0.813311	-0.000978932	0.000668319	0.143435	1.54325	1.47358	0.294972	-1.54941	5.10414	0.761464	4.67976	0.26,84.05	0.212374	0,4697.16	-0.35908	2.10386	0.864536	-3.65372	2.8214	0.19584	7.34165	9.23e-08	0.0448032	0.000478613	9.39e-05	5.09729	3.45e-07	8e-07
cg25889918		chr2	179916184	0.0014838	0.000598974	0.0134693	0.000858362	0.000537034	0.110422	-0.547466	2.21648	0.80491	0.205694	5.09496	0.967797	0.578414	0.01,44.56	1.22838	0,26683.75	-3.87638	3.31186	0.242285	-6.41079	3.5269	0.0696343	8.99367	6.02e-11	2.92e-05	0.000366776	8.24e-05	4.4513	8.54e-06	1.41e-05
cg09613192		chr2	181388538	0.00053831	0.000850505	0.52698	-0.000536531	0.000701543	0.444656	-0.269449	1.56813	0.863573	-2.02066	3.77497	0.592457	0.763801	0.04,16.51	0.132568	0,216.65	3.82415	2.23276	0.0872759	0.894786	2.63633	0.734428	12.1918	7.32e-19	3.55e-13	0.000832761	0.000129318	6.43961	1.2e-10	8.03e-10
cg15735129	PPP1R1C	chr2	182850269	-0.000585807	0.000504233	0.245717	4.56e-05	0.000362911	0.900087	1.60602	2.58719	0.534759	19.399	7.48964	0.0095944	4.98294	0.03,793.86	2.66005e+08	112.09,631247106581473	-0.624967	3.95379	0.874458	-3.84607	5.2977	0.468147	-7.36081	8.54e-08	0.0414836	-0.000219034	9.04e-05	-2.42225	0.0154249	0.0160389
cg18119407	CFLAR;CFLAR	chr2	201980504	-0.000657555	0.000502616	0.191201	-0.000460196	0.000387648	0.235573	-2.22811	2.65831	0.401935	-0.879752	8.13136	0.913843	0.107732	0,19.73	0.414886	0,3463208.52	2.9186	3.85033	0.448741	-0.230085	4.93983	0.962866	-8.10353	3.73e-09	0.0018125	-0.000488649	8.45e-05	-5.78312	7.33e-09	2.65e-08
cg10440877		chr2	208378475	0.00225241	0.000919237	0.0145098	0.00113287	0.000624616	0.0701516	1.56048	1.45594	0.283809	4.19773	4.51837	0.352871	4.76109	0.27,82.61	66.5348	0.01,466832.71	-1.05892	2.0308	0.602261	-5.8004	2.93946	0.04894	9.83584	8.31e-13	4.04e-07	0.00051227	8.07e-05	6.3463	2.21e-10	1.34e-09
cg19351166	PIKFYVE;PIKFYVE	chr2	209133632	0.00180419	0.000721622	0.0126339	0.000938378	0.000607748	0.123036	-0.816348	1.8632	0.661283	-10.2843	5.3417	0.0541926	0.442043	0.01,17.04	3.42e-05	0,1.2	2.12891	2.61173	0.41532	-0.570646	3.01964	0.850177	7.6228	2.92e-08	0.014203	0.000410714	7.76e-05	5.2896	1.23e-07	3.24e-07
cg19373099		chr2	210008092	0.00142546	0.00081905	0.082217	0.00167917	0.000752681	0.0260029	-1.29094	1.6154	0.424207	-4.46025	3.85651	0.247456	0.275012	0.01,6.52	0.0115594	0,22.16	0.137916	2.2994	0.952192	1.21276	2.43486	0.618617	11.7262	1.45e-17	7.03e-12	0.000878487	0.000162228	5.41512	6.12e-08	1.77e-07
cg12338137	TNS1	chr2	218701429	0.0001764	0.000634597	0.781114	-0.000140747	0.000540402	0.794595	-1.42289	2.14789	0.507678	7.26703	5.57762	0.192612	0.241017	0,16.23	1432.29	0.03,80130788	3.85351	2.97282	0.195391	3.26682	3.3423	0.328774	-8.95575	7.24e-11	3.51e-05	-0.000606732	8.74e-05	-6.94366	3.82e-12	3.96e-11
cg00634542	SLC11A1	chr2	219254588	0.00051703	0.000721913	0.474103	4.96e-05	0.000653687	0.939544	1.99683	1.82599	0.274147	-1.77201	4.22321	0.674786	7.3657	0.21,263.96	0.169991	0,668.8	-1.35438	2.74077	0.621372	-5.30471	2.89907	0.0677967	8.02218	5.33e-09	0.00258949	0.000439276	0.000107074	4.10255	4.09e-05	5.82e-05
cg00821731	WNT10A	chr2	219744626	0.000753007	0.000592497	0.204172	-0.000195525	0.000453021	0.666163	-0.800996	2.221	0.718364	-1.12566	6.57968	0.86416	0.448882	0.01,34.89	0.324438	0,129381.23	3.46026	3.18355	0.27751	-5.31205	4.23528	0.210265	7.64554	2.66e-08	0.0129196	0.000394162	9.98e-05	3.9493	7.84e-05	0.000104452
cg12014818	WNT10A	chr2	219744634	0.000819624	0.00051686	0.113229	-3.8e-06	0.000407215	0.992562	-1.81961	2.50838	0.468198	-13.7344	6.60347	0.0375373	0.162089	0,22.13	1.08e-06	0,0.45	8.09839	3.64612	0.0267176	1.89093	4.74169	0.690197	8.57502	4.41e-10	0.00021432	0.000422765	9.35e-05	4.52116	6.15e-06	1.04e-05
cg18681853	SERPINE2;SERPINE2;SERPINE2;SERPINE2	chr2	224889133	0.000553511	0.000518817	0.286387	0.000200652	0.000400035	0.616117	-4.98722	2.77411	0.0722129	-12.4434	7.87158	0.113923	0.00682462	0,1.57	3.94e-06	0,19.78	1.21038	3.6802	0.742354	-7.36396	4.59509	0.10958	7.47067	5.47e-08	0.0265795	0.000304082	7.5e-05	4.05629	4.99e-05	6.9e-05
cg01172899	SLC16A14	chr2	230933751	0.000885191	0.000524026	0.0916121	0.000405898	0.000446982	0.364147	0.392926	2.54922	0.877503	-7.00663	6.43836	0.276479	1.48131	0.01,219.07	0.000905855	0,273.84	8.09673	3.63575	0.0263205	8.99087	4.13037	0.0299046	7.81724	1.29e-08	0.0062657	0.000517386	8.54e-05	6.05609	1.39e-09	6.45e-09
cg06096336	PSMD1;HTR2B;HTR2B	chr2	231989800	0.00166774	0.000844999	0.0488019	0.000701571	0.000693937	0.312366	-1.36032	1.58065	0.389454	-3.68904	4.10984	0.369393	0.256578	0.01,5.68	0.0249961	0,78.75	0.888485	2.25018	0.693094	-2.89728	2.64019	0.272936	9.40806	7.66e-12	3.72e-06	0.000797056	0.000154759	5.1503	2.6e-07	6.26e-07
cg04042861	HTR2B;PSMD1	chr2	231989824	0.00055955	0.000614512	0.362831	-7.2e-05	0.000569914	0.899551	-3.83951	2.10964	0.0687613	-13.3871	4.74299	0.00476508	0.0215042	0,1.34	1.53e-06	0,0.02	3.64794	3.12643	0.243752	0.257318	3.24643	0.936852	8.39349	1.02e-09	0.000494255	0.000648396	0.000128852	5.03211	4.85e-07	1.08e-06
cg04286697	B3GNT7	chr2	232259623	0.00208401	0.000526713	8.35e-05	0.00185144	0.000501581	0.000240567	-2.5629	2.53738	0.312468	-0.231503	5.78987	0.968106	0.0770811	0,11.14	0.79334	0,67281.97	0.890783	3.62329	0.805883	-0.543067	3.70248	0.883439	9.45324	6.09e-12	2.96e-06	0.000373921	8.99e-05	4.15772	3.21e-05	4.65e-05
cg20954977	B3GNT7	chr2	232260116	0.00252191	0.000730511	0.000588317	0.00170726	0.000649231	0.00873479	0.697436	1.80529	0.699253	-4.23019	4.23776	0.318175	2.0086	0.06,69.12	0.0145496	0,58.9	0.608608	2.5961	0.81473	-3.46004	2.87882	0.229898	7.95927	7.01e-09	0.00340423	0.000531048	0.000133627	3.97411	7.06e-05	9.47e-05
cg20034202	B3GNT7	chr2	232260136	0.0020658	0.00058471	0.000436953	0.000986758	0.000367606	0.00744079	2.16439	2.30156	0.347013	-5.7003	8.00112	0.476194	8.70929	0.1,792.71	0.00334497	0,21631.38	1.34464	3.27845	0.681846	-4.27392	5.20631	0.412036	7.54684	4.01e-08	0.0194498	0.000282423	8.2e-05	3.44294	0.000575433	0.000679466
cg06745030	B3GNT7	chr2	232260139	0.00186717	0.000628151	0.00305232	0.000936842	0.000478758	0.0507671	0.89814	2.12618	0.672718	-6.915	5.32445	0.194038	2.45503	0.04,158.45	0.00099278	0,33.82	2.07319	3.0929	0.502919	0.664325	4.13499	0.872418	7.63079	2.83e-08	0.0137384	0.000405211	9.92e-05	4.08369	4.43e-05	6.24e-05
cg20793665		chr2	232549224	0.000585537	0.000573168	0.307322	0.000493788	0.00038944	0.20524	-2.85648	2.37076	0.228251	11.2967	6.90892	0.10203	0.0574709	0,5.99	80555.2	0.11,61246437598.3	-0.403904	3.3303	0.903509	-4.94924	4.83953	0.306894	8.36573	1.15e-09	0.000560798	0.000408462	9.66e-05	4.22667	2.37e-05	3.55e-05
cg00144180	HDAC4	chr2	240294362	0.000306799	0.000627119	0.624835	0.000530942	0.000436089	0.223822	-3.12781	2.18093	0.151526	-1.13815	6.71869	0.865482	0.0438134	0,3.15	0.320412	0,167792.56	0.589665	3.06746	0.847626	-5.19778	4.32313	0.229734	11.0329	1e-15	4.86e-10	0.000513485	8.93e-05	5.75187	8.83e-09	3.1e-08
cg19710184		chr2	242805378	-4.9e-05	0.000424675	0.908205	0.000359759	0.0003618	0.320393	1.39723	3.11981	0.654256	10.7114	8.33871	0.198951	4.04398	0.01,1829.96	44866.4	0,562303631454.79	-10.3495	4.50098	0.021826	-7.25113	5.11078	0.156501	-8.3686	1.14e-09	0.00055354	-0.000265403	7.07e-05	-3.7521	0.00017536	0.000222123
cg23032421	IL5RA;IL5RA;IL5RA;IL5RA;IL5RA;IL5RA;IL5RA;IL5RA;IL5RA;IL5RA;IL5RA;IL5RA	chr3	3152038	0.000354397	0.000485202	0.465377	0.000208023	0.000427266	0.626504	-6.12163	2.94949	0.0379412	-5.21101	6.57994	0.428387	0.00219488	0,0.71	0.00545614	0,2176.9	-1.80077	3.90585	0.644933	-7.14653	4.34347	0.100445	-11.7347	1.37e-17	6.67e-12	-0.000692478	0.000102198	-6.77585	1.24e-11	1.1e-10
cg01180628	BHLHE40	chr3	5023394	0.00146019	0.000740107	0.0488835	0.000240216	0.00047779	0.615288	-0.508591	1.7753	0.774509	-3.87261	5.71224	0.497804	0.601342	0.02,19.51	0.020804	0,1515.32	4.01837	2.59951	0.122677	3.24652	3.91153	0.406889	-7.62375	2.91e-08	0.0141464	-0.000472376	9.53e-05	-4.95474	7.24e-07	1.52e-06
cg09876440	GHRLOS;GHRLOS;GHRLOS;C3orf42;GHRLOS	chr3	10325981	-7.94e-05	0.0006271	0.899227	-0.000236657	0.000625504	0.705288	0.641077	2.13008	0.763441	0.08833	4.03298	0.982526	1.89852	0.03,123.47	1.09235	0,2960.07	1.21984	3.0166	0.686079	2.91639	2.94354	0.322211	-7.98688	6.22e-09	0.00301994	-0.000880816	0.000171157	-5.14624	2.66e-07	6.35e-07
cg14992144	GHRLOS;GHRL;GHRL;GHRLOS;GHRLOS;GHRL;GHRL;GHRL;GHRL;GHRL;GHRLOS;GHRL;GHRL;GHRL	chr3	10334743	0.000895236	0.000496914	0.0720294	0.000629417	0.000318335	0.0484119	2.07285	2.79795	0.458787	-2.84884	8.80516	0.746285	7.94747	0.03,1913.8	0.0579117	0,1810815.82	2.87594	3.8633	0.456913	0.0305837	5.85749	0.995836	7.89304	9.33e-09	0.00453032	0.000365351	6.85e-05	5.33648	9.48e-08	2.57e-07
cg18096987	VGLL4;VGLL4;VGLL4	chr3	11623873	0.000764192	0.000698471	0.27428	-0.000226069	0.000508684	0.656877	-2.54662	1.8115	0.15978	-9.27793	5.72712	0.105232	0.0783459	0,2.73	9.35e-05	0,7.01	0.124829	2.72069	0.96342	-7.33852	3.72948	0.0495831	7.36173	8.51e-08	0.0413307	0.000370139	9e-05	4.11117	3.94e-05	5.63e-05
cg18062721	VGLL4;VGLL4	chr3	11643427	-0.00044978	0.00104203	0.666132	-0.000548141	0.000991842	0.58068	-0.974016	1.26011	0.439545	-3.20258	2.7919	0.251343	0.377564	0.03,4.46	0.0406573	0,9.68	-1.70497	1.83984	0.354459	-2.79152	1.8777	0.137648	10.1386	1.63e-13	7.91e-08	0.000996598	0.000137952	7.22421	5.04e-13	6.8e-12
cg13958389	VGLL4;VGLL4	chr3	11643630	0.00143785	0.000719408	0.0460207	0.000825141	0.000675908	0.222577	-2.87722	1.81606	0.11312	-1.89076	3.73575	0.612769	0.0562911	0,1.98	0.150958	0,228.45	1.55311	2.7024	0.565698	-1.53446	2.7746	0.580451	7.51922	4.49e-08	0.0217896	0.000483045	0.000114451	4.22053	2.44e-05	3.64e-05
cg06568490	HDAC11;HDAC11	chr3	13525965	0.00098848	0.000614983	0.10842	0.000564418	0.000559838	0.313716	0.568832	2.15341	0.791661	1.8747	4.54498	0.67999	1.7662	0.03,120.24	6.51886	0,48187.81	1.91524	3.10134	0.537104	0.453017	3.34587	0.892346	7.70236	2.1e-08	0.0101851	0.000248823	9.72e-05	2.55937	0.0104862	0.0110223
cg27275941	ANKRD28	chr3	15751015	-0.00051798	0.000804304	0.519773	-4.94e-05	0.000642616	0.938802	2.49956	1.65882	0.131856	-0.33023	4.62362	0.943062	12.1771	0.47,314.46	0.718759	0,6198.57	0.571241	2.37766	0.810216	1.41122	2.82867	0.61804	-8.30063	1.55e-09	0.000752909	-0.000695284	0.000112634	-6.17293	6.7e-10	3.44e-09
cg01765641	TBC1D5;TBC1D5;TBC1D5	chr3	17781888	3.9e-05	0.000487011	0.936225	-6.04e-05	0.000450444	0.893447	-1.92193	2.83373	0.497623	-6.10161	6.05756	0.313805	0.146324	0,37.79	0.00223926	0,320.93	-2.36309	4.03758	0.558584	-7.74478	4.28033	0.0709131	8.17208	2.76e-09	0.00133839	0.000543616	0.000103676	5.24344	1.58e-07	4.04e-07
cg01373248	SATB1	chr3	18480297	0.00115371	0.000634042	0.0692347	0.000513824	0.000517858	0.32144	-2.37751	2.06771	0.250215	1.26558	5.49041	0.817697	0.0927813	0,5.34	3.54515	0,167171.43	-0.173607	3.04593	0.954567	-6.74395	3.59901	0.0614619	7.41428	6.88e-08	0.0334278	0.000326081	9.51e-05	3.43041	0.00060268	0.000710301
cg16258657	RBMS3;RBMS3;RBMS3	chr3	29338542	-0.00146292	0.000934748	0.118011	-0.000360355	0.000496855	0.468528	-0.717452	1.45337	0.621556	-3.10419	5.60314	0.579573	0.487994	0.03,8.42	0.0448611	0,2638.5	-2.55831	2.10693	0.225136	-0.487346	3.80718	0.898188	-7.51479	4.57e-08	0.0221895	-0.000394363	0.000119603	-3.29725	0.000976356	0.00112636
cg15571561	ARPP-21	chr3	35706161	0.000824608	0.000474317	0.0825523	0.000428852	0.000434069	0.323509	-1.25686	2.80027	0.653551	4.92432	7.11945	0.489143	0.284546	0,68.83	137.596	0,158052834.23	2.45615	4.04492	0.543939	3.20242	4.33565	0.460439	7.803	1.37e-08	0.00665701	0.000676501	0.000145523	4.64874	3.34e-06	5.98e-06
cg15681239	DLEC1;DLEC1	chr3	38080203	0.000689336	0.000703835	0.327713	0.000159697	0.000671478	0.812084	-2.16961	1.7968	0.227244	-1.41393	3.98698	0.722861	0.114222	0,3.87	0.243185	0,602.17	2.81794	2.79232	0.313302	1.89252	2.81528	0.501711	-8.22705	2.16e-09	0.00104761	-0.00037531	0.000123595	-3.03661	0.00239257	0.0026631
cg25123427		chr3	39054994	-0.00159866	0.000875931	0.0684001	-0.0008574	0.000658293	0.193188	-1.45842	1.54484	0.345139	-6.389	4.32949	0.140026	0.232604	0.01,4.8	0.00167994	0,8.14	-0.459371	2.22786	0.83671	1.79082	2.81046	0.524248	-8.63548	3.33e-10	0.000161637	-0.000772614	0.000133593	-5.78335	7.32e-09	2.65e-08
cg01885635	ZNF621;ZNF621	chr3	40566085	-2.17e-05	0.000425739	0.959454	-0.000846854	0.000282136	0.00278164	-5.41557	3.15741	0.0863096	-10.8898	9.11543	0.232222	0.00444679	0,2.17	1.86e-05	0,1071.1	5.3933	4.57851	0.23928	2.05919	6.76181	0.760833	-7.67265	2.38e-08	0.0115361	-0.000480636	8.73e-05	-5.50651	3.66e-08	1.12e-07
cg05628049		chr3	42113624	0.00121667	0.000548085	0.02674	0.000114626	0.000289055	0.691817	3.60042	2.51204	0.151783	-8.49177	8.93296	0.341802	36.6135	0.27,5034.24	0.000205149	0,8240.67	3.21633	3.5143	0.360449	-5.71115	6.50817	0.380563	7.33414	9.51e-08	0.0461739	0.000312191	7.27e-05	4.29513	1.75e-05	2.7e-05
cg18030453	LARS2	chr3	45506216	0.00185152	0.000555797	0.000908485	0.000747009	0.000396525	0.0599954	1.75929	2.40551	0.46456	8.09519	7.25066	0.264219	5.80831	0.05,648.12	3278.66	0,4870636869.67	4.95831	3.39192	0.144321	-0.9275	4.66521	0.84248	7.75349	1.69e-08	0.00821164	0.000507397	7.23e-05	7.01465	2.31e-12	2.58e-11
cg00138407	KLHL18	chr3	47386505	0.00158606	0.000908266	0.0811933	0.000518947	0.000737798	0.482058	0.264648	1.45505	0.855675	-3.19703	3.6618	0.382622	1.30297	0.08,22.57	0.0408835	0,53.52	3.15259	2.13691	0.140657	2.5494	2.56616	0.3209	9.76993	1.18e-12	5.72e-07	0.000461384	9.19e-05	5.02104	5.14e-07	1.14e-06
cg12030667	PLXNB1;PLXNB1	chr3	48471659	0.00128214	0.000462797	0.00574271	0.000391844	0.000211365	0.0641787	3.87342	2.94966	0.189124	-0.0884946	12.7332	0.994455	48.1066	0.15,15595.68	0.915308	0,63137124207.12	2.72891	4.13803	0.509847	-14.4455	8.93058	0.106311	7.32748	9.77e-08	0.047424	0.000244135	6.04e-05	4.04458	5.24e-05	7.25e-05
cg01004980	PRKAR2A	chr3	48883069	0.00181569	0.000941477	0.0541779	0.000826195	0.000794516	0.298759	-0.10854	1.40827	0.938565	7.49253	3.38588	0.0269062	0.897143	0.06,14.18	1794.59	2.35,1367997.56	-0.941716	2.04433	0.645218	-3.87154	2.35247	0.100364	8.70912	2.35e-10	0.000114347	0.000614467	8.69e-05	7.07103	1.54e-12	1.85e-11
cg23732483	ARIH2	chr3	48965611	0.000643415	0.000544415	0.237656	-0.000124704	0.000312815	0.690271	0.944967	2.48225	0.703433	-9.96315	9.02857	0.269804	2.57273	0.02,333.68	4.71e-05	0,2282.1	1.99573	3.51785	0.570713	6.38795	5.95423	0.283792	-8.15972	2.91e-09	0.00141382	-0.000362429	9.18e-05	-3.94962	7.83e-05	0.000104423
cg21585138	CISH;CISH	chr3	50645106	-0.00105443	0.000540001	0.0512487	-0.000953109	0.00050154	0.0577974	1.29296	2.38735	0.588102	2.77657	5.01236	0.579617	3.64355	0.03,392.35	16.0638	0,296795.36	4.86758	3.68844	0.187445	3.51083	3.82928	0.359612	-9.0116	5.52e-11	2.68e-05	-0.00054136	0.000100153	-5.40532	6.47e-08	1.86e-07
cg23005227	CISH;CISH	chr3	50645426	0.000388055	0.000724829	0.592556	-0.000119327	0.000670503	0.858801	-1.37026	1.84398	0.457421	-2.2612	4.29054	0.598181	0.25404	0.01,9.43	0.104226	0,467.91	1.69152	2.68522	0.528975	1.16079	2.83839	0.68272	-8.06158	4.49e-09	0.00217952	-0.000499628	0.000105055	-4.75586	1.98e-06	3.78e-06
cg00108715	NT5DC2;NT5DC2	chr3	52565015	-0.00011681	0.000490058	0.811671	-6.74e-05	0.000422536	0.873309	-0.45556	2.71996	0.866986	-4.15805	6.23297	0.504705	0.634093	0,131.05	0.0156381	0,3160.8	-4.3663	3.98833	0.274058	-5.45255	4.51261	0.227432	10.3197	6.01e-14	2.92e-08	0.000406132	8.26e-05	4.91763	8.76e-07	1.82e-06
cg00748195	ITIH1;ITIH1;ITIH1;ITIH1	chr3	52812478	-0.000866142	0.000660934	0.19045	-0.00105435	0.000624671	0.0918864	-1.91382	2.04756	0.349952	1.07688	4.51355	0.811425	0.147516	0,8.16	2.9355	0,20402.99	-0.579124	2.88765	0.841117	-1.20701	2.99317	0.68691	-9.02197	5.24e-11	2.55e-05	-0.000575788	0.000105141	-5.47636	4.34e-08	1.29e-07
cg19784816	ITIH1;ITIH1;ITIH1;ITIH1	chr3	52812520	-0.00101367	0.000476967	0.0339063	-0.00088324	0.000406105	0.0299731	-3.61617	2.82901	0.201162	1.37353	7.09004	0.84639	0.0268853	0,6.88	3.94926	0,4282293.57	-3.99963	4.05544	0.324416	-3.23518	4.70462	0.491945	-8.80931	1.46e-10	7.11e-05	-0.000310138	6.49e-05	-4.78032	1.75e-06	3.38e-06
cg11485012	TMEM110	chr3	52909345	-0.000867197	0.000681571	0.203659	-9.3e-05	0.000468575	0.842756	-4.87923	2.23881	0.0293032	-3.41407	6.31218	0.588597	0.00760285	0,0.61	0.0329072	0,7768.28	-2.69737	2.88447	0.350096	-4.66592	4.01518	0.245689	8.35895	1.19e-09	0.000578312	0.000314436	9.03e-05	3.48153	0.000498563	0.000591483
cg01368219	CACNA2D3	chr3	54999791	0.00107835	0.000522117	0.0392484	0.000992283	0.000476205	0.037548	-5.56861	2.62336	0.0337789	-3.31281	6.13927	0.589467	0.00381577	0,0.65	0.0364139	0,6125.18	-1.77832	3.66654	0.627845	-1.05255	3.82931	0.783517	9.11409	3.34e-11	1.62e-05	0.000575733	0.000104971	5.48469	4.14e-08	1.25e-07
cg19631651	CACNA2D3	chr3	55005522	-0.000584223	0.000411267	0.155883	-0.000547918	0.00034574	0.113473	-3.81331	3.19712	0.232974	-7.62023	7.8061	0.328971	0.022075	0,11.62	0.000490428	0,2164.03	-4.65123	4.66957	0.319618	-5.24266	5.37878	0.330123	-7.91853	8.36e-09	0.00405955	-0.000394746	7.93e-05	-4.97641	6.48e-07	1.38e-06
cg10753966	ERC2	chr3	55556197	-0.000169965	0.00110606	0.877915	-5.28e-05	0.00107405	0.960785	-1.85212	1.21751	0.128202	-2.49852	2.57896	0.33264	0.156905	0.01,1.71	0.0822065	0,12.89	0.318233	1.72711	0.853874	-0.204524	1.74013	0.906478	7.5525	3.91e-08	0.0190011	0.00073049	0.000212796	3.43282	0.000597332	0.00070466
cg22012981	ACOX2	chr3	58522689	0.000503584	0.000438076	0.250717	0.000302773	0.000376363	0.421401	-0.85749	3.05536	0.778978	8.20508	7.77915	0.291539	0.424226	0,169.19	3659.49	0,15316833355.25	-6.99573	4.52054	0.122261	-7.7875	5.15823	0.131665	11.164	4.58e-16	2.22e-10	0.000243662	7.83e-05	3.11269	0.00185389	0.00207384
cg21550580	MAGI1;MAGI1;MAGI1	chr3	65755382	-0.00147517	0.000541745	0.00662602	-0.00150754	0.000474302	0.00154629	-1.36552	2.48254	0.582285	6.06637	6.32167	0.337249	0.255248	0,33.12	431.113	0,103683085.11	-0.527677	3.49945	0.880194	-0.342695	3.91435	0.930266	-7.63779	2.75e-08	0.0133436	-0.000226013	0.000102424	-2.20664	0.027339	0.0279405
cg06189394	LRIG1	chr3	66534050	0.000798276	0.000562435	0.156241	0.00014935	0.000465944	0.748662	1.09177	2.43602	0.654025	3.54638	6.10989	0.561623	2.97953	0.03,352.96	34.6876	0,5508286.17	4.49538	3.48769	0.197924	4.29563	4.07154	0.291854	-7.61815	2.98e-08	0.0144801	-0.000543725	0.000106044	-5.12734	2.94e-07	6.97e-07
cg18194850	SUCLG2	chr3	67699305	0.000798977	0.000646496	0.216914	0.000451138	0.000559593	0.420407	2.55288	2.00365	0.202623	3.98094	5.10175	0.435209	12.8441	0.25,652	53.5675	0,1179229.3	0.987438	2.98849	0.741203	-1.58307	3.49877	0.651106	9.1622	2.63e-11	1.28e-05	0.000727239	9.77e-05	7.4468	9.56e-14	1.58e-12
cg20852250		chr3	72149422	0.000296558	0.000507407	0.559097	-0.000211104	0.000377429	0.576124	-1.19238	2.56674	0.642252	-8.72127	6.94874	0.209447	0.303497	0,46.45	0.000163079	0,134.06	2.76479	3.84273	0.472126	-0.642726	5.09875	0.899732	7.65872	2.52e-08	0.0122282	0.000344713	6.92e-05	4.98189	6.3e-07	1.36e-06
cg15135047		chr3	72149514	7.85e-05	0.00016107	0.626296	-6.52e-05	0.000116097	0.574633	0.927425	8.32128	0.911258	45.3536	23.7258	0.0559315	2.52799	0,30619044.25	4.97516e+19	0.32,7.80994095761253e+39	-8.84397	12.0906	0.464776	-24.5547	16.2739	0.13189	8.6893	2.59e-10	0.000125545	0.000523322	8.17e-05	6.40623	1.49e-10	9.67e-10
cg18720486	SHQ1	chr3	72870838	0.00132264	0.000562101	0.0188908	5.53e-05	0.000328416	0.866252	0.796217	2.40684	0.740785	4.01766	8.41013	0.632852	2.21714	0.02,248.05	55.5711	0,801119394.05	4.48178	3.41297	0.189633	-0.506287	5.6634	0.928798	9.79416	1.04e-12	5.03e-07	0.000609727	9.56e-05	6.37601	1.82e-10	1.13e-09
cg11370064		chr3	78318277	0.00188985	0.00093596	0.0438407	0.00127873	0.000872982	0.14343	-2.92864	1.43525	0.0413	-4.7288	3.14576	0.13278	0.0534699	0,0.89	0.00883707	0,4.21	2.38151	2.03927	0.243341	0.990934	2.13153	0.642183	8.54999	4.96e-10	0.000240732	0.000805183	0.000167	4.82144	1.43e-06	2.82e-06
cg24512093	ROBO1;ROBO1;ROBO1;ROBO1	chr3	78698151	-0.000514204	0.000631125	0.415489	-0.00104584	0.000521996	0.0455048	-1.86198	2.09137	0.373297	3.65608	5.27715	0.488426	0.155365	0,9.37	38.7094	0,1201755.34	-1.12161	3.06577	0.714606	-0.659443	3.4969	0.850489	-9.37647	8.99e-12	4.37e-06	-0.000354904	0.000105268	-3.37145	0.000747734	0.000869814
cg15484033		chr3	86224327	0.000449852	0.000575372	0.434561	-0.000114015	0.000471982	0.809187	-2.78133	2.31049	0.228672	-3.32001	5.84994	0.570355	0.0619559	0,5.74	0.0361525	0,3449.14	-2.54183	3.36117	0.449806	-4.9731	3.86822	0.199089	-8.02869	5.18e-09	0.00251692	-0.000454234	0.000106105	-4.28099	1.86e-05	2.85e-05
cg18337222	C3orf26;FILIP1L;MIR548G;FILIP1L;FILIP1L	chr3	99595254	0.000950745	0.000384566	0.0136567	0.000278192	0.000265355	0.294827	2.84647	3.63785	0.433945	-9.55358	10.7309	0.37331	17.2268	0.01,21518.23	7.09e-05	0,96655.99	6.49456	4.90732	0.186194	-1.43616	7.31837	0.844492	7.39537	7.43e-08	0.0360867	0.000319559	7.37e-05	4.33335	1.47e-05	2.31e-05
cg07772781		chr3	101798142	0.0016516	0.000636787	0.00968899	0.00105348	0.000578343	0.0689516	-0.652905	2.06367	0.751714	3.29173	5.11347	0.519746	0.520531	0.01,29.72	26.8894	0,605697.23	3.68023	2.93279	0.210019	3.87721	3.13654	0.21691	7.89647	9.19e-09	0.00446395	0.000720623	0.000123989	5.812	6.17e-09	2.32e-08
cg12992827		chr3	101901234	-0.000255156	0.000950823	0.788504	-7.96e-05	0.000696125	0.908994	2.85932	1.38175	0.038513	6.53826	4.06073	0.107372	17.4496	1.16,261.79	691.082	0.24,1977372.51	1.05554	2.023	0.602021	1.93089	2.64831	0.466236	-9.9192	5.33e-13	2.59e-07	-0.00115712	0.000115412	-10.026	1.17e-23	1.84e-21
cg19501902	CD96;CD96	chr3	111268051	-0.000237065	0.000648794	0.714925	-0.000501427	0.000581695	0.388978	0.368483	2.04289	0.85686	0.116235	4.78423	0.980617	1.44554	0.03,79.25	1.12326	0,13270.92	0.0957879	3.01172	0.974638	-6.04337	3.2401	0.0626662	7.89474	9.26e-09	0.00449742	0.000662416	0.000114317	5.79455	6.85e-09	2.51e-08
cg23232188	EAF2	chr3	121556543	0.00142857	0.000859579	0.0969583	0.00114157	0.000706001	0.106339	-1.23896	1.55703	0.426196	-2.87462	3.98797	0.471018	0.289687	0.01,6.13	0.0564374	0,140.02	-0.844045	2.21283	0.703017	-1.37713	2.66062	0.604937	10.459	2.76e-14	1.34e-08	0.000591076	8.8e-05	6.71524	1.88e-11	1.55e-10
cg01040624	SLC12A8	chr3	124828123	-0.000179521	0.000416847	0.666842	7.35e-05	0.000368089	0.841716	-4.40061	3.36213	0.190577	1.07048	7.50058	0.886512	0.0122699	0,8.93	2.91677	0,7071673.54	2.21662	4.69837	0.637252	1.48975	5.14989	0.772473	7.85662	1.09e-08	0.00529615	0.000269103	5.25e-05	5.12758	2.93e-07	6.97e-07
cg24720038	C3orf27	chr3	128291538	-0.000421944	0.000462733	0.362152	-0.00106162	0.000355904	0.00295511	-1.58044	2.86769	0.581552	-7.84512	8.01759	0.327833	0.205885	0,56.84	0.000391658	0,2615.89	1.55821	4.1355	0.706465	-4.37784	5.3362	0.412326	-7.34919	8.95e-08	0.0434676	-0.000309396	7.02e-05	-4.4101	1.03e-05	1.68e-05
cg25197194	CCDC48	chr3	128758787	0.00147839	0.000927962	0.111562	0.00019091	0.000799454	0.81133	1.18356	1.44098	0.411442	-2.26491	3.55672	0.524257	3.26598	0.19,55.03	0.10384	0,110.64	2.30335	2.04533	0.260553	0.804457	2.33279	0.730335	-9.40987	7.59e-12	3.69e-06	-0.000869352	0.000128251	-6.77851	1.21e-11	1.09e-10
cg07730360		chr3	128845626	0.00124511	0.000628133	0.0478313	0.000561573	0.000547069	0.305007	0.35658	2.11672	0.866222	-1.25127	5.05771	0.8046	1.42844	0.02,90.5	0.286142	0,5778.19	5.17787	3.1602	0.101851	8.44002	3.5696	0.0183899	9.45999	5.88e-12	2.86e-06	0.000345625	8.84e-05	3.91052	9.21e-05	0.000121699
cg14468090		chr3	129032864	0.000398453	0.000489001	0.415439	0.000232839	0.000415577	0.575469	1.11388	2.76813	0.687394	-5.27175	6.61374	0.425398	3.04616	0.01,691.89	0.00513463	0,2188.94	-2.47512	4.01003	0.537316	-5.74842	4.57076	0.209029	8.48752	6.62e-10	0.000321295	0.000309939	7.73e-05	4.00902	6.1e-05	8.36e-05
cg02544002	PLXND1	chr3	129323778	0.000109716	0.000562107	0.845302	-9.42e-05	0.000544888	0.862756	3.68283	2.27373	0.10529	13.5115	5.02445	0.00716362	39.7587	0.46,3426.65	737817	3.91396e+12	4.23757	3.46167	0.22138	3.54827	3.47892	0.308189	7.36525	8.39e-08	0.0407487	0.000389723	0.000111298	3.50163	0.000462423	0.000550446
cg04342594		chr3	138662870	0.000524578	0.000383183	0.171426	-0.000198961	0.000280916	0.479021	5.70925	3.74217	0.127096	12.2074	9.88355	0.216783	301.646	0.2,462268.19	200274	0,51840513468075.4	4.8431	4.93418	0.326723	2.02196	6.70875	0.763226	7.44653	6.04e-08	0.0293256	0.000349852	9.9e-05	3.5324	0.000411809	0.000492756
cg01537713	PCOLCE2	chr3	142606818	-0.001415	0.000785465	0.0720442	-0.000578485	0.000470147	0.218949	-0.330806	1.70044	0.845752	-2.07297	5.19333	0.689775	0.718345	0.03,20.13	0.125812	0,3314.14	-0.0461698	2.49715	0.985255	-0.175029	4.02913	0.965365	-7.82159	1.27e-08	0.0061507	-0.00048555	8.86e-05	-5.48319	4.18e-08	1.26e-07
cg13696490	LOC201651	chr3	151488006	-0.00151747	0.000875849	0.083599	-0.0013138	0.000797208	0.0998013	1.21828	1.47679	0.409398	-1.13735	3.57574	0.750429	3.38137	0.19,61.12	0.320669	0,354.64	0.880479	2.20666	0.690028	3.22189	2.33155	0.167548	-7.9539	7.18e-09	0.0034844	-0.000778415	0.000136615	-5.69788	1.21e-08	4.13e-08
cg01671681	PLCH1	chr3	155421735	-0.000464862	0.000594636	0.434614	-0.00106176	0.000524124	0.0431681	-3.6124	2.35382	0.124859	0.845811	4.81329	0.860511	0.026987	0,2.72	2.32987	0,29139.77	-7.06879	3.2956	0.0323614	-6.58022	3.66869	0.0734009	-8.99616	5.95e-11	2.89e-05	-0.000684475	0.000114214	-5.99294	2.06e-09	8.94e-09
cg00673344		chr3	156807691	0.0013273	0.000672119	0.0486721	6.75e-05	0.000497582	0.892093	-1.88685	1.90465	0.321854	-12.1002	5.95421	0.0421327	0.151548	0,6.34	5.56e-06	0,0.65	3.44251	2.86615	0.23019	4.36253	3.75444	0.245731	-8.82472	1.36e-10	6.6e-05	-0.000411487	0.000105548	-3.89856	9.68e-05	0.000127062
cg18098839	GOLIM4	chr3	167742700	0.000199885	0.000267916	0.455869	-3.38e-05	0.000259513	0.896473	3.86074	5.30503	0.466767	27.0111	10.9793	0.013887	47.5004	0,1557518.5	537976000000	242.64,1.19279772276592e+21	9.8685	7.37284	0.181252	13.4402	7.44462	0.0715514	-11.4721	7.04e-17	3.42e-11	-0.000412004	6.51e-05	-6.33299	2.4e-10	1.42e-09
cg12972064	FNDC3B;FNDC3B	chr3	171887393	-3.92e-05	0.000735149	0.957527	-4.9e-05	0.000643436	0.939361	0.682746	1.8242	0.708203	-2.35743	4.15222	0.570205	1.97931	0.06,70.68	0.0946636	0,324.06	2.2757	2.60807	0.383251	2.17505	2.91773	0.456299	-7.71607	1.98e-08	0.00961509	-0.000490464	0.000109954	-4.46063	8.17e-06	1.36e-05
cg02417857	SOX2OT	chr3	181326706	-0.000607826	0.000967184	0.529908	0.000578746	0.000615522	0.347413	-2.03174	1.41368	0.150663	-0.915088	4.62435	0.843135	0.131108	0.01,2.09	0.400481	0,3458.64	0.18663	2.02435	0.926576	1.83742	2.94627	0.533109	10.7045	6.81e-15	3.31e-09	0.00090813	0.00015185	5.98044	2.23e-09	9.56e-09
cg15721584	SOX2OT	chr3	181326755	0.000684683	0.000545541	0.209867	0.00060979	0.000525829	0.246578	-1.54047	2.37539	0.516653	-5.98872	4.83597	0.215579	0.21428	0,22.54	0.00250686	0,32.78	4.03531	3.52548	0.252828	2.27227	3.53051	0.520085	13.5053	8.73e-23	4.24e-17	0.00135951	0.000155396	8.74869	2.16e-18	1e-16
cg09831562	SOX2OT	chr3	181327125	-0.000353151	0.000654745	0.5898	0.000146597	0.000486027	0.763031	-2.90068	2.23662	0.194664	-7.77135	5.47023	0.155415	0.0549859	0,4.41	0.000421645	0,19.11	0.563622	3.09317	0.855477	-0.876406	3.76412	0.815976	11.5137	5.45e-17	2.64e-11	0.00109385	0.000120754	9.0585	1.32e-19	7.9e-18
cg10513161	ABCC5;ABCC5	chr3	183705727	0.000479667	0.00064283	0.455803	0.000775862	0.000560224	0.166522	-3.51135	2.17682	0.106729	-14.1204	5.44204	0.00946779	0.0298565	0,2.13	7.37e-07	0,0.03	-1.38679	3.08096	0.652791	-1.24782	3.38699	0.712699	8.06594	4.4e-09	0.00213829	0.000284872	6.25e-05	4.55851	5.15e-06	8.96e-06
cg01317029	FAM131A;FAM131A	chr3	184063497	0.000467252	0.00035333	0.186446	6.22e-05	0.000293018	0.832027	-0.70093	3.74163	0.8514	-6.85062	9.892	0.488598	0.496124	0,759.51	0.0010588	0,278649.22	-5.66967	5.45635	0.29918	-16.2063	6.34632	0.0109167	9.01368	5.46e-11	2.65e-05	0.000473882	6.42e-05	7.37893	1.6e-13	2.47e-12
cg12825509	TRA2B	chr3	185648568	0.00067126	0.000760818	0.377916	0.000443163	0.000723774	0.540542	0.110599	1.74467	0.949454	-0.0500195	3.88589	0.98973	1.11695	0.04,34.13	0.951211	0,1932.02	-1.02905	2.47942	0.678264	-1.62713	2.54742	0.523248	7.50152	4.83e-08	0.0234297	0.000620075	0.000119002	5.21064	1.88e-07	4.7e-07
cg06164260	BCL6;BCL6	chr3	187454439	4.03e-05	0.000379394	0.915522	-0.000429248	0.000291275	0.141018	7.62606	3.70976	0.039814	19.3301	9.85143	0.049744	2050.96	1.43,2949656.71	2.48281e+08	1.02,60346208946437720	2.58741	5.01363	0.605992	-2.45852	6.2977	0.696397	-14.0922	1.15e-24	5.59e-19	-0.000671941	7.28e-05	-9.22731	2.78e-20	2.05e-18
cg23655939	BCL6;BCL6	chr3	187454477	-7.05e-05	0.000392912	0.8576	-0.000235385	0.000337934	0.486322	2.94412	3.41255	0.388284	11.7966	7.45414	0.113521	18.994	0.02,15255.95	132805	0.06,293972135621.54	4.53799	4.94296	0.358952	7.01637	5.65656	0.215337	-8.32533	1.39e-09	0.000673453	-0.000357114	7.55e-05	-4.72857	2.26e-06	4.24e-06
cg16764781	TP63;TP63;TP63	chr3	189347820	0.00182794	0.000784872	0.020136	0.00138093	0.000657227	0.0359851	-0.985631	1.66531	0.553945	-8.50462	4.10552	0.0383114	0.373204	0.01,9.76	0.00020253	0,0.63	2.72704	2.41652	0.25956	5.89135	2.847	0.0389616	7.63654	2.76e-08	0.0134133	0.000722652	0.000158123	4.5702	4.87e-06	8.52e-06
cg21723486	TP63;TP63;TP63	chr3	189349323	0.000536417	0.00134825	0.69085	0.00032694	0.0012575	0.794947	-0.726045	0.982839	0.460076	0.31537	2.0199	0.875929	0.483819	0.07,3.32	1.37077	0.03,71.84	1.17473	1.41247	0.405916	2.09487	1.46221	0.152494	8.42582	8.78e-10	0.000426447	0.00102627	0.00021156	4.85095	1.23e-06	2.47e-06
cg01526748	FGF12;FGF12	chr3	191930926	0.000523156	0.000854807	0.54072	-6.2e-05	0.000817497	0.939538	-2.29552	1.67447	0.170407	0.905749	3.47765	0.794518	0.100709	0,2.68	2.47378	0,2257.33	0.890784	2.19861	0.685506	0.910339	2.20961	0.680499	8.59472	4.03e-10	0.000195533	0.00108726	0.000155164	7.00712	2.43e-12	2.7e-11
cg06704969	C3orf21	chr3	194797099	0.000384067	0.000679387	0.572036	0.000439826	0.000658385	0.50433	-3.08016	2.04492	0.132002	-1.23788	4.28094	0.772459	0.0459517	0,2.53	0.289999	0,1277.63	-2.51956	2.79761	0.368157	-2.65994	2.80944	0.344146	8.06715	4.38e-09	0.00212691	0.000704214	0.000150307	4.68516	2.8e-06	5.08e-06
cg25921813	C3orf21	chr3	194797138	0.000313566	0.000348599	0.368685	7.07e-05	0.000335483	0.833156	-8.43788	4.31921	0.0507522	-15.8054	9.03157	0.0801153	0.000216509	0,1.03	1.37e-07	0,6.66	-0.175955	5.41642	0.974096	-1.03818	5.50146	0.850387	8.55189	4.91e-10	0.000238625	0.000402715	6.65e-05	6.06021	1.36e-09	6.34e-09
cg18513344	MUC4;MUC4;MUC4	chr3	195531298	-0.000340699	0.000373811	0.362378	-0.000992718	0.000291144	0.000687658	5.18888	3.62334	0.152124	-1.41762	9.40838	0.880231	179.268	0.15,217648.75	0.24229	0,24712327.18	2.71741	5.09057	0.593669	-2.64967	6.34043	0.676176	-10.3638	4.7e-14	2.28e-08	-0.000510633	8.72e-05	-5.85519	4.76e-09	1.87e-08
cg03358636	KIAA0226	chr3	197474006	-0.000523336	0.000818566	0.52281	0.000296389	0.000594664	0.618349	0.586507	1.61401	0.716317	0.26593	4.81453	0.955951	1.7977	0.08,42.52	1.30464	0,16356.8	-0.322564	2.32348	0.889633	-1.88624	3.10021	0.543148	10.986	1.32e-15	6.41e-10	0.00107288	0.000112489	9.53767	1.46e-21	1.31e-19
cg10722267		chr3	197608554	0.00123476	0.00075541	0.102577	0.000632517	0.000700401	0.366795	1.88017	1.7305	0.277264	4.30311	4.06298	0.289554	6.55462	0.22,194.8	73.9291	0.03,212467.99	-3.4847	2.56014	0.173982	-4.8003	2.65096	0.0706966	8.15995	2.91e-09	0.00141242	0.000682589	0.000109755	6.21922	5e-10	2.71e-09
cg10755899		chr4	1772151	0.00065093	0.000724827	0.369459	0.000591278	0.000686677	0.389494	-0.751301	1.845	0.683855	5.64027	3.88968	0.147042	0.471752	0.01,17.55	281.538	0.14,576106.07	1.5729	2.64848	0.552812	-1.90014	2.76785	0.492672	7.83484	1.2e-08	0.00581272	0.000544619	0.00014399	3.78233	0.000155367	0.000197797
cg13729116	LETM1	chr4	1859262	0.000374618	0.000502486	0.456195	0.000225191	0.000480347	0.639352	0.467234	2.65021	0.860058	-4.67735	5.46922	0.392433	1.59558	0.01,287.62	0.00930364	0,420.87	3.94057	3.86689	0.308588	1.25541	3.93734	0.749959	8.49384	6.43e-10	0.000312074	0.000248697	7.63e-05	3.26014	0.00111358	0.00127995
cg14711869	FAM193A	chr4	2716524	0.000183903	0.000543572	0.735218	-0.000416702	0.000481849	0.387447	-1.17016	2.46663	0.635216	-1.54984	5.86711	0.791658	0.310316	0,39.03	0.212281	0,20945.61	5.3019	3.59077	0.140326	-0.538954	3.98598	0.892491	-8.16147	2.89e-09	0.00140291	-0.000291973	8.78e-05	-3.32692	0.000878115	0.00101583
cg07094298	TNIP2;TNIP2	chr4	2748026	-0.000205179	0.000659063	0.755648	-0.000295923	0.000660793	0.654416	1.55465	2.08769	0.456468	5.23858	4.29646	0.222739	4.73344	0.08,283.3	188.402	0.04,855669.69	1.34743	2.93382	0.646204	2.15003	2.8597	0.452457	-12.8326	9.98e-21	4.85e-15	-0.00104526	0.000134061	-7.79689	6.35e-15	1.45e-13
cg00741986	TNIP2;TNIP2	chr4	2748332	-0.00105791	0.000569367	0.0635696	-0.000717598	0.000473014	0.129701	-0.48527	2.33706	0.835509	5.35948	5.3134	0.313132	0.615531	0.01,60.06	212.614	0.01,7086831.17	-0.160448	3.36498	0.961986	4.37542	3.98839	0.273084	-10.0011	3.43e-13	1.67e-07	-0.000642931	0.000100493	-6.39777	1.58e-10	1e-09
cg16417416	WFS1;WFS1	chr4	6284031	0.00214602	0.00075491	0.00459898	0.00136254	0.000683231	0.0465124	1.1179	1.74407	0.52154	-2.76621	4.14484	0.504525	3.05843	0.1,93.34	0.0629	0,212.23	2.10334	2.59188	0.417393	0.851607	2.82536	0.763206	8.89465	9.72e-11	4.72e-05	0.000493576	9.08e-05	5.43846	5.37e-08	1.58e-07
cg07265588		chr4	6574480	0.000882728	0.000515922	0.0875166	0.000171425	0.000477681	0.719802	1.63354	2.57249	0.525426	-1.85267	5.84577	0.751301	5.12197	0.03,792.83	0.156818	0,14839.4	4.18108	3.82324	0.274571	-0.882226	4.03984	0.827209	8.20057	2.43e-09	0.00117903	0.000515161	9.05e-05	5.69274	1.25e-08	4.23e-08
cg09390241		chr4	8174148	-0.000527261	0.00106519	0.620756	7.94e-06	0.000730231	0.991323	-0.362534	1.26166	0.773846	5.28304	4.1572	0.203794	0.69591	0.06,8.25	196.968	0.06,680889.84	-1.06595	1.84362	0.563357	-1.27362	2.64051	0.629748	-7.48553	5.15e-08	0.0250142	-0.000290539	0.000126842	-2.29057	0.0219883	0.0226382
cg02387843	SLC2A9;SLC2A9	chr4	9892887	-0.000940113	0.000498534	0.059729	-0.000966706	0.000446532	0.0307315	-1.44515	2.66906	0.588201	-5.25513	5.99971	0.381086	0.23571	0,44.09	0.00522068	0,668	4.61867	3.83767	0.229255	6.78716	4.21327	0.107749	-8.75084	1.93e-10	9.39e-05	-0.000576538	9.93e-05	-5.80411	6.47e-09	2.41e-08
cg10438589		chr4	14531493	0.00236558	0.00108886	0.0301409	0.000761984	0.000804593	0.343945	0.64723	1.23968	0.601604	-3.60229	3.75791	0.337766	1.91024	0.17,21.69	0.0272613	0,43.09	0.413452	1.72163	0.810295	-1.70616	2.31317	0.461069	11.9239	4.13e-18	2.01e-12	0.000717242	0.000104005	6.89624	5.34e-12	5.36e-11
cg20435896	RBM47	chr4	40632723	0.00063685	0.00057696	0.270047	-0.000294531	0.000384135	0.443497	0.784958	2.32715	0.735887	0.612133	7.84244	0.937785	2.19231	0.02,209.8	1.84436	0,8739094.39	3.48606	3.37709	0.302364	3.39046	5.0616	0.503229	8.47773	6.92e-10	0.000336097	0.000256255	5.98e-05	4.28351	1.84e-05	2.82e-05
cg06151145	SLAIN2	chr4	48346434	0.00212552	0.000888779	0.0170342	0.000586131	0.000636986	0.357805	-2.8224	1.47056	0.0549495	-1.1115	4.27169	0.794709	0.0594629	0,1.06	0.329066	0,1423.7	2.21714	2.11522	0.294975	0.50318	2.89232	0.861949	7.93419	7.81e-09	0.00379425	0.000567201	9.93e-05	5.71414	1.1e-08	3.79e-08
cg00812761	SCFD2	chr4	53799391	0.00193027	0.000627012	0.00215924	0.000652658	0.000469577	0.165007	2.15663	2.14887	0.315564	-2.52677	5.78172	0.662091	8.64199	0.13,583.13	0.0799166	0,6670.11	8.36273	3.03835	0.00609536	3.49659	4.01057	0.383657	7.60521	3.15e-08	0.0152792	0.000330918	8.86e-05	3.73634	0.000186717	0.000236269
cg18500988		chr4	54959708	0.00225504	0.000571219	8.66e-05	0.00117666	0.000379618	0.00201573	1.70203	2.36325	0.471398	-2.17047	7.65016	0.776628	5.48507	0.05,563.41	0.114124	0,370956.64	2.63703	3.31129	0.42613	-7.15617	4.94171	0.148129	8.18363	2.62e-09	0.00127139	0.000343629	7.58e-05	4.53492	5.76e-06	9.89e-06
cg04264638	CLOCK	chr4	56411138	0.00136822	0.000573302	0.0172631	0.000232139	0.000344724	0.500911	1.52593	2.35079	0.516265	-2.98561	8.30075	0.719087	4.59942	0.05,461.04	0.0505089	0,587636.47	4.39179	3.2705	0.179828	4.59643	5.29164	0.385415	7.62638	2.88e-08	0.0139928	0.000462205	0.000108511	4.25953	2.05e-05	3.12e-05
cg26542660	CEP135	chr4	56813860	-8.93e-05	0.000384208	0.816209	-0.000359388	0.00030393	0.237429	9.22454	4.16329	0.0267132	16.0523	11.8006	0.173737	10143	2.9,35484118.06	9.36348e+06	0,103835979542937248	8.18326	4.98088	0.10093	9.43573	6.18004	0.127368	-7.74423	1.76e-08	0.00853923	-0.000467827	5.99e-05	-7.80669	5.87e-15	1.36e-13
cg11106652		chr4	56919047	0.000158395	0.00046758	0.734893	-1.75e-05	0.00038916	0.964207	4.76325	2.89973	0.100456	-4.98084	6.74838	0.460466	117.126	0.4,34431.54	0.00686829	0,3812.29	1.65563	4.15787	0.69063	1.66174	4.76946	0.727657	-9.59643	2.92e-12	1.42e-06	-0.00067389	0.000151144	-4.4586	8.25e-06	1.37e-05
cg15696506	IGFBP7	chr4	57947735	0.00123669	0.00100679	0.219716	0.000191793	0.000817456	0.814571	-1.28177	1.30199	0.324884	-7.63033	3.35804	0.0230709	0.277545	0.02,3.56	0.000485503	0,0.35	2.04465	1.91049	0.284949	0.0179274	2.31549	0.993825	-7.70464	2.08e-08	0.0100881	-0.00087918	0.000121298	-7.24809	4.23e-13	5.82e-12
cg05509696	MOBKL1A	chr4	71772619	0.000193197	0.00029428	0.511709	0.000216332	0.000278735	0.437943	2.04756	4.53003	0.651271	1.57952	9.96108	0.874008	7.74894	0,55626.01	4.85263	0,1462231390.52	12.1295	6.61588	0.0672434	7.35619	6.65059	0.26915	7.36117	8.53e-08	0.0414232	0.000213383	6.04e-05	3.53198	0.000412456	0.00049306
cg14622819	CXCL10;ART3	chr4	76944817	-0.000596061	0.000713994	0.404092	-0.000174634	0.000625525	0.78019	-1.08617	1.86164	0.559592	-2.2295	4.49524	0.619917	0.337507	0.01,12.97	0.107582	0,721.39	-0.759762	2.65918	0.775196	-2.20723	2.93367	0.452131	-7.55053	3.95e-08	0.0191565	-0.000567296	0.000129507	-4.38043	1.18e-05	1.91e-05
cg22902505	PRDM8;PRDM8	chr4	81119473	0.00102925	0.000976686	0.292319	-4.74e-05	0.000824692	0.954168	0.0308603	1.35962	0.981891	-3.64735	3.30092	0.269181	1.03134	0.07,14.82	0.0260601	0,16.82	-1.27963	1.92631	0.50676	-3.68703	2.27682	0.105913	8.27465	1.74e-09	0.000846291	0.000571415	0.000179043	3.19149	0.00141542	0.00160308
cg02734358	GPRIN3	chr4	90227074	0.00165858	0.000807741	0.0403979	0.00079183	0.000751071	0.292125	-0.538798	1.62538	0.740274	0.166567	3.86219	0.9656	0.583449	0.02,14.11	1.18124	0,2290.34	1.00444	2.40678	0.676581	0.59877	2.52287	0.81248	-9.39758	8.08e-12	3.92e-06	-0.000753165	0.000120141	-6.26899	3.63e-10	2.06e-09
cg12623364	LEF1;LEF1;LEF1;LEF1	chr4	109038130	0.000656065	0.000584463	0.262022	-0.000256817	0.000417654	0.53882	-1.92904	2.19887	0.38033	7.43996	6.89865	0.280826	0.145287	0,10.81	1702.69	0,1268787260.5	3.89939	3.27135	0.233742	-3.24984	4.48061	0.468557	9.02192	5.25e-11	2.55e-05	0.000458778	8.55e-05	5.36557	8.07e-08	2.26e-07
cg20360704	ANK2	chr4	113739170	0.000381206	0.000325237	0.24155	-3.61e-05	0.000277142	0.896405	0.550407	4.1121	0.893521	-3.97013	9.3112	0.66983	1.73396	0,5486.88	0.018871	0,1590926.39	-3.5964	5.82681	0.537327	-2.94172	6.71081	0.661293	7.84129	1.16e-08	0.00565495	0.000339651	5.36e-05	6.33536	2.37e-10	1.4e-09
cg03543314	SPRY1;SPRY1	chr4	124321007	0.000670458	0.000242159	0.00577409	0.000279915	0.000161663	0.0838127	1.6827	5.57776	0.762896	-14.8113	16.1821	0.360041	5.38006	0,301072.22	3.69e-07	0,21979565.22	5.93867	7.80586	0.44708	-9.43029	11.7116	0.421035	8.15378	2.99e-09	0.00145159	0.000241431	6.64e-05	3.63629	0.000276593	0.000339324
cg04757345	C4orf29	chr4	128918835	-0.000552953	0.000766128	0.470682	-0.000943283	0.000670114	0.159681	-2.1302	1.80369	0.237593	1.28946	4.22576	0.760257	0.118813	0,4.08	3.63084	0,14356.55	2.36713	2.52973	0.349794	2.01944	2.75643	0.464083	-9.31713	1.21e-11	5.89e-06	-0.000679401	0.000113603	-5.98051	2.22e-09	9.56e-09
cg06567920		chr4	129582864	-0.000148047	0.000482248	0.758937	-0.000371023	0.00045316	0.41321	-2.04193	2.80869	0.467222	-1.70831	6.6296	0.796655	0.129777	0,31.92	0.181172	0,79674.77	1.25205	3.9215	0.749627	2.01124	4.10175	0.624083	-9.43197	6.79e-12	3.29e-06	-0.000417003	9.81e-05	-4.24899	2.15e-05	3.25e-05
cg06690548	SLC7A11	chr4	139162808	-0.000991976	0.000381539	0.00951685	-0.000882603	0.000355037	0.0131561	7.97507	3.19978	0.012689	9.49841	7.0931	0.180536	2907.58	5.49,1539005.01	13338.6	0.01,14550477444.04	1.76135	5.19806	0.734845	5.39471	5.36369	0.314949	-11.9469	3.57e-18	1.73e-12	-0.000701048	0.000107114	-6.54486	5.95e-11	4.34e-10
cg05050042	SFRP2	chr4	154711563	1.72e-05	0.000235889	0.941738	-5.82e-05	0.000229612	0.799891	2.58658	5.90928	0.661594	18.2068	12.088	0.132019	13.2842	0,1423692.53	8.07444e+07	0,1572609814592872448	6.22231	8.2593	0.451527	0.817291	8.3846	0.922383	7.72517	1.91e-08	0.00925345	0.000574536	9.95e-05	5.77204	7.83e-09	2.79e-08
cg24968721	SFRP2	chr4	154711620	-0.000161767	0.000480681	0.736563	-0.000754971	0.000387394	0.0517142	5.0022	2.92796	0.0875576	14.0741	8.27186	0.0888607	148.74	0.48,46212.32	1.29505e+06	0.12,14237531221333.5	3.57586	3.99523	0.371129	-3.08554	4.87642	0.52715	8.03869	4.96e-09	0.00240933	0.000526303	8.04e-05	6.54556	5.93e-11	4.34e-10
cg10663078	SFRP2	chr4	154711629	-6.15e-05	0.000398794	0.877546	-0.000711418	0.000274353	0.00971219	3.23056	3.50619	0.356849	5.24112	10.6538	0.622756	25.2937	0.03,24408.69	188.882	0,221256588808.56	6.30684	4.72259	0.182233	1.29995	6.64431	0.844954	8.79849	1.54e-10	7.48e-05	0.000417877	7.81e-05	5.35258	8.67e-08	2.39e-07
cg05119988	SC4MOL;SC4MOL	chr4	166251189	0.000402556	0.000789463	0.610269	0.000416611	0.000754102	0.58081	-0.788234	1.70979	0.644791	-0.680134	3.42011	0.84237	0.454647	0.02,12.97	0.506549	0,412.93	-0.241182	2.50224	0.923246	-0.551433	2.57406	0.830446	-7.7761	1.54e-08	0.00746241	-0.0004782	0.000123007	-3.88757	0.000101251	0.000132397
cg26118045		chr4	174427715	0.000796593	0.000458825	0.082967	0.000163305	0.000359193	0.649509	-1.3873	2.84186	0.625432	-11.218	7.84252	0.1526	0.249749	0,65.55	1.34e-05	0,63.65	-0.924882	4.22586	0.826832	-9.36078	5.33917	0.0801013	7.3912	7.56e-08	0.036699	0.000628232	9.88e-05	6.35626	2.07e-10	1.26e-09
cg27571769	ACSL1	chr4	185704063	0.000733267	0.000404228	0.0700951	6.74e-05	0.000233133	0.772638	4.29094	3.51938	0.222757	-12.1357	11.8923	0.30751	73.0348	0.07,72324.69	5.36e-06	0,71205.18	4.2417	4.61028	0.357917	-3.8124	7.80114	0.625243	7.34703	9.03e-08	0.0438462	0.000476981	7.34e-05	6.49788	8.15e-11	5.68e-10
cg20559943		chr4	185820756	0.000537959	0.000373686	0.150413	-0.000168488	0.000265456	0.525824	4.27509	3.71411	0.249715	19.731	11.8958	0.0971848	71.8869	0.05,104270.14	3.70747e+08	0.03,4954207583196032000	0.203064	5.14351	0.968521	-7.21681	7.02016	0.304375	-7.50012	4.85e-08	0.0235642	-0.000488882	8.61e-05	-5.67561	1.38e-08	4.58e-08
cg05575921	AHRR	chr5	373378	-0.00110879	0.000842227	0.188432	-0.00121481	0.000589094	0.0395667	2.06426	1.44887	0.154233	5.37599	4.62059	0.244633	7.87947	0.46,134.83	216.154	0.03,1853054.04	7.31614	2.29284	0.00149368	1.63117	3.07387	0.595865	8.5606	4.72e-10	0.000229164	0.00116104	0.000172468	6.7319	1.67e-11	1.43e-10
cg17287155	AHRR	chr5	393347	-0.000226346	0.000440659	0.607653	0.000200415	0.000353359	0.570782	-6.4572	3.41229	0.0584465	-14.0646	9.53094	0.14003	0.00156919	0,1.26	7.79e-07	0,101.09	-2.62573	4.32693	0.544192	-5.68954	5.39508	0.292063	10.4456	2.97e-14	1.44e-08	0.000440279	6.47e-05	6.80129	1.04e-11	9.42e-11
cg19503640	LPCAT1	chr5	1503763	0.000433676	0.000173448	0.0126325	0.000353022	0.000128903	0.00632885	-1.83572	7.63376	0.809963	-20.3235	18.4818	0.271484	0.159498	0,502041.4	1.49e-09	0,8046559.74	-11.7427	11.1703	0.293579	-32.6402	14.6045	0.0258118	7.45462	5.84e-08	0.0283763	0.000588134	0.000116797	5.03555	4.76e-07	1.07e-06
cg22185977	LPCAT1	chr5	1518133	0.00162131	0.00113293	0.15284	5.21e-05	0.00105516	0.960648	-0.993017	1.16725	0.394917	-2.03522	2.77339	0.463048	0.370457	0.04,3.65	0.130652	0,29.98	-0.866247	1.69613	0.609736	-1.36434	1.77268	0.441825	7.58857	3.37e-08	0.0163702	0.00078804	0.000121347	6.49411	8.35e-11	5.79e-10
cg05573654	LPCAT1	chr5	1518179	0.000223693	0.000621398	0.718964	0.000179005	0.000564955	0.751453	-1.66565	2.14876	0.438239	-3.5215	4.79996	0.463161	0.189067	0,12.75	0.0295552	0,360.12	-2.05718	3.17243	0.516939	-4.37344	3.33434	0.190167	8.6253	3.49e-10	0.000169524	0.000576927	8.05e-05	7.17011	7.49e-13	1e-11
cg06940720		chr5	1526929	0.000804395	0.00060678	0.185366	0.000178833	0.000492054	0.716385	-0.759429	2.18507	0.728176	-11.3723	6.20858	0.0669946	0.467934	0.01,33.9	1.15e-05	0,2.22	1.27246	3.14421	0.685842	-2.93247	3.80024	0.440636	7.72198	1.93e-08	0.00937869	0.000507737	9.02e-05	5.62967	1.81e-08	5.82e-08
cg18330338	SEMA5A	chr5	9047211	0.000867568	0.000539506	0.108256	0.000760761	0.000524805	0.147617	-2.67686	2.49701	0.283708	-5.59039	5.37174	0.298013	0.0687791	0,9.18	0.00373357	0,139.52	0.666038	3.55425	0.851417	4.814	3.57764	0.178968	8.33911	1.3e-09	0.000632743	0.00042241	9.58e-05	4.41055	1.03e-05	1.67e-05
cg11080651	ROPN1L	chr5	10445523	-9.22e-05	0.000450336	0.837851	-0.000712266	0.000315791	0.0244133	6.32639	3.30943	0.0559242	13.7416	10.1127	0.174197	559.132	0.85,366906.5	928753	0,376736921499082	4.56389	4.27949	0.286651	3.82936	5.98383	0.522461	-7.83079	1.22e-08	0.00591401	-0.00031766	6.53e-05	-4.86386	1.15e-06	2.33e-06
cg13276570	ANKRD33B	chr5	10567643	-8.93e-05	0.000229716	0.697483	5.66e-06	0.00021259	0.978768	-0.159461	5.80546	0.978087	13.8331	12.8665	0.282321	0.852604	0,74551.14	1.01771e+06	0,91167770738843728	-6.72196	8.64316	0.437044	-9.53737	8.97933	0.288619	8.24739	1.97e-09	0.000956463	0.000232844	5.96e-05	3.90788	9.31e-05	0.000122646
cg17320136	ANKRD33B	chr5	10567905	0.00173022	0.000527971	0.00109901	0.000899915	0.000406501	0.0271645	2.65639	2.56651	0.300659	0.447675	6.88023	0.948121	14.2447	0.09,2179.25	1.56467	0,1124586.7	4.0035	3.63579	0.27128	1.93353	4.62188	0.675853	11.0698	8.03e-16	3.9e-10	0.000499388	8.22e-05	6.07661	1.23e-09	5.85e-09
cg22143698	ANKRD33B	chr5	10608058	0.00238143	0.000676015	0.000454412	0.000998691	0.000404307	0.0137477	0.477269	1.99242	0.810685	13.2752	7.98393	0.0963651	1.61167	0.03,80.03	582552	0.09,3642439385022.7	3.39324	2.86295	0.236406	1.01113	5.00401	0.83994	9.84359	7.98e-13	3.87e-07	0.00056741	8.94e-05	6.34552	2.22e-10	1.34e-09
cg22953759	ANKRD33B	chr5	10632397	0.000820992	0.000554425	0.139097	-1.32e-05	0.000380659	0.972339	3.21546	2.53579	0.204787	9.3258	7.91738	0.238841	24.9148	0.17,3588.96	11223.9	0,61596350917.98	-2.23833	3.39992	0.510568	-8.01995	4.93487	0.104677	-8.32429	1.39e-09	0.000676634	-0.00054409	0.000102633	-5.30134	1.15e-07	3.06e-07
cg10179300	TRIO	chr5	14147618	0.000332306	0.000414685	0.423196	0.000407894	0.00040634	0.315811	-0.0382541	3.2077	0.990485	-4.53336	7.1653	0.526942	0.962468	0,517.41	0.0107446	0,13502.66	4.23051	4.60033	0.358146	-2.91973	4.56212	0.522431	10.833	3.24e-15	1.57e-09	0.000520706	9.5e-05	5.48009	4.25e-08	1.28e-07
cg00602326	RNASEN;RNASEN	chr5	31427700	-0.000677157	0.000563621	0.229975	-0.00102908	0.000523084	0.0495397	5.19007	2.35831	0.0277534	0.850629	5.22258	0.870617	179.481	1.76,18258.02	2.34112	0,65309.07	4.70705	3.37262	0.163332	2.02599	3.54021	0.567357	-8.66144	2.95e-10	0.000143117	-0.000614044	9.38e-05	-6.5439	5.99e-11	4.34e-10
cg13039251	PDZD2	chr5	32018601	-0.000200795	0.000600324	0.738117	-0.00078547	0.000561406	0.162224	-0.782194	2.24378	0.727385	8.27088	4.67037	0.0765726	0.457401	0.01,37.17	3908.39	0.41,36939691.07	-5.91554	3.14234	0.0602487	0.0457332	3.30755	0.988973	-9.07158	4.11e-11	2e-05	-0.000959951	0.000152875	-6.27932	3.4e-10	1.96e-09
cg24572204	TTC33	chr5	40735231	-0.000380478	0.000685254	0.578906	0.000122036	0.000578154	0.832888	1.01097	1.94175	0.602611	-2.36161	5.00122	0.63678	2.74827	0.06,123.57	0.0942687	0,1704.09	0.445832	2.89082	0.877486	-0.670431	3.32948	0.840487	8.20107	2.42e-09	0.00117639	0.000308398	9.68e-05	3.18562	0.00144445	0.00163331
cg03978682	ARL15	chr5	53411773	0.0016625	0.000809398	0.0403358	0.00069198	0.000554125	0.212164	-0.622142	1.6193	0.700828	-5.88167	4.96533	0.236196	0.536794	0.02,12.83	0.00279013	0,47.01	2.49096	2.3449	0.288532	4.17933	3.3654	0.214797	7.68335	2.27e-08	0.0110305	0.000350715	9.08e-05	3.8643	0.000111408	0.000144923
cg11080540		chr5	54897272	0.00142019	0.000673889	0.0354229	-0.000206773	0.000514165	0.687694	-2.27141	1.90818	0.233907	-11.5953	5.58755	0.037967	0.103167	0,4.34	9.21e-06	0,0.53	8.34874	2.83554	0.00336238	9.37665	3.74124	0.0124759	7.62672	2.88e-08	0.0139729	0.000408548	8.63e-05	4.73501	2.19e-06	4.13e-06
cg15667493	ANKRD55;ANKRD55	chr5	55404179	0.0002603	0.000286325	0.363599	0.000425603	0.000238353	0.0746011	0.380078	4.69585	0.93549	12.2629	10.6979	0.251677	1.4624	0,14529.73	211694	0,270384909293999	-5.0681	6.95791	0.466659	-11.5209	7.9525	0.147966	8.91206	8.94e-11	4.34e-05	0.000352679	7.92e-05	4.45416	8.42e-06	1.39e-05
cg17680767		chr5	73623208	0.00126129	0.000839036	0.133208	-0.00054015	0.000444567	0.224776	-0.821706	1.55911	0.598168	2.66667	5.93214	0.65305	0.439681	0.02,9.34	14.3919	0,1613072.87	1.98244	2.29627	0.388302	-1.68063	4.2704	0.694057	-10.7837	4.31e-15	2.09e-09	-0.00062882	9.38e-05	-6.70216	2.05e-11	1.66e-10
cg05673882	POLK	chr5	74862702	0.000299839	0.000998601	0.764066	-0.000973482	0.000796145	0.221838	1.42172	1.37699	0.301845	4.74356	3.76544	0.207755	4.14425	0.28,61.6	114.843	0.07,184208.85	2.96765	1.92285	0.12327	4.05559	2.35902	0.0861187	-7.52231	4.43e-08	0.0215142	-0.00036078	0.000138006	-2.61423	0.00894292	0.0094477
cg18520851	CDO1	chr5	115149189	0.000943796	0.000727584	0.194989	0.000769224	0.000659689	0.243996	-0.616075	1.84423	0.738338	6.10475	3.96751	0.123881	0.54006	0.01,20.06	447.98	0.19,1067761.55	-0.879452	2.74849	0.749097	-0.350574	2.98733	0.906621	7.8909	9.42e-09	0.00457222	0.000651564	0.000121008	5.38448	7.27e-08	2.07e-07
cg21137557	LVRN	chr5	115314451	-0.000210318	0.000593273	0.723067	0.000586644	0.00039839	0.141333	-1.18681	2.33904	0.61188	-4.53244	7.26114	0.532493	0.305194	0,29.9	0.0107544	0,16307.58	-0.234371	3.40348	0.945123	-2.88298	4.86539	0.553719	-7.52371	4.41e-08	0.0213908	-0.000488577	9.51e-05	-5.13523	2.82e-07	6.72e-07
cg01256539	PRR16	chr5	119802022	0.00171183	0.00113337	0.131382	0.00109818	0.00108759	0.312971	-0.313631	1.1701	0.788669	-1.12657	2.61134	0.666166	0.730788	0.07,7.24	0.324142	0,54.14	-2.3364	1.69675	0.169031	1.17132	1.70709	0.492895	-7.40203	7.23e-08	0.0351273	-0.000602524	0.000229495	-2.62543	0.00865386	0.00915003
cg19083497	ZNF474	chr5	121465173	-0.000165578	0.000422983	0.695578	-0.000673264	0.000360326	0.0621132	1.52858	3.31221	0.644442	8.42469	8.78788	0.337724	4.61161	0.01,3042.7	4558.25	0,137781490431.49	2.81292	4.57594	0.538973	-3.34429	5.18938	0.519541	-7.78673	1.47e-08	0.00713333	-0.000237411	8.91e-05	-2.66581	0.00768036	0.00814131
cg01579600		chr5	123589203	-0.000619577	0.000586004	0.290734	-3.1e-05	0.000426346	0.942134	-1.48933	2.42192	0.538595	6.02993	7.40575	0.415518	0.225523	0,25.99	415.685	0,836889794.73	-0.0340319	3.45405	0.992142	2.535	4.42212	0.566698	-7.56822	3.67e-08	0.0178076	-0.000358243	9.8e-05	-3.65575	0.000256428	0.000315565
cg21975834		chr5	133847811	0.00221677	0.000922708	0.0165366	0.000683517	0.000638994	0.285134	2.35694	1.45035	0.104145	11.6048	4.30858	0.00707254	10.5586	0.62,181.2	109619	23.57,509825617	1.49641	2.06105	0.468094	0.237594	3.02545	0.937432	8.61623	3.64e-10	0.000176868	0.000577459	0.000106535	5.42036	5.95e-08	1.73e-07
cg16151960	PHF15	chr5	133890280	-0.00107252	0.000417832	0.0104631	-0.00072068	0.000319422	0.0243673	-3.76118	3.20828	0.241062	1.49264	8.65126	0.863017	0.0232562	0,12.52	4.44882	0,102883097.62	0.307385	4.62698	0.947055	-0.133117	5.95963	0.982187	-7.46483	5.61e-08	0.0272202	-0.000474472	8.72e-05	-5.44112	5.29e-08	1.56e-07
cg04232128	TMEM173	chr5	138861241	0.000616381	0.000462944	0.183466	-0.000352055	0.000208295	0.0914419	7.38276	3.03139	0.0148739	15.6849	14.2594	0.271346	1608.02	4.23,611878.68	6.48406e+06	0,8905924536209290240	1.71085	4.14483	0.679926	-8.50381	8.9782	0.343955	-8.74514	1.99e-10	9.64e-05	-0.00049999	7.26e-05	-6.88498	5.78e-12	5.71e-11
cg14655316	TMEM173	chr5	138861855	0.000126113	0.000130187	0.333018	-9.63e-05	9.86e-05	0.329097	17.0522	11.3286	0.132265	83.979	37.4058	0.0247628	2.54496e+07	0.01,111894612524696288	2.96e+36	42776.96,2.05145177431574e+68	14.7299	14.2666	0.30227	7.46702	18.4275	0.685475	-7.90178	8.99e-09	0.00436322	-0.000135392	3.37e-05	-4.01785	5.87e-05	8.06e-05
cg06650255		chr5	139078529	0.000226334	0.000497005	0.648962	0.000279094	0.000408157	0.494334	-0.0217579	2.67169	0.993502	-0.332566	7.05738	0.962415	0.978477	0.01,183.97	0.717081	0,729345.87	-3.97188	3.93691	0.313438	-2.76746	4.67046	0.553718	8.86298	1.13e-10	5.5e-05	0.000424824	7.21e-05	5.89366	3.78e-09	1.51e-08
cg26103104		chr5	139490895	0.00195297	0.000910461	0.032284	0.00230877	0.000891221	0.00978169	-2.84987	1.54382	0.0648948	-1.09321	3.17314	0.730454	0.0578519	0,1.19	0.335138	0,168.37	2.97583	2.09283	0.155569	1.31762	2.05612	0.52189	8.1881	2.57e-09	0.00124638	0.000726158	0.000170751	4.25272	2.11e-05	3.21e-05
cg15672022		chr5	141805772	0.0029513	0.00122301	0.0160634	0.00248906	0.00116777	0.0333988	-0.948773	1.08894	0.383599	-0.619763	2.18184	0.776368	0.387216	0.05,3.27	0.538072	0.01,38.73	-1.16684	1.5793	0.460297	-2.54787	1.65517	0.124271	8.59123	4.09e-10	0.000198741	0.000763781	0.000224958	3.39522	0.000685732	0.000799914
cg12307314	ARHGAP26;ARHGAP26	chr5	142206724	0.000681561	0.000495149	0.169103	-6.99e-05	0.000326282	0.830476	7.1602	2.89227	0.0133001	13.5202	8.64373	0.117779	1287.17	4.44,372895.53	744304	0.03,16960720362868	3.54416	3.81489	0.353246	3.45265	5.68713	0.544026	-8.42562	8.79e-10	0.000426852	-0.000259529	6.97e-05	-3.72395	0.000196129	0.000246685
cg08400424	ARHGAP26;ARHGAP26	chr5	142357042	0.000477401	0.000641906	0.457285	-0.000313284	0.000437181	0.473861	2.36608	2.18695	0.279294	1.06997	6.04551	0.85952	10.6555	0.15,774.73	2.91529	0,408060.09	3.16679	2.98533	0.289216	6.60947	4.2762	0.122742	-8.41594	9.19e-10	0.00044616	-0.000157348	6.73e-05	-2.33926	0.019322	0.0200081
cg11042320	PDGFRB	chr5	149534497	0.000960158	0.000516603	0.0634917	0.00104555	0.00048181	0.0303408	-2.05902	2.64503	0.436304	2.06546	5.84611	0.72386	0.127578	0,22.77	7.88893	0,747018.07	2.67386	3.67748	0.467455	2.15512	3.87272	0.578094	7.35283	8.82e-08	0.0428363	0.00018935	9.09e-05	2.08209	0.0373339	0.0379697
cg00227093	SYNPO	chr5	149979838	0.00156959	0.000758885	0.0389698	0.000401425	0.000529671	0.448781	2.59968	1.84901	0.159728	2.49334	6.46768	0.699862	13.4594	0.36,504.58	12.1016	0,3874756.38	4.31146	2.56399	0.0931782	5.14458	3.65063	0.159307	-8.82653	1.35e-10	6.55e-05	-0.000571385	9.87e-05	-5.79064	7.01e-09	2.56e-08
cg13590277	SYNPO;SYNPO;SYNPO;SYNPO	chr5	150019496	-0.000108611	0.000374829	0.772083	-0.000481961	0.000323087	0.136221	5.21389	3.60451	0.148039	12.9356	8.40712	0.123889	183.808	0.16,215071.97	414840	0.03,5945193823846.74	-0.966024	5.20848	0.852922	-10.3926	5.89989	0.0786889	-7.6979	2.14e-08	0.010378	-0.000369242	7.17e-05	-5.15045	2.6e-07	6.26e-07
cg15697257	SYNPO;SYNPO;SYNPO;SYNPO;SYNPO;SYNPO	chr5	150020212	0.000413014	0.000451649	0.360782	-0.000350294	0.000256164	0.171921	5.02755	2.9667	0.0901402	0.601997	10.8501	0.955754	152.559	0.46,51138.42	1.82576	0,3142211927.86	3.16612	4.2848	0.460245	2.71855	7.22563	0.70688	-8.84979	1.21e-10	5.86e-05	-0.000280324	6.2e-05	-4.5226	6.11e-06	1.04e-05
cg15989436		chr5	150465875	0.000545918	0.000623488	0.381546	-0.000386514	0.00044459	0.384943	1.98684	2.19833	0.366104	2.63183	6.05075	0.663592	7.29246	0.1,542.16	13.8992	0,1965592.19	5.13061	3.04123	0.0921203	5.41546	4.26102	0.204266	-8.12124	3.45e-09	0.00167631	-0.000501399	0.000104051	-4.81877	1.44e-06	2.85e-06
cg11001536		chr5	153489773	0.000759391	0.000603649	0.208803	0.000793713	0.000492321	0.107378	0.437483	2.30517	0.849479	-9.93464	5.9835	0.0968461	1.5488	0.02,141.97	4.85e-05	0,6.01	2.43208	3.25327	0.455008	2.40851	3.85627	0.532503	7.58828	3.38e-08	0.01639	0.000509036	0.000117699	4.32491	1.53e-05	2.39e-05
cg22479226	LARP1;LARP1	chr5	154153028	0.000272603	0.000578736	0.63776	-0.000580683	0.000417265	0.164475	0.679554	2.30792	0.768418	4.23058	6.92471	0.54124	1.973	0.02,181.83	68.7568	0,53920122.55	5.26864	3.26114	0.106712	2.52958	4.50678	0.574823	7.9216	8.25e-09	0.00400624	0.000319896	7.65e-05	4.18061	2.91e-05	4.27e-05
cg26403843	RNF145	chr5	158634085	0.000909371	0.000786979	0.24826	0.000738561	0.000719064	0.304722	0.586797	1.70932	0.731378	0.210423	3.91461	0.957132	1.79822	0.06,51.27	1.2342	0,2651.97	2.31929	2.44964	0.344128	1.19838	2.56649	0.640725	15.2731	1.1e-28	5.34e-23	0.00114748	0.000167939	6.83275	8.33e-12	7.8e-11
cg16223546		chr5	158768976	0.000398578	0.000254745	0.118117	1.12e-05	0.000187142	0.952125	0.976642	5.28521	0.853396	0.921396	13.7375	0.946525	2.65552	0,83755.62	2.5128	0,1240863228030.09	-7.46847	7.62659	0.327848	-10.6001	10.1474	0.296647	-8.3731	1.12e-09	0.000542336	-0.000309603	6.72e-05	-4.6055	4.11e-06	7.29e-06
cg11927233	NPM1;NPM1;NPM1	chr5	170816542	0.00131339	0.000575008	0.0226539	0.000564863	0.000411579	0.17037	0.904633	2.33216	0.698094	-11.4232	6.90089	0.0978605	2.47103	0.03,238.81	1.09e-05	0,8.19	3.46502	3.29463	0.293353	-3.17071	4.59554	0.490501	9.08379	3.87e-11	1.88e-05	0.000675621	0.000124146	5.44214	5.26e-08	1.56e-07
cg00718518	SH3PXD2B	chr5	171766029	0.000252639	0.000434467	0.561091	-0.000444681	0.000350814	0.205374	1.85867	3.05208	0.542534	-11.4153	7.79168	0.142905	6.4152	0.02,2542.1	1.1e-05	0,47.3	0.535273	4.42427	0.903743	-4.27481	5.31594	0.421643	-7.59164	3.33e-08	0.0161636	-0.000407186	8.49e-05	-4.79385	1.64e-06	3.2e-06
cg19979108	SH3PXD2B	chr5	171870875	-0.000446235	0.000584445	0.445404	-0.000300274	0.000507038	0.5539	-2.33059	2.3551	0.322374	0.261861	5.66092	0.963105	0.0972387	0,9.83	1.29935	0,85584.99	-2.89556	3.22802	0.370075	-3.68542	3.69321	0.318751	-7.65197	2.59e-08	0.0125773	-0.000545754	9.64e-05	-5.66139	1.5e-08	4.93e-08
cg24178676	ERGIC1	chr5	172264981	0.000380237	0.000277917	0.171688	-0.000165734	0.000190632	0.384935	3.2429	4.97892	0.514836	9.65575	14.2711	0.498664	25.6079	0,443117.18	15611.3	0,21941024085492048	5.03107	7.07782	0.477473	-19.9149	10.2847	0.053317	8.53879	5.22e-10	0.000253559	0.000274356	4.95e-05	5.53793	3.06e-08	9.47e-08
cg15901722	PCDH24	chr5	175974973	0.000300267	0.000591794	0.612041	-0.000388009	0.000452576	0.391556	0.165611	2.25545	0.941466	-2.09896	5.7627	0.715684	1.18011	0.01,98.13	0.122584	0,9856.94	1.08054	3.33046	0.745718	-0.238288	4.14295	0.954154	-8.85353	1.18e-10	5.75e-05	-0.00051779	9.11e-05	-5.68566	1.3e-08	4.36e-08
cg25368647	MXD3;MXD3	chr5	176736591	0.00151279	0.000690172	0.0287056	0.000544483	0.000619358	0.379644	2.43669	1.95285	0.212118	4.26643	4.46114	0.338894	11.4352	0.25,525.47	71.2665	0.01,446979.08	2.7208	2.76976	0.326336	3.58103	2.99851	0.232864	-7.44462	6.09e-08	0.0295543	-0.000581949	0.000138531	-4.20087	2.66e-05	3.96e-05
cg21545535		chr5	176809747	0.000728754	0.000561092	0.194423	-0.000277809	0.000343438	0.418845	3.7768	2.44347	0.122185	-3.31021	8.52804	0.697901	43.6759	0.36,5250.1	0.0365086	0,663142.26	0.229886	3.4022	0.946151	-11.8841	5.51322	0.0315316	8.15862	2.93e-09	0.00142077	0.000241023	6.55e-05	3.67779	0.000235267	0.00029104
cg02286155		chr5	176826262	-3.47e-05	0.000398161	0.930668	8.98e-06	0.000300123	0.976136	-4.29507	3.31173	0.194656	3.13604	9.52262	0.74191	0.0136356	0,8.99	23.0126	0,2936218821.45	4.78472	4.89633	0.328861	4.54218	6.35071	0.47476	8.85876	1.16e-10	5.61e-05	0.000180088	7.77e-05	2.31825	0.0204355	0.0211088
cg22590032	FLT4;FLT4	chr5	180050565	0.000691979	0.000400763	0.0846586	2.52e-05	0.000279268	0.928186	3.6701	3.41237	0.282139	22.8406	10.0247	0.0227006	39.2558	0.05,31518.99	8309345759	24.34,2836405363783165952	2.73862	4.7559	0.564942	-6.52411	6.71288	0.331519	10.2295	9.89e-14	4.8e-08	0.000411988	6.33e-05	6.50609	7.71e-11	5.4e-10
cg09757644		chr6	447497	-0.00187471	0.000723716	0.0097804	-0.00135558	0.000555948	0.0150043	-3.98979	1.95355	0.0411192	-2.44661	5.07729	0.629896	0.0185036	0,0.85	0.0865864	0,1816.89	0.995113	2.61135	0.703285	2.71216	3.33374	0.41624	-7.76145	1.64e-08	0.00793976	-0.000334351	0.000103333	-3.23567	0.00121359	0.00138728
cg13299325		chr6	447777	-0.00093734	0.000716594	0.191274	-0.000538033	0.000523259	0.304196	-4.1622	1.93697	0.0316487	8.43374	5.57132	0.130082	0.0155733	0,0.69	4599.69	0.08,254173658.55	-4.45089	2.67806	0.0970407	-5.63673	3.6166	0.119649	-8.21956	2.23e-09	0.00108323	-0.000233514	0.00010352	-2.25575	0.0240864	0.0247374
cg09222732		chr6	466893	-0.000387766	0.000335278	0.24784	-0.000306082	0.00030409	0.3145	-4.18064	4.16888	0.315947	0.976495	9.19545	0.915429	0.0152887	0,54.07	2.65513	0,178406659.79	4.2434	5.56757	0.446263	1.84132	5.94674	0.75695	-9.17569	2.46e-11	1.2e-05	-0.000394846	6.28e-05	-6.28425	3.29e-10	1.9e-09
cg24301066		chr6	467810	-0.000578241	0.000415021	0.163969	-0.000485275	0.00037481	0.195849	-3.71723	3.44083	0.279996	11.3295	7.12457	0.11179	0.0243013	0,20.63	83241.1	0.07,96581964688.77	-4.9971	4.59714	0.277477	-3.40557	4.97625	0.494024	-8.69571	2.51e-10	0.000121808	-0.000491107	8.53e-05	-5.75985	8.42e-09	2.98e-08
cg09249494	LY86;LOC285780	chr6	6588846	0.00045523	0.000534756	0.394895	2.41e-05	0.000505283	0.96205	-1.96535	2.42997	0.418633	-4.71072	5.18486	0.363587	0.140107	0,16.4	0.00899833	0,233.13	-4.71225	3.62304	0.193888	-5.36065	3.77656	0.156313	7.94145	7.57e-09	0.00367709	0.000599084	9.74e-05	6.15253	7.63e-10	3.86e-09
cg05021589	LY86;LOC285780	chr6	6588931	0.00157794	0.000766432	0.0398706	0.00121178	0.000636858	0.057485	-2.25884	1.73338	0.192527	-4.22204	4.08103	0.300879	0.104472	0,3.12	0.0146688	0,43.68	0.649181	2.50828	0.795867	-1.69109	2.97113	0.569459	7.71342	2e-08	0.00972268	0.000754784	0.000114984	6.56424	5.23e-11	3.93e-10
cg01702055		chr6	13303065	0.000613794	0.000599071	0.305909	-0.000133506	0.0004093	0.744385	3.69076	2.47791	0.136366	-3.38578	6.48765	0.601754	40.0751	0.31,5153.65	0.0338512	0,11271.39	2.23169	3.24191	0.491477	6.42107	4.64383	0.167294	-8.07706	4.19e-09	0.0020364	-0.000244099	9.47e-05	-2.5769	0.00996917	0.0105053
cg20605134	JARID2	chr6	15400462	0.00113243	0.000538728	0.0358958	0.000480956	0.000356135	0.177296	2.8917	2.51555	0.250337	-17.2998	8.36989	0.0387428	18.0239	0.13,2495.31	3.07e-08	0,0.41	2.46173	3.55714	0.489172	2.41985	5.23141	0.643853	7.63797	2.75e-08	0.0133337	0.000179121	6.56e-05	2.73252	0.00628523	0.0067021
cg22570970	JARID2	chr6	15401067	0.00103503	0.000763187	0.175461	-3.78e-05	0.000503091	0.940182	1.59209	1.79371	0.374759	3.56952	6.03248	0.55404	4.91401	0.15,165.3	35.4995	0,4843618.99	1.12994	2.49983	0.651427	-2.82063	3.70178	0.446392	8.08202	4.1e-09	0.00199249	0.000355762	8.98e-05	3.96163	7.44e-05	9.95e-05
cg26405097	JARID2	chr6	15428301	0.00179289	0.000689139	0.00946821	0.000486269	0.000475768	0.3071	-0.127599	1.90742	0.946664	-2.2336	5.88801	0.70443	0.880207	0.02,37	0.107142	0,11013.78	4.56719	2.75186	0.0975027	-0.182373	4.03508	0.963966	9.27869	1.47e-11	7.15e-06	0.000652132	8.72e-05	7.47906	7.49e-14	1.29e-12
cg10975897	JARID2	chr6	15504844	-0.00030886	0.000860183	0.719653	-0.00122232	0.00069974	0.0811077	2.45186	1.56306	0.116734	-0.715118	3.76257	0.849261	11.6099	0.54,248.5	0.489135	0,780.18	-1.9953	2.22632	0.370489	-6.65093	2.68661	0.0135882	-8.49887	6.28e-10	0.000304925	-0.00054264	9.38e-05	-5.78235	7.37e-09	2.65e-08
cg20052079	JARID2	chr6	15504923	-0.000753977	0.000788093	0.339033	-0.00154174	0.000653905	0.0186608	3.18863	1.72081	0.0638858	-3.20302	4.02959	0.426686	24.2551	0.83,707.28	0.0406394	0,109.4	-2.83423	2.42221	0.242425	-8.58446	2.85064	0.0027143	-7.95414	7.17e-09	0.00348069	-0.000591725	0.000112458	-5.26172	1.43e-07	3.74e-07
cg03173502	JARID2	chr6	15505345	-2.69e-06	0.000966013	0.997779	9.74e-06	0.000768196	0.989889	2.46538	1.33024	0.0638336	3.01234	3.56353	0.39793	11.768	0.87,159.6	20.335	0.02,21957.58	2.4903	1.9968	0.21283	1.96532	2.45059	0.422896	-7.61649	3e-08	0.0145804	-0.000505172	9.97e-05	-5.06619	4.06e-07	9.2e-07
cg23850913	JARID2	chr6	15505452	-0.00120561	0.000613508	0.0497868	-0.000729778	0.000511557	0.154148	1.49023	2.13418	0.485011	1.37601	5.23996	0.792859	4.4381	0.07,290.97	3.95908	0,114271.06	0.583168	3.15804	0.853557	-0.394201	3.69799	0.915144	-7.92086	8.28e-09	0.004019	-0.000279983	6.17e-05	-4.5359	5.74e-06	9.85e-06
cg13500852	JARID2	chr6	15505460	-0.000472095	0.000707174	0.504616	-0.000753562	0.000548201	0.169693	3.94426	1.93875	0.0419078	-1.76322	5.12759	0.730945	51.638	1.16,2308.16	0.171492	0,3971.37	-1.31332	2.68807	0.625321	-5.38068	3.43482	0.117778	-8.63707	3.3e-10	0.000160442	-0.000636108	0.000130989	-4.85621	1.2e-06	2.41e-06
cg03717755	MYLIP	chr6	16136539	-0.000553061	0.000843869	0.512427	0.000529288	0.000498992	0.289186	-2.2322	1.65463	0.177316	-2.39307	5.58944	0.668549	0.107292	0,2.75	0.0913489	0,5230.4	0.106232	2.29966	0.96317	2.14454	3.72356	0.564882	9.87774	6.65e-13	3.23e-07	0.000566889	0.000112129	5.0557	4.29e-07	9.64e-07
cg24776142	ATXN1;ATXN1	chr6	16513829	0.000301542	0.000795603	0.704791	-0.000664304	0.000531335	0.211626	0.833105	1.7193	0.627988	7.01931	5.4621	0.198759	2.30045	0.08,66.88	1118.01	0.03,49874493.78	2.83237	2.38051	0.234588	0.32144	3.51258	0.927118	10.6863	7.56e-15	3.67e-09	0.000546329	9.41e-05	5.80513	6.43e-09	2.4e-08
cg04424621	HIST1H2BJ	chr6	27101941	-1.27e-05	0.00033782	0.969976	-0.000390171	0.000253045	0.123555	-5.85129	3.81612	0.1252	-10.645	10.3532	0.303866	0.00287618	0,5.1	2.38e-05	0,15480.79	0.886397	6.15445	0.885529	-0.1823	7.74522	0.98123	-8.71358	2.31e-10	0.00011196	-0.000392168	7.5e-05	-5.22914	1.7e-07	4.31e-07
cg07031070	SCAND3	chr6	28543670	-2.77e-07	0.000608619	0.999637	0.000709239	0.000418815	0.0908195	1.00278	2.13331	0.638313	-0.750293	6.97385	0.914324	2.72585	0.04,178.41	0.472228	0,407767.77	0.671575	3.26717	0.837211	4.39315	4.60834	0.340839	8.7069	2.38e-10	0.000115547	0.000350745	8.13e-05	4.3156	1.59e-05	2.48e-05
cg00094412	GABBR1;GABBR1;GABBR1	chr6	29592854	0.000746963	0.000636621	0.241053	-0.00020747	0.000498278	0.677264	2.6125	2.13585	0.221267	6.26128	5.61725	0.265	13.6331	0.21,896.75	523.887	0.01,31676396.99	4.08864	3.08671	0.185812	2.7281	3.82438	0.475921	-8.76371	1.82e-10	8.83e-05	-0.00046845	9.41e-05	-4.97575	6.5e-07	1.38e-06
cg09577455	GABBR1;GABBR1;GABBR1	chr6	29593382	0.000285117	0.000527742	0.589185	-0.000461303	0.000357724	0.197634	3.99069	2.49473	0.109676	6.4492	7.86167	0.412026	54.0923	0.41,7189.37	632.195	0,3110582041.92	2.31837	3.69592	0.530716	-2.56645	5.24775	0.624988	-7.40513	7.14e-08	0.0346892	-0.000461783	9.86e-05	-4.68304	2.83e-06	5.12e-06
cg13522406	PPP1R10	chr6	30581820	0.00110702	0.000688948	0.108531	-7.67e-07	0.000526866	0.998838	3.06244	2.02718	0.130869	15.816	6.12112	0.00977045	21.3796	0.4,1136.51	7.39301e+06	45.54,1200110284757	4.70809	2.73909	0.0861568	-1.02473	3.5739	0.774424	7.71231	2.01e-08	0.00976815	0.000511985	8.47e-05	6.0429	1.51e-09	6.93e-09
cg14352682	C6orf136;C6orf136;C6orf136	chr6	30614168	0.000533496	0.000413724	0.197639	0.000271168	0.000344375	0.431303	0.6297	3.26779	0.847195	-12.9806	8.29587	0.117651	1.87705	0,1135.2	2.3e-06	0,26.56	9.41964	4.70016	0.0455088	10.0281	5.50384	0.0689721	8.52191	5.65e-10	0.000274158	0.00017945	7.07e-05	2.53861	0.0111295	0.0116789
cg08469255	DDR1;DDR1	chr6	30851069	0.000147681	0.000581129	0.799469	0.000584579	0.000376887	0.121337	-2.21859	2.34015	0.343101	-5.23845	7.00308	0.454448	0.108762	0,10.68	0.00530848	0,4854.19	-0.743055	3.31672	0.822808	-8.41871	5.09213	0.0988191	9.11179	3.38e-11	1.64e-05	0.000306967	7.62e-05	4.02708	5.65e-05	7.77e-05
cg21587837	NFKBIL1;NFKBIL1;NFKBIL1;NFKBIL1	chr6	31525894	0.000780499	0.000505749	0.123208	0.000367377	0.000447427	0.411876	4.3241	2.63485	0.100773	1.55887	6.11827	0.798886	75.4976	0.43,13205.83	4.75345	0,767331.64	2.51466	3.76957	0.504968	1.21544	4.11522	0.767831	8.43041	8.6e-10	0.000417584	0.000463908	7.5e-05	6.18274	6.3e-10	3.31e-09
cg09037630		chr6	31528239	0.000577659	0.000515656	0.262988	-0.000142015	0.000339889	0.676202	5.94886	2.88368	0.0391181	6.86779	9.66877	0.477514	383.316	1.35,109192.62	960.822	0,163256069878.1	0.440729	3.72061	0.905746	2.16165	5.50662	0.694796	-7.42474	6.6e-08	0.03204	-0.000354442	8.07e-05	-4.39118	1.13e-05	1.83e-05
cg24452282	TNF	chr6	31542740	-0.00119029	0.000637499	0.0622889	-0.000644928	0.000377907	0.0883445	-2.94416	2.12008	0.164923	4.75201	7.21195	0.509955	0.0526465	0,3.36	115.817	0,159481090.26	-3.74798	3.05874	0.22093	-3.5084	5.12335	0.493754	-8.67297	2.79e-10	0.000135573	-0.000362688	8.63e-05	-4.2007	2.66e-05	3.96e-05
cg09637172	TNF	chr6	31545252	-0.000889216	0.000593168	0.134291	8.77e-05	0.000462639	0.849676	-0.482874	2.28966	0.832971	12.1459	6.38097	0.0569814	0.617008	0.01,54.86	188315	0.7,50871159404.51	-3.48415	3.28177	0.288819	-1.71238	4.13908	0.679243	-7.35423	8.77e-08	0.042596	-0.000386727	9.22e-05	-4.19248	2.76e-05	4.09e-05
cg05952498	TNF	chr6	31545257	-0.000441866	0.000460162	0.337257	2.22e-05	0.000373862	0.952683	-5.93202	3.23861	0.0670024	-10.1078	8.65887	0.243075	0.00265312	0,1.52	4.08e-05	0,956.78	-0.759461	4.06497	0.851857	3.30239	4.82095	0.493615	-7.90873	8.72e-09	0.00423474	-0.000457543	9.25e-05	-4.94575	7.59e-07	1.59e-06
cg26736341	TNF	chr6	31545342	-0.000824399	0.000606049	0.174164	-0.000384769	0.000436583	0.378448	-5.08167	2.32158	0.0286051	-3.39163	6.63004	0.608963	0.00620953	0,0.59	0.0336538	0,14812.88	-7.11671	3.1685	0.0250618	-10.8781	4.27511	0.0112024	-8.25971	1.86e-09	0.000905044	-0.000459352	9.62e-05	-4.77469	1.8e-06	3.47e-06
cg10970124	BAT4;CSNK2B	chr6	31634602	0.000521199	0.000339755	0.125458	-0.000116704	0.000250016	0.640797	4.0287	4.02387	0.31673	16.6221	11.4832	0.147754	56.1875	0.02,149563.86	1.6553e+07	0,98535325652416528	6.34773	5.64783	0.261495	0.469557	7.55732	0.950479	9.2918	1.38e-11	6.69e-06	0.000297189	5.05e-05	5.88153	4.06e-09	1.62e-08
cg13123009	LY6G6E;LY6G6D;LY6G6E	chr6	31681882	0.000291526	0.000429559	0.497569	-0.000225017	0.000365066	0.537849	2.11429	3.12908	0.499237	-4.64299	7.88865	0.556152	8.28369	0.02,3817.25	0.00962883	0,49949.27	6.4517	4.39848	0.142956	-0.220365	5.10668	0.965595	12.4698	1.17e-19	5.66e-14	0.000800121	8.35e-05	9.58021	9.68e-22	9.34e-20
cg09286468	LY6G6E;LY6G6E;LY6G6D	chr6	31683051	0.000338313	0.000814149	0.677869	-0.000569602	0.0007043	0.418935	-0.759527	1.62386	0.639978	1.35601	4.06746	0.738848	0.467888	0.02,11.28	3.88066	0,11251.24	0.182059	2.40825	0.939764	-2.24004	2.69221	0.405727	8.12595	3.38e-09	0.00164184	0.000650215	0.000136829	4.75203	2.01e-06	3.84e-06
cg08342194	LY6G6E;LY6G6E;LY6G6D	chr6	31683075	-0.000321938	0.0004523	0.476832	-0.000390782	0.000440979	0.375831	-1.87598	3.00607	0.532586	-2.53726	6.47965	0.695373	0.153205	0,55.47	0.0790828	0,25922	4.59552	4.27234	0.28252	0.0878912	4.25918	0.983543	7.80287	1.37e-08	0.00666091	0.000420164	0.000102666	4.09255	4.27e-05	6.03e-05
cg10189661	LY6G6E;LY6G6E;LY6G6D	chr6	31683120	0.000195572	0.000521895	0.707967	0.000179995	0.000456485	0.693474	2.43716	2.54335	0.337938	12.9278	6.09158	0.0338169	11.4404	0.08,1672.57	411613	2.69,63058500272.05	3.46104	3.71647	0.352088	-0.765496	4.20844	0.855729	9.03907	4.82e-11	2.34e-05	0.00044226	0.000122519	3.60973	0.000306519	0.000373906
cg13606255	TNXB	chr6	32053100	-0.000770013	0.000413346	0.0628871	-0.000534743	0.000318861	0.093984	-2.99458	3.21776	0.352038	11.2382	8.62835	0.192753	0.0500574	0,27.45	75980.1	0,1679958444618.75	0.0591339	4.65507	0.989869	-1.5087	5.99901	0.801524	-7.44017	6.2e-08	0.030094	-0.000269322	7.81e-05	-3.44857	0.000563564	0.000666707
cg02181920	TAP1	chr6	32820029	-0.00098841	0.000760335	0.194028	-0.000847467	0.000591709	0.152524	-2.59803	1.83376	0.156547	-5.23915	4.4005	0.233819	0.0744197	0,2.71	0.00530477	0,29.54	0.488671	2.4745	0.843517	6.47315	3.18876	0.0428169	-8.14736	3.08e-09	0.00149348	-0.000401417	9.87e-05	-4.06874	4.73e-05	6.59e-05
cg25158622	BRD2;BRD2	chr6	32942429	0.00064615	0.000284957	0.0236549	0.000476496	0.000269401	0.07738	1.69932	4.79473	0.723029	0.428791	10.414	0.967157	5.4702	0,65972.4	1.5354	0,1124039520.76	2.59022	6.64271	0.696725	-6.97714	6.88854	0.311555	10.8687	2.63e-15	1.28e-09	0.000343536	6.06e-05	5.66435	1.48e-08	4.86e-08
cg26953232	BRD2;BRD2	chr6	32942494	0.00184158	0.00069279	0.00803001	0.00104842	0.000604809	0.0834529	-3.22603	1.90377	0.0901617	-6.68473	4.50425	0.137784	0.039715	0,1.66	0.00124986	0,8.53	-2.59735	2.77861	0.350285	-6.71179	3.09286	0.0304079	8.33578	1.32e-09	0.000642364	0.000603679	0.000154622	3.90422	9.45e-05	0.000124387
cg27395200	BRD2;BRD2	chr6	32942710	0.00227788	0.000858268	0.00812856	0.00217834	0.000762888	0.00442588	0.100262	1.54071	0.948114	-1.62239	3.21107	0.613383	1.10546	0.05,22.65	0.197425	0,106.84	-2.48498	2.28272	0.276764	-3.62421	2.54783	0.155431	8.05922	4.54e-09	0.00220226	0.000557667	0.000111157	5.01691	5.25e-07	1.16e-06
cg01468420	SYNGAP1	chr6	33393112	0.00119251	0.000575192	0.0385038	0.000251251	0.000323219	0.437221	4.68423	2.39449	0.050435	-3.71411	8.72706	0.67041	108.227	0.99,11818.64	0.0243772	0,654038.83	1.99108	3.33244	0.550411	-5.11831	5.82416	0.379873	7.76961	1.58e-08	0.00767044	0.000272396	6.55e-05	4.1597	3.19e-05	4.62e-05
cg24198941	SYNGAP1	chr6	33398677	0.00145124	0.000533632	0.00669444	0.000576558	0.000407155	0.157203	0.316297	2.47385	0.898263	-2.1074	6.80846	0.756921	1.37204	0.01,175.04	0.121554	0,75900.56	-1.44539	3.64638	0.691959	-10.5632	4.72549	0.0257766	8.10035	3.79e-09	0.00183808	0.00051502	8.55e-05	6.025	1.69e-09	7.52e-09
cg20445774	SYNGAP1	chr6	33400021	0.00127709	0.00044841	0.00452405	0.000413636	0.000233281	0.0766434	4.41013	3.11007	0.156185	-6.49453	12.8573	0.613472	82.2801	0.19,36528.86	0.00151169	0,132987073.7	7.8396	4.17969	0.06119	3.31402	8.33119	0.690936	10.2378	9.45e-14	4.59e-08	0.000380844	6.59e-05	5.78152	7.4e-09	2.66e-08
cg07417146	SYNGAP1	chr6	33400528	0.000449915	0.00121546	0.711371	-0.000546943	0.000920241	0.552472	0.859225	1.08926	0.43022	-0.0462015	2.91914	0.987372	2.36133	0.28,19.97	0.954849	0,291.58	3.30772	1.58309	0.0370924	3.04545	2.12315	0.151999	7.46262	5.66e-08	0.0274659	0.000463183	9.75e-05	4.74937	2.04e-06	3.89e-06
cg22875823	SYNGAP1	chr6	33400543	0.000394807	0.000999976	0.693095	-0.000157218	0.000852973	0.853818	0.659677	1.32383	0.618266	-0.300998	3.22609	0.925664	1.93417	0.14,25.9	0.740079	0,412.46	2.00593	1.94599	0.303049	0.223934	2.22675	0.919931	7.68094	2.29e-08	0.0111428	0.000497719	0.0001214	4.09984	4.13e-05	5.87e-05
cg15448210	SYNGAP1	chr6	33401514	0.000636227	0.000581302	0.274107	0.00027531	0.000438666	0.530466	1.30024	2.30454	0.572614	-5.5451	6.21959	0.372632	3.67016	0.04,336.01	0.00390654	0,769.15	2.38588	3.25258	0.463519	-0.588551	4.26527	0.890299	8.89459	9.73e-11	4.72e-05	0.000330685	8.13e-05	4.0692	4.72e-05	6.58e-05
cg14928932	SYNGAP1	chr6	33401520	0.000756578	0.000552541	0.171342	-0.000102485	0.000368839	0.781204	1.4111	2.41474	0.558974	-4.8686	7.28337	0.503844	4.10045	0.04,465.91	0.00768415	0,12170.89	4.76655	3.47321	0.170461	-0.00419634	5.07968	0.999341	7.47786	5.32e-08	0.0258105	0.000270503	6.46e-05	4.18956	2.79e-05	4.13e-05
cg17066943		chr6	34192320	8.49e-05	0.000173843	0.625573	-0.000153431	0.000148048	0.300395	4.72082	7.91858	0.551061	17.7993	18.0741	0.324724	112.261	0,617526286.71	5.37187e+07	0,1.30337461372385e+23	-18.5721	11.1896	0.0974887	-22.8898	13.0078	0.0789951	-8.53513	5.31e-10	0.000257894	-0.000199209	4.12e-05	-4.83899	1.31e-06	2.6e-06
cg03546163	FKBP5;FKBP5;FKBP5;FKBP5	chr6	35654363	0.0010429	0.000763772	0.172535	0.00125312	0.000702987	0.0750915	-0.319321	1.73446	0.853932	1.06553	3.70802	0.773838	0.726642	0.02,21.76	2.90237	0,4159.93	0.769839	2.50995	0.759167	0.418925	2.67545	0.87563	8.18485	2.6e-09	0.00126452	0.000468022	0.00017779	2.63244	0.00847748	0.00897111
cg03957124		chr6	37016869	4.04e-05	0.000675746	0.95236	-0.000265052	0.000553703	0.63231	0.664673	1.97291	0.736193	12.5851	5.46909	0.021384	1.94385	0.04,92.91	292178	6.46,13213893877.22	-0.855817	2.89279	0.767451	-1.29799	3.46915	0.70843	-10.6634	8.63e-15	4.19e-09	-0.000621271	8.44e-05	-7.36186	1.81e-13	2.71e-12
cg08666707		chr6	41456441	-0.000796523	0.000437891	0.0693277	-0.000232977	0.000298971	0.436089	0.978968	3.0403	0.747455	23.0731	9.49841	0.0151342	2.66171	0.01,1030.66	10483580732	86.16,1275621919426140672	0.855829	4.35581	0.844302	3.8212	6.32193	0.545793	-7.40146	7.25e-08	0.0352091	-0.000442576	8.67e-05	-5.10331	3.34e-07	7.78e-07
cg23594693	TFEB;TFEB;TFEB	chr6	41703970	0.00018698	0.000559838	0.738485	-0.00044654	0.000479482	0.352023	3.1891	2.5009	0.202245	1.91683	5.89963	0.745251	24.2667	0.18,3264.51	6.79939	0,715052.52	-3.96893	3.51506	0.259298	-5.31372	4.02545	0.187349	-8.92984	8.21e-11	3.98e-05	-0.000436744	0.000104893	-4.16371	3.13e-05	4.56e-05
cg10852154		chr6	42421757	0.000950923	0.000669908	0.15619	-3.72e-05	0.000412084	0.928115	1.53913	2.03518	0.449491	-5.43703	6.60635	0.410508	4.66054	0.09,251.66	0.00435238	0,1828.81	4.24219	2.84743	0.136794	-0.117264	4.81818	0.980592	10.0548	2.57e-13	1.25e-07	0.000300856	7.75e-05	3.88338	0.000103013	0.00013456
cg26069291		chr6	42716310	0.00223481	0.000711555	0.00175405	0.000737365	0.000558779	0.187401	2.07571	1.89357	0.272997	2.47731	4.63726	0.593191	7.97019	0.19,326.07	11.9092	0,105486.84	0.325993	2.68276	0.903325	-4.29077	3.32463	0.197361	8.08015	4.14e-09	0.00200893	0.000395422	0.000103677	3.81398	0.000136748	0.000175339
cg05945608		chr6	42739639	0.000781655	0.000639252	0.221818	-0.000162449	0.000462408	0.725462	-0.101462	2.09386	0.961352	0.844176	5.65312	0.881294	0.903515	0.01,54.73	2.32606	0,150888.65	2.71119	3.11904	0.385065	3.43739	4.1564	0.408573	8.57787	4.36e-10	0.0002115	0.000382537	8.55e-05	4.47189	7.75e-06	1.29e-05
cg19352726		chr6	42757805	-0.000185462	0.000387826	0.632649	0.000375245	0.000273035	0.169783	-2.03618	3.55298	0.566584	3.041	9.9125	0.759007	0.130526	0,138.06	20.9262	0,5733016632.57	0.156357	5.11714	0.975634	-6.38613	7.18578	0.374533	8.42129	8.97e-10	0.000435367	0.000434168	7.77e-05	5.58708	2.31e-08	7.29e-08
cg12269535	SRF	chr6	43142014	0.00136362	0.000536314	0.0112116	0.00063612	0.000483086	0.188343	0.813698	2.46714	0.74154	-0.705504	5.89693	0.904769	2.25624	0.02,284.09	0.493859	0,51661.7	0.493796	3.5488	0.889383	-2.91729	3.91769	0.456791	-9.35225	1.02e-11	4.94e-06	-0.000987158	0.000118036	-8.36317	6.11e-17	2.25e-15
cg18120259	LOC100132354	chr6	43894639	0.000390679	0.000781233	0.617171	-0.000348236	0.000623699	0.576792	4.43602	1.72324	0.0100462	4.72375	4.24601	0.265917	84.4379	2.88,2473.92	112.589	0.03,463204.86	-1.2882	2.46294	0.601145	-5.30642	3.03985	0.0814106	-9.57738	3.22e-12	1.56e-06	-0.000575332	8.98e-05	-6.4058	1.5e-10	9.67e-10
cg06560379	NFKBIE	chr6	44231305	9.24e-05	0.00020669	0.654976	-0.00027936	0.000167857	0.0965099	9.91423	7.12953	0.164351	-5.80434	17.778	0.744053	20216.1	0.02,23685266232.42	0.00301445	0,4093750258894.75	4.46667	9.35215	0.633104	-6.16009	11.1029	0.579237	-10.6718	8.22e-15	3.99e-09	-0.000175729	3.03e-05	-5.80578	6.41e-09	2.4e-08
cg01776172	PKHD1	chr6	51481908	-0.000290922	0.00042114	0.489916	-0.00015951	0.000383462	0.677557	-2.62045	3.22836	0.416965	-1.77961	7.68962	0.81698	0.0727699	0,40.74	0.168704	0,592464.42	-5.28373	4.51324	0.242178	-1.2774	4.87157	0.79325	-7.44413	6.1e-08	0.0296142	-0.000213686	9.88e-05	-2.16184	0.0306303	0.0312533
cg00937359	SYNCRIP;SYNCRIP;SYNCRIP;SYNCRIP;SYNCRIP;SYNCRIP	chr6	86350540	0.00135571	0.000605218	0.0253926	0.00037184	0.000425849	0.382868	0.673147	2.1915	0.758719	9.95636	6.55761	0.128941	1.9604	0.03,143.81	21085.8	0.06,8052735516.28	2.67301	3.1874	0.402018	-0.293237	4.40453	0.946942	7.41861	6.76e-08	0.0328462	0.000383252	8.95e-05	4.2841	1.83e-05	2.82e-05
cg19140262	FBXL4	chr6	99380488	0.000681818	0.000540467	0.207527	-0.000205033	0.000284443	0.47126	3.00865	2.60597	0.248285	10.2841	10.6802	0.335591	20.26	0.12,3348.76	29264.8	0,36103496877252.5	6.82941	3.56835	0.0561151	10.9076	6.41701	0.089714	7.37315	8.13e-08	0.0394727	0.000390004	8.11e-05	4.80861	1.52e-06	2.99e-06
cg04708601	GRIK2;GRIK2;GRIK2	chr6	101880078	-0.000143829	0.000744048	0.846774	-0.000477028	0.000678598	0.482314	-1.63676	1.8228	0.369219	1.76439	4.19525	0.674069	0.19461	0.01,6.93	5.83803	0,21743.66	1.4629	2.53909	0.564731	-0.218937	2.68074	0.934937	-8.13541	3.24e-09	0.0015746	-0.000354421	0.00011672	-3.0365	0.00239339	0.0026631
cg17666418		chr6	106612002	0.000733845	0.000555804	0.187148	0.000105939	0.000405307	0.793877	0.74035	2.45686	0.763155	8.10333	7.02687	0.248832	2.09667	0.02,258.73	3305.47	0,3166849657.35	-2.68648	3.42251	0.432799	-4.9375	4.6912	0.293015	-7.74055	1.79e-08	0.00867262	-0.000318098	9.92e-05	-3.20577	0.00134702	0.00153282
cg18192491	HS3ST5	chr6	114384871	0.000449398	0.000540923	0.406363	0.000178119	0.000490667	0.716705	-0.528789	2.45486	0.829452	10.9218	5.3559	0.0414297	0.589318	0,72.44	55368.8	1.53,2005859376.6	-0.579245	3.56982	0.871154	0.54081	3.79327	0.886679	-8.0042	5.77e-09	0.00280072	-0.00053621	0.000109912	-4.87853	1.07e-06	2.19e-06
cg18196453	RNF217	chr6	125334555	0.0014331	0.000757563	0.0589283	0.000190632	0.000527871	0.718108	1.86723	1.81412	0.303349	1.97729	5.35148	0.711767	6.47038	0.18,226.54	7.22313	0,259417.34	3.89182	2.50439	0.120714	2.943	3.57674	0.410955	-7.54921	3.97e-08	0.0192606	-0.000387778	9.73e-05	-3.98497	6.75e-05	9.13e-05
cg06003184	C6orf174;KIAA0408	chr6	127781873	-0.000939341	0.000881055	0.28671	-0.000430729	0.000841016	0.608705	-0.290342	1.51192	0.847715	-2.67576	3.22643	0.406919	0.748008	0.04,14.48	0.0688542	0,38.4	0.951159	2.18052	0.662843	1.98338	2.1923	0.366002	8.55205	4.91e-10	0.000238443	0.000689144	0.000174619	3.94655	7.93e-05	0.000105543
cg14341014		chr6	131461133	0.000198573	0.000269659	0.461738	0.000250628	0.000251702	0.319727	-4.32943	5.18899	0.404084	9.16095	11.2027	0.413502	0.013175	0,344.12	9518.08	0,32692824042983.2	11.5185	7.24359	0.112327	12.8559	7.43309	0.0842502	8.10757	3.67e-09	0.00178055	0.000339539	5.86e-05	5.79529	6.82e-09	2.51e-08
cg13307058	SGK1;SGK1;SGK1	chr6	134497542	0.00097164	0.000707597	0.170131	0.000452281	0.000539975	0.402544	-2.66142	1.79327	0.137778	-6.96989	4.49536	0.121031	0.069849	0,2.35	0.000939754	0,6.3	-0.863171	2.71768	0.750889	-1.20374	3.43359	0.726034	7.5236	4.41e-08	0.0214012	0.000219968	7.47e-05	2.94446	0.00323515	0.00354623
cg14564351	AHI1;AHI1;AHI1	chr6	135644405	0.00196071	0.000607736	0.00131161	0.00126573	0.000411232	0.00216748	3.78779	2.46902	0.124998	-0.0517537	5.88821	0.992987	44.1589	0.35,5580.73	0.949563	0,97648.54	6.41099	3.27687	0.0508852	9.29286	4.82427	0.0545706	9.02409	5.19e-11	2.52e-05	0.000438323	9.01e-05	4.86704	1.13e-06	2.31e-06
cg21506299	MAP3K5	chr6	137105225	0.000375747	0.000396587	0.343729	-0.000232574	0.000271688	0.392276	2.96637	3.58371	0.40782	10.8391	10.4822	0.301112	19.4213	0.02,21816.89	50974.5	0,42652384137488.7	5.7218	4.94929	0.248112	10.6142	6.95845	0.127723	-9.10381	3.51e-11	1.7e-05	-0.000344337	6.35e-05	-5.42403	5.83e-08	1.71e-07
cg26566236	HECA	chr6	139459701	-0.000575324	0.000258349	0.0262643	-0.000312994	0.000195412	0.109678	-1.91778	5.30262	0.717601	2.82034	15.1523	0.852341	0.146932	0,4795.12	16.7825	0,132658592270284	-11.0629	7.69138	0.150864	-12.2017	9.94047	0.220152	-8.25326	1.92e-09	0.000931592	-0.000286212	7.68e-05	-3.72843	0.000192674	0.000242583
cg05219445		chr6	139855396	1.54e-05	0.000585202	0.979039	-0.000730075	0.00042757	0.0881773	0.951471	2.36578	0.687552	1.69879	6.20965	0.784413	2.58952	0.03,267.31	5.46735	0,1055700.38	2.76803	3.3209	0.404886	3.61924	4.39403	0.41047	-8.0733	4.26e-09	0.0020703	-0.000382424	9.78e-05	-3.90891	9.27e-05	0.000122379
cg07201319		chr6	139909641	-0.000877305	0.000824347	0.287574	4.86e-05	0.000521926	0.92586	-1.97045	1.66842	0.237594	-2.55972	5.22106	0.623944	0.139394	0.01,3.67	0.0773263	0,2150.7	1.11849	2.31567	0.629267	4.40635	3.58434	0.219448	9.34265	1.07e-11	5.18e-06	0.00041013	0.000109181	3.75644	0.000172349	0.00021853
cg02913194	PHACTR2;PHACTR2	chr6	143928514	-0.00109177	0.000539729	0.043464	-0.000607554	0.000377907	0.108362	-0.860646	2.60979	0.741569	6.68245	7.53253	0.375001	0.422889	0,70.42	798.274	0,2060503326.26	2.29203	3.73505	0.539678	-1.0308	5.0929	0.839676	-8.10989	3.63e-09	0.00176242	-0.000255445	8.86e-05	-2.8824	0.00394663	0.00427878
cg20865323	PHACTR2;PHACTR2;PHACTR2;PHACTR2	chr6	143999666	0.000215769	0.000133831	0.107355	2.88e-06	0.000105999	0.978341	3.78768	10.4027	0.71578	-32.6448	26.2575	0.213774	44.1537	0,31619196621.27	6.65e-15	0,149079275.31	12.4888	14.2469	0.38106	9.48204	17.6841	0.592038	8.50267	6.17e-10	0.000299625	0.000214222	8.76e-05	2.44541	0.0144688	0.0150571
cg22707529	PHACTR2;PHACTR2;PHACTR2;PHACTR2	chr6	143999715	0.000626936	0.000259445	0.015929	0.000222967	0.000193377	0.249313	1.30172	5.33729	0.807315	-7.00192	13.8501	0.613171	3.6756	0,128386.65	0.000910129	0,560425113.88	7.21127	7.48505	0.335736	9.17868	9.70939	0.344895	9.77981	1.12e-12	5.43e-07	0.000355983	0.00011275	3.15728	0.00159248	0.00179261
cg12476487	UTRN	chr6	145047472	0.000331172	0.000425996	0.437177	0.000649581	0.000330253	0.0495931	-2.87858	3.28195	0.380435	-9.28596	8.14153	0.25405	0.0562146	0,34.95	9.27e-05	0,789.54	1.52865	4.46325	0.732098	-0.862929	5.63541	0.878353	8.04238	4.88e-09	0.00237073	0.000679347	8.69e-05	7.81999	5.28e-15	1.25e-13
cg05369623	SASH1	chr6	148689065	0.00031882	0.000283273	0.26076	-8.29e-05	0.000209883	0.692844	2.38629	4.85196	0.622847	-16.572	13.8168	0.230369	10.873	0,146696.3	6.35e-08	0,36639.88	4.70278	6.84915	0.492588	5.37869	8.95509	0.548325	7.38692	7.69e-08	0.0373393	0.00045176	7.79e-05	5.80044	6.61e-09	2.45e-08
cg00695799	ZC3H12D	chr6	149803087	0.000296961	0.000423337	0.483233	-0.000470359	0.0003094	0.128907	-0.552671	3.15204	0.860814	3.56701	9.3873	0.703958	0.575411	0,277.36	35.4107	0,3465481532.27	-0.706854	4.58909	0.877639	-5.285	6.03834	0.381809	-8.86898	1.1e-10	5.34e-05	-0.000469555	8.36e-05	-5.61359	1.98e-08	6.34e-08
cg00073460	ZC3H12D	chr6	149806502	-0.000501789	0.000790722	0.525893	-0.00130815	0.00064195	0.0419484	0.175409	1.68428	0.917055	6.32873	4.46268	0.156149	1.19173	0.04,32.35	560.443	0.09,3525672.45	0.537217	2.46824	0.827774	-0.6058	2.9926	0.83965	-7.47574	5.36e-08	0.0260348	-0.000747853	0.000187329	-3.9922	6.55e-05	8.9e-05
cg06762457	ZC3H12D	chr6	149806635	-0.00112266	0.000734265	0.126711	-0.00149874	0.000619943	0.0158804	-0.980292	1.80916	0.587923	1.42233	4.52774	0.753418	0.375202	0.01,13.01	4.14676	0,29634.48	0.0867536	2.66849	0.974076	1.09402	3.08355	0.722874	-8.79358	1.58e-10	7.66e-05	-0.000871515	0.000161929	-5.38209	7.36e-08	2.09e-07
cg14030904	ZC3H12D	chr6	149806732	-0.000619248	0.000549916	0.260507	-0.000958784	0.000461145	0.0379688	-1.96693	2.42464	0.417238	3.76035	6.03385	0.533147	0.139886	0,16.21	42.9634	0,5877753.19	5.19952	3.46042	0.133477	5.75393	4.00962	0.151821	-8.57518	4.41e-10	0.000214159	-0.000691975	0.000146803	-4.71364	2.43e-06	4.51e-06
cg07336872		chr6	150393535	0.000744937	0.000832961	0.371447	-0.000111713	0.000752937	0.882094	0.258195	1.59559	0.871449	4.10961	3.98013	0.301824	1.29459	0.06,29.53	60.9228	0.02,148846.56	1.03232	2.25566	0.647362	1.50441	2.45923	0.540949	-7.99815	5.92e-09	0.00287541	-0.000496063	0.00011914	-4.16371	3.13e-05	4.56e-05
cg12106976		chr6	152002859	0.0015416	0.000534696	0.0040557	0.000719363	0.000368254	0.0511696	2.58387	2.64972	0.329488	15.3479	7.58554	0.0430413	13.2483	0.07,2385.89	4.62919e+06	1.62,13257028659148.5	9.73975	3.5448	0.0061852	11.9036	5.15403	0.0212682	7.52459	4.39e-08	0.0213139	0.000261254	8.77e-05	2.97986	0.00288376	0.00318051
cg24900983	ESR1;ESR1;ESR1;ESR1;ESR1	chr6	152128528	0.000478069	0.000331652	0.149887	-2.65e-05	0.000272349	0.922633	6.81607	4.53229	0.132609	4.073	11.3152	0.718879	912.397	0.13,6578773.66	58.7327	0,251536626633.32	8.68059	5.77811	0.13354	-0.12541	6.98334	0.985678	8.83825	1.27e-10	6.19e-05	0.000431998	7.67e-05	5.63228	1.78e-08	5.75e-08
cg02841912	SYNE1;SYNE1	chr6	152955983	-6.89e-05	0.000458574	0.880656	-0.000285639	0.000295809	0.334576	3.21493	3.14837	0.307188	2.09676	9.45948	0.824581	24.9015	0.05,11917.18	8.13977	0,917670732.66	-0.85442	4.35651	0.84458	-4.87683	6.61681	0.461407	-7.71934	1.95e-08	0.00948338	-0.000226881	0.000107748	-2.10566	0.0352341	0.0359216
cg21103269		chr6	154924341	-0.000163037	0.000271289	0.548053	2.32e-05	0.000260273	0.929151	-0.743702	5.13772	0.884906	5.42091	11.5624	0.639184	0.475351	0,11228.8	226.084	0,1571680719097.74	9.32212	7.36034	0.205827	11.4165	7.48874	0.127951	-7.83819	1.18e-08	0.0057303	-0.000150681	5.08e-05	-2.96817	0.0029958	0.00329538
cg06012428	ARID1B;ARID1B;ARID1B	chr6	157477204	0.000672185	0.000850699	0.429696	-0.000697349	0.000572283	0.22343	0.226828	1.56032	0.884416	-1.88899	5.12011	0.712176	1.25461	0.06,26.71	0.151224	0,3451.02	3.1073	2.26865	0.171303	1.56371	3.24467	0.630038	-7.77364	1.55e-08	0.00754045	-0.000346055	7.38e-05	-4.68978	2.73e-06	4.98e-06
cg03940776	SYNJ2	chr6	158490013	0.000280745	0.000444212	0.527582	-0.000469419	0.000291804	0.108139	5.1065	2.98426	0.0870549	-10.1269	10.6435	0.341371	165.091	0.48,57277	4e-05	0,45907.61	4.86877	4.302	0.258194	3.58726	6.4274	0.576979	-9.90639	5.71e-13	2.77e-07	-0.000614586	7.18e-05	-8.55999	1.13e-17	4.72e-16
cg17501210	RPS6KA2;RPS6KA2	chr6	166970252	-0.000433858	0.000698647	0.534797	-0.000938087	0.000617383	0.1291	1.99669	1.91705	0.297622	-0.211226	4.23738	0.960243	7.36467	0.17,315.48	0.809591	0,3274.89	-3.82637	2.69611	0.156355	-3.06409	3.04543	0.314778	-17.2105	5.71e-36	2.77e-30	-0.00176066	0.000148232	-11.8777	1.55e-32	4.84e-30
cg13072943	RPS6KA2;RPS6KA2	chr6	167011311	6.26e-05	0.000993833	0.949825	-0.00129259	0.000873773	0.139504	1.74244	1.37972	0.206626	7.80083	3.0162	0.00970101	5.71128	0.38,85.34	2442.62	6.61,902192.88	-3.3727	2.01048	0.0939543	-3.13237	2.2526	0.164896	-7.82386	1.25e-08	0.00609157	-0.000592616	0.000132139	-4.4848	7.3e-06	1.23e-05
cg15222091	CCR6;CCR6	chr6	167536069	0.00091139	0.000546	0.0955086	0.000916176	0.00048468	0.0591356	1.55435	2.42815	0.522082	2.61921	5.1887	0.613706	4.73201	0.04,551.98	13.7249	0,358274.57	-1.68613	3.54276	0.634292	-1.87241	3.89102	0.630548	-7.88092	9.83e-09	0.00477247	-0.000307267	8.59e-05	-3.57867	0.000345351	0.000418426
cg17602444	PRKAR1B;PRKAR1B;PRKAR1B;PRKAR1B;PRKAR1B;PRKAR1B	chr7	644819	0.00027474	0.0005987	0.646448	-9.67e-05	0.000579593	0.867523	1.09722	2.21203	0.619877	4.48656	4.75195	0.345092	2.99582	0.04,228.79	88.8155	0.01,984992.64	3.47953	3.13554	0.267569	0.983874	3.13956	0.754106	-7.83698	1.19e-08	0.00575991	-0.000507771	0.000127419	-3.98504	6.75e-05	9.13e-05
cg09697999	PRKAR1B;PRKAR1B;PRKAR1B;PRKAR1B;PRKAR1B;PRKAR1B	chr7	733198	0.00245114	0.0014599	0.0935879	0.00233747	0.00137037	0.0885053	-0.372003	0.911795	0.683281	-2.13198	1.86634	0.253317	0.689352	0.12,4.12	0.118603	0,4.6	-0.0989034	1.32864	0.940685	1.44598	1.36349	0.289362	8.05011	4.72e-09	0.00229193	0.000406555	0.000142414	2.85474	0.00430725	0.00465228
cg10987503	C7orf20	chr7	922825	-0.000369387	0.000657095	0.574188	-1.94e-05	0.000566055	0.972644	1.53986	2.01039	0.443706	-6.90948	5.00002	0.167006	4.66391	0.09,239.9	0.000998281	0,18	0.467923	2.97383	0.875025	0.365522	3.36691	0.913587	8.92449	8.42e-11	4.09e-05	0.000375748	6.46e-05	5.81731	5.98e-09	2.27e-08
cg04816311	C7orf50;C7orf50;C7orf50	chr7	1066650	0.00229108	0.00144352	0.112915	0.00123074	0.00120061	0.305671	0.17713	0.923446	0.847888	3.75224	2.43658	0.12357	1.19379	0.2,7.29	42.6164	0.36,5054.05	-0.893687	1.30437	0.493514	-0.492126	1.5438	0.750012	11.6637	2.14e-17	1.04e-11	0.00114308	0.000125375	9.11728	7.7e-20	5.37e-18
cg20697025		chr7	1553203	0.000458998	0.000470484	0.3296	2.94e-05	0.000360568	0.935124	0.400212	2.87905	0.889443	-5.04294	7.08569	0.476646	1.49214	0.01,421.21	0.00645476	0,6939.72	-0.612586	4.11872	0.881815	-8.2108	5.3466	0.125165	7.5261	4.36e-08	0.0211825	0.00044843	8.78e-05	5.10742	3.27e-07	7.64e-07
cg08972190	MAD1L1;MAD1L1;MAD1L1	chr7	2138995	0.00101114	0.000647904	0.119051	0.00133795	0.000600025	0.026078	0.972074	2.01586	0.629654	9.12368	4.84483	0.0596762	2.64342	0.05,137.44	9169.89	0.69,122002022.28	-5.55482	3.02614	0.0669135	-6.43862	3.23187	0.0468209	13.1171	1.39e-21	6.73e-16	0.000478976	7.15e-05	6.69904	2.1e-11	1.69e-10
cg10950524	MAD1L1;MAD1L1;MAD1L1	chr7	2139216	-0.000379885	0.000989841	0.701251	-0.000567854	0.000939886	0.545924	-1.26458	1.36336	0.353641	-3.47372	2.82725	0.219201	0.282357	0.02,4.09	0.0310014	0,7.91	-0.266908	1.94712	0.891015	-2.24368	2.01314	0.265521	7.85733	1.09e-08	0.00528019	0.000556007	0.000175133	3.17477	0.00149957	0.00169269
cg18265118	MAD1L1;MAD1L1;MAD1L1	chr7	2139243	-0.000393297	0.00106238	0.711341	-0.000856371	0.00102872	0.40543	0.798106	1.26076	0.526711	-0.864259	2.64785	0.744122	2.22133	0.19,26.29	0.421363	0,75.61	2.32287	1.78087	0.192615	1.09858	1.7737	0.535917	7.83239	1.21e-08	0.00587378	0.000933311	0.000146649	6.36426	1.96e-10	1.21e-09
cg05095590	MAD1L1;MAD1L1;MAD1L1	chr7	2139259	-0.000256889	0.00126304	0.838888	-0.000940543	0.00118603	0.428037	-0.517241	1.04967	0.62218	-3.87757	2.45413	0.114102	0.596163	0.08,4.67	0.020701	0,2.54	0.77054	1.52649	0.613898	-1.01662	1.58166	0.520637	10.0719	2.34e-13	1.14e-07	0.0011493	0.000170926	6.72396	1.77e-11	1.49e-10
cg25817701	MAD1L1;MAD1L1;MAD1L1	chr7	2140143	0.000531157	0.000800222	0.507054	0.000223481	0.000738556	0.762291	-3.84765	1.68686	0.0225508	-5.15771	3.95927	0.19268	0.0213298	0,0.58	0.00575486	0,13.5	-0.560126	2.41415	0.816603	-3.16085	2.54141	0.214102	11.5578	4.14e-17	2.01e-11	0.000691433	0.000101977	6.78028	1.2e-11	1.08e-10
cg03358113	MAD1L1;MAD1L1;MAD1L1	chr7	2253070	-0.00111172	0.000477752	0.0202428	-0.000830091	0.000373643	0.0266292	0.845559	2.76963	0.760141	-3.19459	6.89356	0.643066	2.32928	0.01,530.62	0.0409833	0,30235.89	-5.14417	4.04343	0.203785	-9.5101	5.18733	0.0672699	-7.92156	8.25e-09	0.00400697	-0.000214379	4.53e-05	-4.72909	2.26e-06	4.23e-06
cg03663120	NUDT1;NUDT1;NUDT1;NUDT1;NUDT1;NUDT1;NUDT1	chr7	2284600	-0.000301255	0.00105186	0.774653	0.000605468	0.000882568	0.492921	-1.15544	1.29808	0.373403	2.41155	3.42054	0.480797	0.314918	0.02,4.01	11.1512	0.01,9097.93	-1.13377	1.87774	0.546207	-1.59396	2.12942	0.45444	8.67536	2.76e-10	0.000134057	0.000455829	9.59e-05	4.75511	1.98e-06	3.79e-06
cg23694492	TTYH3	chr7	2672929	0.00117634	0.000465018	0.0116295	0.00058381	0.00035445	0.0999906	3.54629	3.04659	0.244416	6.66744	8.22174	0.417393	34.6844	0.09,13596.94	786.381	0,7836449336.03	5.74118	4.04913	0.156747	0.456809	5.2007	0.930038	7.63083	2.83e-08	0.0137361	0.000468322	9.26e-05	5.05603	4.28e-07	9.64e-07
cg09956615	TTYH3	chr7	2672989	0.000401987	0.000294195	0.172245	-7.06e-05	0.000207413	0.733518	12.0182	5.36729	0.025146	9.28702	15.3296	0.544632	165739	4.47,6139758116.56	10796.9	0,120810109981710224	9.11678	6.338	0.150839	4.8471	8.76841	0.580623	8.10309	3.74e-09	0.00181603	0.000472932	8.26e-05	5.72623	1.03e-08	3.57e-08
cg09055236	TTYH3	chr7	2673197	0.000421724	0.000171873	0.0143805	0.000241856	0.000142068	0.089137	-5.10833	7.68589	0.506282	12.929	17.5636	0.461654	0.00604616	0,21078.44	412097	0,3.67644565276453e+20	2.44322	11.6438	0.833873	-9.2877	13.8098	0.501515	7.75889	1.65e-08	0.00802625	0.00045	8.39e-05	5.36146	8.26e-08	2.31e-07
cg11884933	GNA12	chr7	2774414	0.00102696	0.000671967	0.126877	0.00011921	0.000421801	0.777552	2.76171	2.08123	0.184522	5.48632	7.01796	0.434359	15.8268	0.27,935.34	241.367	0,227241119.74	2.88087	2.88248	0.317985	-1.74793	4.65505	0.707434	7.77637	1.54e-08	0.00745366	0.000327775	7.91e-05	4.14446	3.41e-05	4.89e-05
cg01492538	GNA12	chr7	2774543	0.000987542	0.000687034	0.151038	3.09e-06	0.000373575	0.993403	1.90154	1.98037	0.336958	-0.0606303	8.01722	0.993966	6.6962	0.14,324.75	0.941171	0,6281545.66	3.23299	2.807	0.249878	-1.39752	5.09434	0.783931	7.82155	1.27e-08	0.00615169	0.000344889	8e-05	4.30947	1.64e-05	2.54e-05
cg14582057	FOXK1	chr7	4765312	0.00136756	0.000527149	0.00967199	0.000465356	0.000343625	0.176093	3.24076	2.5608	0.205683	13.9184	9.24513	0.132199	25.5532	0.17,3865.86	1.10837e+06	0.01,82091639994807.2	1.31444	3.6142	0.716219	-1.6575	5.42832	0.760215	7.93453	7.8e-09	0.00378879	0.00033718	8.27e-05	4.07486	4.6e-05	6.44e-05
cg11931953	FOXK1	chr7	4781767	-0.000422307	0.000643376	0.511782	2.86e-05	0.000500479	0.954368	2.19929	1.98293	0.267382	0.779178	5.88371	0.894644	9.01864	0.19,439.59	2.17968	0,222180.34	-0.22197	2.96104	0.940269	-0.991109	3.72048	0.790032	7.96196	6.93e-09	0.00336479	8.62e-05	2.62e-05	3.28505	0.00101963	0.0011752
cg01741041	ACTB	chr7	5567862	0.000789042	0.000408235	0.0536501	0.000185741	0.000317561	0.558806	-1.00632	3.24108	0.756189	-12.3731	7.80565	0.112932	0.365561	0,209.81	4.23e-06	0,18.65	-0.286251	4.66281	0.951069	-10.4975	5.94863	0.0781447	9.13775	2.97e-11	1.44e-05	0.0005391	7.14e-05	7.54577	4.5e-14	8.05e-13
cg14145074	ACTB	chr7	5567891	0.00100435	0.000486677	0.039404	0.000556605	0.000380205	0.143655	-5.70008	2.70507	0.0351016	-10.2227	6.82306	0.134067	0.00334569	0,0.67	3.63e-05	0,23.35	-2.17331	3.92417	0.579903	-7.68584	4.96243	0.121979	7.44361	6.11e-08	0.0296761	0.000653845	9.39e-05	6.96001	3.4e-12	3.62e-11
cg18617808	RNF216;RNF216	chr7	5717675	0.00140861	0.000510695	0.0059594	0.000588565	0.000383751	0.125555	1.16157	2.60454	0.655613	-17.7748	7.41083	0.0164628	3.19493	0.02,526.61	1.91e-08	0,0.04	3.55601	3.73843	0.341885	-0.310812	4.86653	0.949098	8.39208	1.02e-09	0.000497445	0.000270408	7.83e-05	3.45258	0.00055525	0.000657492
cg26804423	ICA1;ICA1;ICA1	chr7	8201134	0.00138917	0.000628297	0.027348	0.000680051	0.000547131	0.214307	-3.49595	2.05937	0.0895864	-2.05896	4.72658	0.663117	0.03032	0,1.72	0.127586	0,1346.34	5.29216	3.0455	0.0827766	5.24392	3.38287	0.121657	8.46471	7.35e-10	0.000356839	0.000560645	6.98e-05	8.03376	9.45e-16	2.82e-14
cg24458314	HDAC9;HDAC9;HDAC9;HDAC9;HDAC9	chr7	18679329	-0.000838072	0.000487702	0.0861516	-0.000854904	0.000419484	0.0419276	-0.366402	2.7406	0.893644	10.8561	6.44119	0.091907	0.693224	0,149.18	51850.7	0.17,15761708392.18	-0.9828	3.98264	0.80517	-3.93399	4.43628	0.37557	-7.54977	3.96e-08	0.0192162	-0.000427179	8.83e-05	-4.84052	1.3e-06	2.59e-06
cg09902818	RAPGEF5	chr7	22193601	0.000554092	0.000526943	0.293371	0.000400216	0.000491981	0.41622	-2.83344	2.51984	0.260822	-3.60537	5.7714	0.532171	0.0588102	0,8.21	0.0271774	0,2222.93	4.20691	3.56211	0.238064	3.01264	3.74361	0.4213	-9.18137	2.39e-11	1.16e-05	-0.000528246	0.000126881	-4.16333	3.14e-05	4.56e-05
cg12612420		chr7	23513316	0.000618276	0.000362662	0.0886597	0.000236461	0.000332103	0.476696	2.81362	3.78338	0.457071	-12.2093	7.40686	0.099275	16.6701	0.01,27695.77	4.98e-06	0,10.06	6.62408	5.47886	0.227131	1.20744	5.97229	0.839853	7.99357	6.04e-09	0.00293326	0.000325269	7.29e-05	4.46074	8.17e-06	1.36e-05
cg15041658	OSBPL3;OSBPL3;OSBPL3;OSBPL3	chr7	24866066	-0.000268194	0.000343605	0.435337	8.25e-05	0.000267932	0.758117	-4.35204	4.1558	0.294998	-1.99939	11.7239	0.864585	0.0128805	0,44.4	0.135418	0,1291876977.12	-0.886657	5.78987	0.87834	-1.32033	7.1256	0.853064	-8.57236	4.47e-10	0.000216987	-0.00031182	8.09e-05	-3.85273	0.000116806	0.000151317
cg07184013	MIR148A	chr7	25989618	0.00037324	0.000170835	0.0292329	0.000167446	0.000137605	0.224081	6.65155	8.61545	0.440085	4.47851	24.1032	0.852597	773.987	0,16686142177.57	88.1037	0,2.89774002782767e+22	16.4001	11.5251	0.155273	-0.330693	13.816	0.980913	7.53259	4.25e-08	0.0206243	0.000247071	6.23e-05	3.96644	7.3e-05	9.77e-05
cg25771013	MIR148A	chr7	25989735	0.0010645	0.000362821	0.00345474	0.000299495	0.000266304	0.261137	2.32817	3.80156	0.540256	17.2386	10.8822	0.113168	10.2592	0.01,17662.87	3.06635e+07	0.02,56197596581274536	1.28021	5.4287	0.813653	-4.97064	7.23167	0.492149	7.45975	5.72e-08	0.0277889	0.000417284	0.000107571	3.87914	0.000104824	0.000136642
cg03853208	MIR148A	chr7	25989763	0.00112552	0.000407002	0.00583324	0.000657334	0.000313383	0.0363106	1.68063	3.39863	0.620951	4.38019	9.31447	0.638172	5.36894	0.01,4196.21	79.8532	0,6775371668.61	-0.172279	4.69605	0.970748	-10.0982	6.02212	0.0941237	7.98758	6.2e-09	0.00301077	0.000388283	8.5e-05	4.57045	4.87e-06	8.52e-06
cg12510708	NFE2L3	chr7	26193805	0.000235144	0.000669413	0.725489	-0.000419348	0.000533252	0.431902	1.86007	2.0934	0.37425	0.678182	5.27514	0.897704	6.4242	0.11,388.83	1.97029	0,60928.05	4.14576	2.86571	0.148512	5.70651	3.52657	0.106182	-8.08824	3.99e-09	0.00193872	-0.00048348	0.000102899	-4.69859	2.62e-06	4.82e-06
cg24469729	HOXA3;HOXA3	chr7	27160520	-1.54e-06	0.000517161	0.997623	-0.00019365	0.00048695	0.690988	2.89004	2.5664	0.26012	5.67425	5.57616	0.308873	17.994	0.12,2752.26	291.27	0.01,16248776.77	-1.06933	3.67826	0.771368	-2.17233	3.84694	0.572505	8.99897	5.87e-11	2.85e-05	0.00032219	9.2e-05	3.50149	0.000462656	0.000550446
cg21912938	JAZF1	chr7	28220594	9.98e-05	0.000174702	0.567901	-9.75e-05	0.000160059	0.542467	-7.56745	7.4409	0.30915	-12.4612	17.0464	0.464771	0.000517011	0,1115.12	3.87e-06	0,1254325766.18	-11.9599	11.3375	0.291911	-18.6354	12.0361	0.12212	-8.46221	7.43e-10	0.000360954	-0.000130238	2.69e-05	-4.83615	1.32e-06	2.63e-06
cg00233633	CPVL;CPVL	chr7	29153560	0.000384239	0.00022833	0.092855	0.000191287	0.000216922	0.378185	6.85526	6.36872	0.281751	7.66785	14.2551	0.590643	948.859	0,250247414.22	2138.49	0,2912409418000188	7.76141	8.6023	0.367297	3.85687	8.92534	0.665816	-7.63903	2.73e-08	0.0132746	-9.25e-05	3.92e-05	-2.36216	0.0181687	0.018845
cg22799757	SCRN1;SCRN1;SCRN1;SCRN1	chr7	29997642	-0.000611934	0.000297776	0.0402373	-0.000507819	0.000259092	0.050394	-9.43807	4.90745	0.0544533	-5.60945	10.974	0.609239	7.96e-05	0,1.2	0.00366308	0,8036671.69	4.99357	6.34751	0.43177	12.5853	7.23307	0.082399	-7.55237	3.92e-08	0.0190118	-0.000433116	8.54e-05	-5.0726	3.92e-07	9e-07
cg21429551	GARS	chr7	30635762	0.000403551	0.0009	0.654007	-0.000167334	0.000822949	0.838933	1.75597	1.5126	0.245685	1.2329	3.25011	0.704434	5.78905	0.3,112.24	3.43118	0.01,2004.45	1.73942	2.14512	0.41776	1.52792	2.3034	0.507384	-13.618	3.86e-23	1.87e-17	-0.00111478	0.000208606	-5.34397	9.09e-08	2.48e-07
cg03068497	GARS	chr7	30635838	-0.000818863	0.00115246	0.477602	-0.00133721	0.00106158	0.208222	0.429986	1.16943	0.713106	0.783269	2.56267	0.759875	1.53724	0.16,15.21	2.18861	0.01,332.32	0.226969	1.68235	0.892727	-0.963504	1.77873	0.588247	-11.4249	9.4e-17	4.57e-11	-0.00100125	0.00021442	-4.66957	3.02e-06	5.45e-06
cg19390658	GARS	chr7	30636176	-0.00264001	0.000855263	0.00210078	-0.00122145	0.000541559	0.0244141	0.181783	1.53755	0.905886	8.36843	5.45833	0.125239	1.19935	0.06,24.42	4308.85	0.1,190801699.69	-2.27518	2.17816	0.296654	0.0189906	3.39346	0.995537	-10.3024	6.61e-14	3.21e-08	-0.000819302	0.000157226	-5.21097	1.88e-07	4.7e-07
cg23068772		chr7	30737061	-0.000351304	0.000586311	0.549243	-0.000956953	0.000543458	0.0786996	4.3843	2.32747	0.0596029	13.1581	5.50327	0.0168048	80.1821	0.84,7678.21	518166	10.71,25058155368.72	0.427945	3.25983	0.895599	-1.29154	3.45041	0.708307	-9.10995	3.41e-11	1.65e-05	-0.000752932	0.000112259	-6.70709	1.99e-11	1.63e-10
cg13134297		chr7	30737556	0.000303694	0.00060835	0.617785	-0.000325197	0.000545937	0.551592	1.94099	2.2977	0.398247	5.01189	4.89412	0.305805	6.96565	0.08,629.22	150.188	0.01,2200872.78	3.04353	3.22578	0.345806	0.595384	3.48107	0.864257	-10.7436	5.44e-15	2.64e-09	-0.000728003	8.88e-05	-8.19953	2.41e-16	7.96e-15
cg23348723	C7orf16;C7orf16	chr7	31725748	-0.000127889	0.000554343	0.81761	0.000274218	0.000405595	0.499209	-0.554225	2.40379	0.817654	-1.50644	6.65109	0.820816	0.574517	0.01,63.89	0.221697	0,101691.04	-1.49171	3.43733	0.664463	3.82092	4.59315	0.405824	-7.73438	1.83e-08	0.00890153	-0.000469862	8.94e-05	-5.25282	1.5e-07	3.88e-07
cg05098343	ELMO1	chr7	37071686	-0.00032782	0.000365463	0.370019	-0.000280741	0.000306747	0.360394	-6.80228	4.08829	0.0961435	1.66294	9.6358	0.862982	0.00111123	0,3.36	5.27478	0,840170303.44	-5.8853	5.31763	0.268846	-5.5016	6.17056	0.372987	-7.89936	9.08e-09	0.00440892	-0.000330209	7.56e-05	-4.36529	1.27e-05	2.03e-05
cg23752007	ELMO1	chr7	37429500	0.00124525	0.000633762	0.0498141	0.000593741	0.000551549	0.282076	1.21369	2.09264	0.561929	-0.841641	4.96711	0.865448	3.36588	0.06,203.42	0.431003	0,7287.29	-1.71643	2.97057	0.563608	-7.38879	3.3932	0.0298464	7.9445	7.47e-09	0.00362903	0.00042273	0.000113323	3.73032	0.000191238	0.000241018
cg03697881	C7orf10	chr7	40803287	0.000202724	0.000462393	0.661211	-0.000105551	0.000424662	0.80378	-2.37889	2.922	0.41557	-4.8581	6.52835	0.456783	0.0926536	0,28.45	0.00776525	0,2800.25	1.18037	4.19486	0.778513	-3.04594	4.3987	0.488925	8.30968	1.49e-09	0.00072279	0.000426335	6.78e-05	6.28647	3.25e-10	1.89e-09
cg21669326		chr7	47267691	0.000196437	0.000431914	0.649386	-0.000450324	0.000318919	0.158387	3.71208	3.21606	0.248404	-3.75122	8.96834	0.675747	40.939	0.07,22371.76	0.023489	0,1011270.96	4.98112	4.51077	0.26992	-0.63032	5.98562	0.91617	-7.49889	4.88e-08	0.0236836	-0.000332497	8.34e-05	-3.98879	6.64e-05	9e-05
cg11494773	UPP1;UPP1	chr7	48128242	0.000126028	0.000217577	0.562613	-0.000108016	0.000179865	0.548345	7.25564	6.63137	0.273894	10.8238	14.8732	0.466773	1416.07	0,624922507.11	50202	0,229637837162837152	15.2688	8.87002	0.0857	19.9221	10.5061	0.0584338	-7.33543	9.46e-08	0.0459365	-0.000176049	3.98e-05	-4.41869	9.93e-06	1.62e-05
cg09079018		chr7	50880004	0.0012679	0.000449001	0.00487651	0.000559414	0.000361822	0.122533	-4.45082	2.80001	0.11193	-7.14019	8.14176	0.380496	0.011669	0,2.82	0.000792604	0,6752.52	5.3767	4.26022	0.207416	1.16108	5.23187	0.824452	8.01713	5.45e-09	0.00264726	0.000267712	6.63e-05	4.03864	5.38e-05	7.41e-05
cg17871993	TPST1	chr7	65673056	0.000670771	0.000432319	0.121209	7.2e-05	0.000385014	0.851698	-2.36329	2.96662	0.425669	8.42967	7.66257	0.271284	0.0941105	0,31.54	4581	0,15257190933.37	7.70441	4.45353	0.0841588	8.8398	4.75555	0.063566	7.34303	9.18e-08	0.0445554	0.000315198	7.68e-05	4.10174	4.1e-05	5.83e-05
cg00277397	CALN1;CALN1	chr7	71800412	0.000139221	0.000561174	0.804137	-5.82e-05	0.000524224	0.911562	0.575825	2.3589	0.807147	-3.73762	5.39732	0.488627	1.7786	0.02,181.14	0.0238108	0,935.55	-0.0985269	3.44278	0.977178	4.4572	3.58916	0.214797	-7.67012	2.4e-08	0.0116589	-0.00051134	0.000102202	-5.00321	5.64e-07	1.23e-06
cg22510074	CALN1;CALN1	chr7	71803123	0.000722101	0.000589749	0.221193	-0.000136572	0.000494793	0.782616	5.90544	2.32121	0.0109553	7.61104	6.14684	0.215641	367.029	3.88,34718.11	2020.38	0.01,344927681.91	0.209961	3.20102	0.947725	3.73771	3.66386	0.308083	-8.76022	1.85e-10	8.98e-05	-0.000445503	0.000117173	-3.80211	0.000143472	0.000183773
cg04577162	RFC2;RFC2	chr7	73667397	0.0020791	0.000810268	0.0104906	0.00062347	0.000636457	0.327626	-1.04846	1.60819	0.514433	-1.14381	4.376	0.793797	0.350477	0.01,8.2	0.318601	0,1691.13	2.65804	2.36334	0.261168	2.19436	3.0264	0.468702	9.58612	3.07e-12	1.49e-06	0.000508507	8.34e-05	6.09614	1.09e-09	5.24e-09
cg11303839	CCL26	chr7	75405967	0.000962236	0.000731655	0.188877	0.000688022	0.000682422	0.313705	0.747439	1.83213	0.683303	1.08356	4.38658	0.804895	2.11158	0.06,76.59	2.95518	0,16014.63	4.75203	2.58293	0.0662937	3.46012	2.75077	0.208947	-8.92513	8.39e-11	4.08e-05	-0.000753593	0.000176018	-4.28134	1.86e-05	2.85e-05
cg01676795	POR	chr7	75586348	0.00160907	0.000917921	0.0800353	0.000560435	0.000659184	0.395509	0.940824	1.46304	0.520185	1.62394	4.12408	0.693751	2.56209	0.15,45.08	5.07304	0,16434.56	0.220687	2.09823	0.91627	-2.79353	2.84187	0.326026	9.67776	1.91e-12	9.27e-07	0.000820017	0.000111125	7.37926	1.59e-13	2.47e-12
cg22579075	SGCE;SGCE;SGCE	chr7	94250352	-0.000944133	0.000819232	0.249513	0.000214616	0.000595244	0.718544	-1.66893	1.69067	0.323573	-5.41778	4.73709	0.252751	0.188449	0.01,5.18	0.00443699	0,47.79	-1.04612	2.38715	0.661376	0.650225	3.14973	0.836521	-7.57103	3.62e-08	0.0176021	-0.000800765	0.000154162	-5.19432	2.05e-07	5.1e-07
cg20782117	SLC25A13;SLC25A13;SLC25A13	chr7	95865631	0.000458498	0.000884077	0.604186	-0.00103796	0.000545093	0.0572962	2.46425	1.53623	0.108695	3.10035	5.6058	0.580222	11.7547	0.58,238.71	22.2057	0,1312857.45	2.99303	2.14097	0.162636	1.94766	3.40407	0.567439	-10.3514	5.03e-14	2.44e-08	-0.000624545	9.78e-05	-6.38533	1.71e-10	1.08e-09
cg17540192	TECPR1	chr7	97875259	0.000764265	0.000481025	0.112538	0.00065807	0.000421873	0.119243	-0.497115	2.75482	0.856797	-8.3051	6.15975	0.177567	0.608283	0,134.6	0.000247252	0,43.29	0.561032	4.07816	0.890627	-2.1388	4.49439	0.634339	7.56585	3.7e-08	0.0179832	0.000273883	6.57e-05	4.17096	3.03e-05	4.44e-05
cg00376553	TSC22D4	chr7	100073281	0.00167447	0.000742273	0.0243777	0.000954909	0.000669962	0.154512	-0.355552	1.797	0.843156	1.76008	4.47516	0.694098	0.700787	0.02,23.73	5.81291	0,37473.46	1.30568	2.5543	0.609421	-1.73618	2.76882	0.530877	9.04604	4.66e-11	2.26e-05	0.000582108	0.000107856	5.39709	6.77e-08	1.94e-07
cg22851200	TRIP6	chr7	100465833	0.000305602	0.000545845	0.575742	0.000160234	0.000485562	0.741502	0.0552728	2.44258	0.981946	-1.07808	5.92955	0.855729	1.05683	0.01,126.81	0.340249	0,37943.3	-3.27229	3.52392	0.353474	-5.38621	3.83396	0.160601	8.31402	1.46e-09	0.000708767	0.000525984	0.000121355	4.33425	1.46e-05	2.31e-05
cg19566658	TRIP6	chr7	100466241	0.000817594	0.00055097	0.138268	0.000398474	0.00047244	0.399272	2.54938	2.41592	0.291314	-2.13135	5.83041	0.714696	12.7992	0.11,1457.64	0.118677	0,10897.16	-3.52421	3.50369	0.314891	-10.881	3.96708	0.00628101	9.7635	1.22e-12	5.91e-07	0.000580074	9.59e-05	6.05067	1.44e-09	6.63e-09
cg01975495	SERPINE1;SERPINE1	chr7	100779017	0.000173138	0.000641284	0.787248	7.44e-05	0.000587047	0.899224	0.952864	2.06342	0.644233	-2.71948	4.48103	0.543926	2.59313	0.05,147.99	0.065909	0,429.81	3.65592	2.99791	0.223137	0.962668	3.22806	0.765643	11.4701	7.13e-17	3.46e-11	0.000598838	0.000104569	5.72672	1.02e-08	3.57e-08
cg03310939	CUX1;CUX1;CUX1	chr7	101688730	0.000472559	0.000390281	0.226369	9.44e-05	0.000305518	0.757352	1.07838	3.53729	0.760473	1.76395	9.05795	0.845596	2.93991	0,3015.34	5.83544	0,299472657.53	1.82606	5.04887	0.717723	-2.26029	6.26982	0.718606	7.42518	6.59e-08	0.0319838	0.00032173	7.41e-05	4.34225	1.41e-05	2.24e-05
cg20253855	CUX1;CUX1;CUX1	chr7	101762511	0.000115394	0.00110438	0.916811	0.000351401	0.000968154	0.716745	1.47773	1.16629	0.205145	1.57629	2.67133	0.555138	4.38297	0.45,43.11	4.837	0.03,908.78	-0.062859	1.73014	0.97103	0.250677	1.93403	0.896917	-7.54267	4.07e-08	0.0197869	-0.000455577	9.18e-05	-4.96039	7.04e-07	1.49e-06
cg22103219	SH2B2	chr7	101934892	0.00048391	0.000584907	0.408326	0.000123463	0.000480484	0.797289	2.19399	2.26055	0.331769	4.20358	6.16889	0.495608	8.9709	0.11,753.44	66.9254	0,11930384.89	4.1513	3.28669	0.207058	7.60569	3.93762	0.0539067	-11.4665	7.29e-17	3.54e-11	-0.000733804	0.000121017	-6.06367	1.33e-09	6.25e-09
cg05302531	SH2B2	chr7	101936362	0.000846258	0.000636242	0.183909	0.000653223	0.000589372	0.268097	-1.1112	2.07105	0.591587	-7.31242	4.3145	0.0901044	0.329164	0.01,19.07	0.000667199	0,3.14	4.42561	2.932	0.131719	-2.45012	3.15589	0.437852	7.44987	5.96e-08	0.0289301	0.000443106	0.000150146	2.95116	0.00316583	0.00347631
cg23733845	SH2B2	chr7	101936527	0.000152573	0.00112829	0.892471	0.00027709	0.00109857	0.80094	-0.713794	1.18174	0.545831	-2.04945	2.49093	0.410643	0.489782	0.05,4.97	0.128806	0,16.99	3.29333	1.67047	0.0491254	0.175991	1.67739	0.916476	7.54822	3.98e-08	0.0193391	0.000957686	0.000207045	4.62549	3.74e-06	6.64e-06
cg19053223	ATXN7L1	chr7	105359070	0.000383541	0.000405871	0.344984	0.000394344	0.000373558	0.291496	-2.08452	3.26216	0.522822	-4.81575	7.98208	0.546296	0.124366	0,74.39	0.00810117	0,50469.93	-2.23898	4.6606	0.631114	-7.1514	4.98265	0.151756	7.37119	8.19e-08	0.0397852	0.000274396	5.93e-05	4.63046	3.65e-06	6.52e-06
cg03619256	ATXN7L1;ATXN7L1	chr7	105515219	-0.00113897	0.000746598	0.127561	-0.00198905	0.000661928	0.00275148	0.189916	1.77119	0.91461	1.63556	3.7682	0.664257	1.20915	0.04,38.92	5.13234	0,8276.96	-0.170106	2.63335	0.948517	-3.47417	3.02675	0.251519	-7.78786	1.46e-08	0.00709915	-0.000662223	9.12e-05	-7.26403	3.76e-13	5.24e-12
cg16735495		chr7	105690812	-0.000358238	0.000502796	0.476391	-0.00107933	0.000415027	0.00950219	1.67403	2.65521	0.528387	2.7948	6.50645	0.667528	5.33362	0.03,970.92	16.3594	0,5651619.29	0.925292	3.79126	0.807269	-4.50348	4.51957	0.319455	-8.33842	1.31e-09	0.00063473	-0.00040374	8.49e-05	-4.75819	1.95e-06	3.75e-06
cg05720226	ST7;ST7;ST7OT2	chr7	116786597	0.000453313	0.00042403	0.285401	0.000271312	0.000369666	0.463232	-0.16232	3.13206	0.958668	2.33352	7.56452	0.757716	0.850169	0,394.06	10.3142	0,28345779.01	1.39527	4.56001	0.759727	-3.09839	5.14502	0.54727	9.42907	6.89e-12	3.34e-06	0.000376075	8.17e-05	4.60109	4.2e-06	7.43e-06
cg27269962	SND1	chr7	127540997	0.000535385	0.000413589	0.195913	0.000605222	0.000336654	0.0726484	-1.02387	3.21167	0.749881	12.597	8.13982	0.121723	0.359203	0,194.61	295680	0.03,2509425841001.38	-1.44154	4.73234	0.760765	-5.23664	5.68487	0.357357	9.31779	1.21e-11	5.87e-06	0.000404061	6.98e-05	5.78552	7.23e-09	2.63e-08
cg20876852	MEST;MIR335;MEST;MEST	chr7	130134488	-0.000424713	0.000587366	0.469865	-9.52e-05	0.000497509	0.848364	-0.800371	2.2848	0.726111	-1.32071	5.61219	0.813954	0.449162	0.01,39.56	0.266946	0,15981.43	1.57042	3.2328	0.627303	2.33999	3.67812	0.524905	8.33492	1.33e-09	0.000644878	0.000396101	0.000122157	3.24256	0.0011846	0.00135785
cg14761417	FLJ43663;FLJ43663	chr7	130636860	-0.00125756	0.000403698	0.00191233	-0.000950386	0.000369579	0.0103324	-3.53935	3.44579	0.304349	-7.5902	7.54725	0.314564	0.0290322	0,24.89	0.000505382	0,1342.66	-1.91832	4.71245	0.6841	1.54167	5.18791	0.766448	-7.86249	1.06e-08	0.00516467	-0.000523001	8.76e-05	-5.97271	2.33e-09	9.95e-09
cg15812586		chr7	139953117	0.000232647	0.00050208	0.643243	-0.000345081	0.000348789	0.322831	2.81407	2.85442	0.3242	11.4748	9.92217	0.247485	16.6776	0.06,4486.04	96258.6	0,26876023231005.5	3.30502	3.86619	0.392978	2.41844	5.35015	0.651418	-7.47475	5.38e-08	0.0261401	-0.000321538	8.27e-05	-3.89012	0.000100194	0.000131152
cg02569509		chr7	142423070	0.00118042	0.000695268	0.0899782	0.000915369	0.00063123	0.14747	1.16626	1.92884	0.545414	5.11223	4.43034	0.248536	3.20997	0.07,140.72	166.039	0.03,980382.64	1.60346	2.73349	0.557696	0.0868882	2.92033	0.976274	-7.49005	5.06e-08	0.0245559	-0.00062311	0.000117888	-5.28561	1.25e-07	3.31e-07
cg12678073	KCNH2;KCNH2	chr7	150674596	0.000640002	0.000398067	0.108322	-0.000192848	0.000250198	0.441098	1.5268	3.33938	0.64752	8.68626	11.6107	0.454383	4.60343	0.01,3203.48	5921.03	0,45246875797656.6	5.62475	4.80366	0.242092	-9.89041	7.70448	0.199755	7.56207	3.76e-08	0.0182661	0.000189667	6.31e-05	3.00776	0.00263185	0.00291807
cg17429236	NOS3;NOS3;NOS3;NOS3	chr7	150694028	0.00058747	0.000604634	0.331569	-2.53e-05	0.000436928	0.953861	0.979942	2.24711	0.662772	-8.58982	6.58941	0.192377	2.6643	0.03,217.95	0.00018599	0,75.6	-0.179648	3.22368	0.955577	-4.23373	4.37892	0.334029	9.08488	3.85e-11	1.87e-05	0.00058849	8.36e-05	7.04071	1.91e-12	2.2e-11
cg12712184		chr7	155790801	5.58e-05	0.000267947	0.835189	4.9e-05	0.000218253	0.822306	-4.23443	5.33415	0.427292	21.6608	11.9096	0.0689456	0.0144881	0,502.96	2553802832	0.19,35060840138987589632	-6.10086	7.45266	0.413335	-7.23295	9.09857	0.426972	-9.00716	5.64e-11	2.74e-05	-0.000320099	7.59e-05	-4.21772	2.47e-05	3.68e-05
cg11314668		chr7	155794752	-0.00155644	0.000546299	0.00450988	-0.000762697	0.000394298	0.0534781	1.22683	2.39773	0.608888	-2.06073	6.66217	0.757079	3.4104	0.03,374.8	0.127361	0,59701.9	-3.64415	3.53481	0.302989	-7.48707	4.81186	0.120268	-8.65333	3.06e-10	0.000148666	-0.000360939	7.12e-05	-5.07266	3.92e-07	9e-07
cg25435714		chr7	157083381	0.00120895	0.000803669	0.132945	9.05e-05	0.000694823	0.896427	1.52368	1.63354	0.350952	6.28663	4.25059	0.13914	4.58907	0.19,112.78	537.338	0.13,2230604.59	3.38281	2.36777	0.153614	3.01241	2.71861	0.268294	7.5183	4.5e-08	0.0218717	0.000402436	8.64e-05	4.65984	3.16e-06	5.69e-06
cg12600749	PTPRN2;PTPRN2;PTPRN2	chr7	157648749	0.000836728	0.00071422	0.241776	0.000147686	0.0005644	0.793655	2.43632	1.99382	0.221732	5.07761	5.17319	0.326334	11.4309	0.23,569.18	160.39	0.01,4061459.25	-0.893335	2.71945	0.74265	-2.50083	3.30576	0.449657	7.89296	9.33e-09	0.00453184	0.000453514	0.000169507	2.67549	0.00746196	0.0079165
cg18172751		chr8	258777	-0.000690937	0.000528032	0.191116	-0.000661031	0.00043295	0.127262	-0.463856	2.51265	0.853536	-7.24046	6.10075	0.235301	0.628854	0,86.57	0.000716984	0,111.83	0.408695	3.59509	0.909528	1.77433	4.30295	0.680235	-7.37941	7.93e-08	0.0384887	-0.000270706	9.4e-05	-2.87867	0.0039935	0.00432457
cg01359236		chr8	11763828	-0.00158686	0.000613918	0.00993872	-0.00119261	0.000574066	0.0381215	2.45872	2.12971	0.248301	11.3838	4.75737	0.0167166	11.6899	0.18,759.73	87887.9	7.84,985099712.53	-1.19813	3.16046	0.704748	-1.63837	3.37092	0.627132	-7.77645	1.53e-08	0.00745132	-0.000276479	8.14e-05	-3.39768	0.000679592	0.00079423
cg14722693	CSGALNACT1;CSGALNACT1;CSGALNACT1	chr8	19436451	0.000679389	0.000605391	0.262137	-9.42e-05	0.000567875	0.868362	0.732594	2.19632	0.738715	6.14643	5.16934	0.234433	2.08047	0.03,154.07	467.047	0.02,11737948.04	3.02757	3.1668	0.339439	1.67586	3.29494	0.611217	-7.84636	1.14e-08	0.00553381	-0.000623026	0.000102504	-6.0781	1.22e-09	5.82e-09
cg21163717	DOK2	chr8	21769903	-0.00118259	0.000775167	0.127549	-0.000662973	0.000462143	0.151859	-3.6195	1.70614	0.0338839	1.74031	5.98728	0.771306	0.0267961	0,0.76	5.69909	0,711668.71	-5.10988	2.45335	0.0376907	-7.95698	3.97432	0.0457425	-10.1938	1.2e-13	5.85e-08	-0.000451029	7.21e-05	-6.25799	3.9e-10	2.19e-09
cg10127660	REEP4	chr8	21996234	2.72e-05	0.000503398	0.956901	-0.000164807	0.000414803	0.691257	-3.67097	2.66769	0.168795	-19.174	7.20859	0.00781682	0.0254517	0,4.75	4.71e-09	0,0.01	-2.50942	3.73712	0.50217	-3.05053	4.5382	0.501732	8.91912	8.64e-11	4.2e-05	0.000342197	8.54e-05	4.0086	6.11e-05	8.36e-05
cg24531955	LOXL2	chr8	23154691	-0.00100753	0.000530734	0.0580494	-0.00166087	0.000458038	0.000308853	5.00593	2.77617	0.0713603	9.0279	6.48367	0.163799	149.296	0.65,34448.66	8332.33	0.03,2752803478.25	5.92472	3.58124	0.0985777	3.28106	4.03295	0.416234	-11.2345	2.99e-16	1.45e-10	-0.000664234	9.53e-05	-6.96689	3.24e-12	3.5e-11
cg15681255	PTK2B;PTK2B;PTK2B;PTK2B	chr8	27192141	0.00134542	0.000520597	0.00995151	0.000465884	0.00033259	0.161727	3.29799	2.71789	0.224962	-18.9078	7.91828	0.0169464	27.0582	0.13,5569.44	6.14e-09	0,0.03	6.70045	3.64392	0.0664405	3.39543	5.64718	0.547904	7.99179	6.09e-09	0.00295612	0.000266706	6.5e-05	4.10425	4.06e-05	5.79e-05
cg22313574	CLU;CLU;CLU	chr8	27468981	0.000346977	0.000468748	0.459411	-0.000304948	0.000332871	0.359927	3.85224	3.16166	0.223063	2.72405	8.21975	0.74034	47.0983	0.1,23134.62	15.2419	0,151298025.08	-1.19688	4.14657	0.772955	-3.8933	5.60451	0.487545	8.54487	5.08e-10	0.000246515	0.000343952	8.24e-05	4.17465	2.98e-05	4.37e-05
cg14917244	CLU;CLU;CLU	chr8	27469001	0.000455275	0.000431109	0.2913	-0.000272255	0.000303839	0.370537	6.42129	3.53882	0.0695964	21.0669	11.3048	0.0623874	614.797	0.6,632466.69	1410087280	0.34,5917157481385111552	1.03367	4.44432	0.816166	2.10843	6.10644	0.730011	7.61222	3.06e-08	0.0148409	0.000330749	8.29e-05	3.99074	6.59e-05	8.95e-05
cg13488078	CLU;CLU;CLU	chr8	27469338	0.00136253	0.000615628	0.0271944	0.000311309	0.000394067	0.429802	1.07217	2.22407	0.629753	4.69254	6.53629	0.472806	2.9217	0.04,228.46	109.13	0,39970785.96	4.24526	3.12725	0.175132	3.06945	4.97441	0.537447	8.54336	5.11e-10	0.000248241	0.000320854	6.86e-05	4.6805	2.86e-06	5.18e-06
cg13518625		chr8	29522838	-8.44e-05	0.000280325	0.763415	-0.000183876	0.00027271	0.500377	5.19688	5.17281	0.315065	6.49282	11.1714	0.561104	180.707	0.01,4572587.33	660.386	0,2133373676469.94	7.35703	6.89809	0.286621	5.39351	6.75628	0.425035	-9.34223	1.07e-11	5.19e-06	-0.000393216	7.95e-05	-4.94393	7.66e-07	1.6e-06
cg01419713	PLAT;PLAT	chr8	42038135	-0.000857912	0.000444667	0.0540853	-0.000496925	0.00036594	0.174926	-4.89413	3.30028	0.138089	-6.60749	8.21402	0.421157	0.0074904	0,4.83	0.00135022	0,13253.31	1.40384	4.32048	0.745351	1.37166	5.11817	0.788797	-7.66808	2.42e-08	0.0117589	-0.000329091	9.25e-05	-3.55895	0.000372345	0.000447671
cg16197636	DKK4	chr8	42234724	0.00126755	0.00075914	0.0954102	0.000275408	0.000608527	0.650991	0.0217569	1.75988	0.990136	-5.44443	4.50788	0.22714	1.022	0.03,32.17	0.0043203	0,29.7	5.17818	2.49495	0.038371	2.96164	3.03884	0.330172	8.14873	3.06e-09	0.00148445	0.000806902	0.000152463	5.29244	1.21e-07	3.2e-07
cg09297903	DKK4	chr8	42234798	0.00138169	0.000607876	0.0233207	0.000399043	0.00047166	0.39782	0.69917	2.19291	0.749854	-2.74061	5.64301	0.627205	2.01208	0.03,148.01	0.0645308	0,4103.91	5.72144	3.19755	0.0740679	0.0494674	4.12646	0.990439	8.35766	1.2e-09	0.000581731	0.000780861	0.000127748	6.11252	9.81e-10	4.79e-09
cg02571142	DKK4	chr8	42234803	0.00191048	0.000802199	0.0174979	0.000707702	0.000662981	0.286135	-0.619916	1.63449	0.704486	-5.86148	4.25867	0.168709	0.53799	0.02,13.25	0.00284702	0,12.01	4.25849	2.38802	0.0750467	-0.734988	2.87842	0.798548	7.48648	5.13e-08	0.0249166	0.000683596	0.000137481	4.97229	6.62e-07	1.41e-06
cg02508743	LYN;LYN	chr8	56903623	0.0021985	0.000901335	0.0149614	0.00139113	0.000699761	0.0472012	-2.24604	1.42759	0.115647	-0.268184	4.30529	0.950331	0.105817	0.01,1.74	0.764767	0,3533.99	2.09594	2.12926	0.325338	1.23389	2.67764	0.645107	7.46921	5.51e-08	0.0267378	0.000660446	0.000113191	5.83478	5.39e-09	2.07e-08
cg14628343		chr8	58788163	0.00195453	0.000753061	0.00963937	0.000882638	0.000580876	0.129091	0.473773	1.77239	0.789233	-3.52148	4.74285	0.457794	1.60604	0.05,51.81	0.0295555	0,321.98	2.61654	2.51645	0.298865	0.948868	3.2356	0.769431	8.02866	5.18e-09	0.00251725	0.000486411	9.6e-05	5.06751	4.03e-07	9.19e-07
cg10423607	CPA6;CPA6	chr8	68418480	7.29e-05	0.000357757	0.838665	-0.000300822	0.000314873	0.339719	-0.516289	3.73047	0.889926	4.20724	9.36151	0.65313	0.596731	0,893.75	67.1706	0,6249709869.16	2.37593	5.35545	0.657458	5.45772	5.86741	0.352671	-7.64518	2.66e-08	0.0129387	-0.000695779	0.000119496	-5.82259	5.79e-09	2.22e-08
cg05782888		chr8	75087963	-0.00162863	0.000683896	0.0175054	-0.00155659	0.000596387	0.00924711	-3.07137	1.955	0.116176	2.02533	4.31909	0.639123	0.0463578	0,2.14	7.57863	0,35981.04	3.2314	2.86303	0.259491	7.89404	3.23851	0.0150885	-8.31822	1.43e-09	0.000695445	-0.000307829	0.00013962	-2.20477	0.0274703	0.028052
cg25230327		chr8	82042993	0.00121613	0.000626229	0.052529	0.000461149	0.000458891	0.315283	4.21484	2.31905	0.0691434	5.40947	6.32099	0.392111	67.6832	0.72,6375.28	223.513	0,53682883.36	1.67272	3.03461	0.581694	-0.643458	4.03723	0.873425	-9.4262	6.99e-12	3.39e-06	-0.000651761	0.000118765	-5.48783	4.07e-08	1.23e-07
cg19589396		chr8	103937374	-0.00072924	0.00060329	0.227146	-0.000691091	0.000543398	0.203869	-3.21447	2.25594	0.154188	-3.61572	5.11914	0.479993	0.0401765	0,3.34	0.0268975	0,612.65	1.80662	3.12959	0.563973	4.82386	3.35778	0.151369	-10.342	5.3e-14	2.58e-08	-0.000828213	0.000127617	-6.48983	8.59e-11	5.92e-10
cg07960624	SAMD12	chr8	119208486	-0.000171705	0.000942493	0.855491	-0.00132654	0.000727432	0.0686403	0.961173	1.42123	0.498852	-3.46492	3.60396	0.336341	2.61476	0.16,42.38	0.0312755	0,36.56	2.2006	2.04496	0.28231	1.99224	2.58249	0.440762	-12.1442	9.98e-19	4.84e-13	-0.00121838	0.000147329	-8.26983	1.34e-16	4.81e-15
cg26180383	MIR1207;PVT1	chr8	129061048	0.00150286	0.000597224	0.0120713	0.000960779	0.000532731	0.0717407	-3.38007	2.1614	0.117856	-6.8267	5.59913	0.222752	0.0340451	0,2.35	0.00108443	0,63.28	4.54042	3.29403	0.1686	2.02678	3.59684	0.57332	7.40688	7.09e-08	0.0344449	0.000329785	8.68e-05	3.79788	0.00014594	0.000186554
cg14920061		chr8	129326392	0.000892959	0.000345284	0.00990124	0.000619652	0.000317395	0.0513037	2.24452	3.97625	0.572426	1.51161	9.5109	0.87372	9.43593	0,22879.03	4.53403	0,565359876.68	-2.55132	5.4075	0.637234	-11.0007	5.79305	0.0580741	9.25716	1.64e-11	7.96e-06	0.000380573	8.92e-05	4.26421	2.01e-05	3.06e-05
cg03183540		chr8	134931756	-0.000188708	0.000460216	0.681897	-0.000624904	0.00035581	0.0794818	5.25121	3.24946	0.106089	-4.21469	7.84336	0.591021	190.798	0.33,111319.7	0.014777	0,70143.26	8.75048	4.14831	0.0353262	14.3879	5.27196	0.00654579	-10.2997	6.71e-14	3.26e-08	-0.000449178	7.68e-05	-5.84643	5.02e-09	1.95e-08
cg08788930	DENND3	chr8	142201685	0.00138452	0.000933082	0.138297	0.00145479	0.000890809	0.102896	-0.815955	1.45629	0.575278	-0.10437	3.13358	0.97343	0.442217	0.03,7.68	0.900892	0,418.82	0.271925	2.06525	0.895292	0.923825	2.1209	0.663304	8.46116	7.47e-10	0.000362693	0.000520809	0.000100871	5.1631	2.43e-07	5.88e-07
cg16305292		chr8	142219965	0.000618259	0.000745683	0.407312	0.000117322	0.000641073	0.854845	1.35768	1.81302	0.453946	-0.991587	4.66295	0.831598	3.88717	0.11,135.8	0.370988	0,3455.72	1.24244	2.55246	0.626605	-1.76462	2.96174	0.55154	8.08285	4.09e-09	0.00198519	0.000464736	7.58e-05	6.12772	8.91e-10	4.4e-09
cg26952928	SLC45A4	chr8	142230233	0.000389379	0.000629716	0.536546	0.000330566	0.000574269	0.565051	1.54751	2.08	0.456878	-3.08296	5.52127	0.576585	4.69977	0.08,277.08	0.0458232	0,2295.52	1.55142	3.00927	0.606361	1.3893	3.17624	0.661983	9.37844	8.91e-12	4.32e-06	0.000212548	6e-05	3.54063	0.00039918	0.000478559
cg26547058		chr8	142243143	0.000188917	0.00057768	0.743742	-0.000110163	0.000543925	0.839558	1.81841	2.24743	0.418453	7.04093	4.75245	0.138463	6.16207	0.08,504.4	1142.45	0.1,12682412.4	-2.95884	3.30959	0.371671	-4.32157	3.43287	0.208585	8.268	1.8e-09	0.000871989	0.000322362	7.9e-05	4.079	4.52e-05	6.35e-05
cg16144331		chr8	142251375	-0.000176364	0.000655426	0.787943	-9.62e-05	0.000586461	0.869775	-0.623883	2.06809	0.762902	6.33534	4.55113	0.163911	0.53586	0.01,30.86	564.163	0.08,4220898.41	-3.03347	2.97551	0.308389	-1.53549	3.24881	0.636657	7.41766	6.79e-08	0.0329732	0.000174383	7e-05	2.49221	0.0126951	0.0132664
cg25392060		chr8	142297121	0.00195776	0.000607235	0.00132083	0.00110982	0.00048991	0.0237966	-0.307879	2.16638	0.886988	-2.57779	6.01066	0.668018	0.735004	0.01,51.33	0.0759415	0,9927.8	0.85432	3.08366	0.78184	-1.32187	3.79674	0.727848	10.7833	4.32e-15	2.1e-09	0.000641195	9.09e-05	7.05313	1.75e-12	2.07e-11
cg26610247		chr8	142297175	0.00165002	0.000785556	0.036036	0.000810043	0.000688059	0.239482	0.0177309	1.6876	0.991617	-0.571028	3.94278	0.884846	1.01789	0.04,27.81	0.564945	0,1282.82	-0.780172	2.39944	0.745183	-2.28578	2.70739	0.398867	12.0022	2.5e-18	1.21e-12	0.00068081	9.11e-05	7.4756	7.69e-14	1.3e-12
cg21650866		chr8	142297256	0.00188518	0.000710558	0.00815237	0.00153391	0.000704535	0.0298024	-1.98725	1.83063	0.277675	-4.75195	4.03626	0.23907	0.137071	0,4.96	0.00863481	0,23.55	4.1712	2.66823	0.118517	4.96482	2.59427	0.0561506	7.86048	1.07e-08	0.00520931	0.000719038	0.000131805	5.45531	4.89e-08	1.45e-07
cg21393387		chr8	143644837	-0.000262489	0.00032299	0.416667	-0.000304628	0.000203969	0.135756	-1.40218	4.13334	0.734432	-24.3292	13.5107	0.0717454	0.24606	0,811.73	2.72e-11	0,8.6	-2.50301	5.9324	0.673234	-17.5646	9.1332	0.0549528	-8.14979	3.04e-09	0.00147749	-0.000250151	6.43e-05	-3.89335	9.89e-05	0.000129555
cg17811434		chr8	143645316	9.03e-05	0.000329444	0.783996	-3.29e-05	0.000209639	0.875179	0.469548	4.03485	0.907357	-11.0609	14.7199	0.452394	1.59927	0,4349.65	1.57e-05	0,53223033.76	6.24374	5.84553	0.285895	4.67915	8.82999	0.596375	-8.03786	4.98e-09	0.00241804	-0.000216479	6.36e-05	-3.40331	0.000665759	0.000778788
cg09147065	C8orf55	chr8	143815906	-0.00226211	0.000888997	0.0111486	-0.00188488	0.000689184	0.00639714	-0.129157	1.49236	0.931033	-0.350662	3.98925	0.929955	0.878836	0.05,16.38	0.704221	0,1751.57	0.924886	2.18045	0.671592	-2.075	2.71309	0.444698	8.10306	3.74e-09	0.00181631	0.000406076	9.38e-05	4.33065	1.49e-05	2.34e-05
cg18063989		chr8	144442847	-0.000183929	0.000744894	0.80504	-0.00060157	0.000663266	0.364729	1.63929	1.75373	0.349918	4.02161	4.14856	0.332346	5.15153	0.17,160.23	55.7911	0.02,189622.33	2.57211	2.6276	0.328032	0.821419	2.90284	0.777301	7.51536	4.56e-08	0.0221374	0.000174121	7.82e-05	2.22711	0.02594	0.0265975
cg25653947		chr8	144443217	0.000413161	0.00033245	0.214355	-7.53e-05	0.000286461	0.792677	1.2847	3.99439	0.747736	3.75405	9.33441	0.687557	3.61359	0,9078.87	42.6936	0,3766804532.09	-2.13402	5.89658	0.717548	-15.7603	6.69111	0.0188372	7.64725	2.64e-08	0.0128275	0.000283766	9.44e-05	3.00681	0.00264	0.00292453
cg16292343	ZC3H3	chr8	144545981	0.00143961	0.000589932	0.0149145	0.000728198	0.00052933	0.169356	2.84958	2.20799	0.19685	-7.68707	5.17609	0.137514	17.2805	0.23,1309.29	0.000458718	0,11.68	4.22474	3.2569	0.195072	1.31184	3.4869	0.706891	7.33753	9.38e-08	0.0455499	0.00013353	6.35e-05	2.10373	0.035402	0.0360635
cg26361535	ZC3H3	chr8	144576604	0.00113738	0.00065413	0.0825025	0.000920295	0.000603402	0.127667	-0.798329	2.02913	0.693998	-5.94329	4.49719	0.186316	0.45008	0.01,24.02	0.00262339	0,17.66	2.62049	2.91285	0.368678	-4.40981	3.05005	0.148773	12.6548	3.36e-20	1.63e-14	0.000778474	0.000147755	5.26868	1.37e-07	3.6e-07
cg10639435	ZNF250;ZNF250	chr8	146104221	0.00116995	0.000840774	0.164498	7.96e-05	0.000608498	0.895969	-1.11196	1.56116	0.476301	3.08158	4.52129	0.49551	0.328915	0.02,7.01	21.7929	0,153783.68	1.18249	2.281	0.604364	-0.543905	3.10168	0.86086	7.65103	2.6e-08	0.0126267	0.000516792	0.000106764	4.8405	1.3e-06	2.59e-06
cg02716826	SUGT1P1;AQP3	chr9	33447032	0.000434589	0.000541543	0.422528	-0.000344794	0.000432115	0.425186	1.76024	2.49923	0.481239	-1.48509	6.36979	0.815648	5.81383	0.04,779.57	0.226482	0,59855.78	1.56018	3.55345	0.660775	1.35821	4.28649	0.751465	-10.1038	1.97e-13	9.56e-08	-0.000665066	0.000116841	-5.69208	1.26e-08	4.23e-08
cg14195115	SHB	chr9	38061778	9.44e-05	0.000212541	0.657112	9.76e-05	0.000201471	0.628125	-8.79102	6.59994	0.182865	-6.57617	13.7534	0.632545	0.000152092	0,63.11	0.00139317	0,709809749.74	-3.59275	9.18213	0.695732	-16.0123	9.42073	0.0897307	7.35124	8.88e-08	0.0431111	0.000212279	4.31e-05	4.92221	8.56e-07	1.78e-06
cg14649449	MAMDC2	chr9	72660082	-0.000890723	0.000693215	0.199236	-0.00131494	0.000643555	0.0414039	1.66508	1.85599	0.369646	0.518029	3.85883	0.893209	5.28609	0.14,200.9	1.67872	0,3233.53	3.01122	2.82357	0.286646	-0.971761	2.97129	0.743749	-9.62806	2.47e-12	1.2e-06	-0.000516719	8.99e-05	-5.74529	9.18e-09	3.21e-08
cg13591783	ANXA1	chr9	75768868	0.000724053	0.00072494	0.318241	-8.97e-05	0.000568674	0.874763	1.46328	1.92833	0.447952	-4.73935	4.71256	0.314567	4.32012	0.1,189.2	0.0087443	0,89.77	1.28751	2.74521	0.63924	-2.38711	3.44045	0.488067	-9.84166	8.06e-13	3.91e-07	-0.000503332	9.16e-05	-5.49718	3.86e-08	1.17e-07
cg16357921	CDK20;CDK20;CDK20;CDK20;CDK20;CDK20;CDK20;CDK20;CDK20;CDK20	chr9	90589634	0.000580323	0.000241864	0.0166792	0.000139294	0.000169976	0.412789	-1.19862	5.41555	0.824837	-10.6486	13.7058	0.437195	0.301612	0,12281.56	2.37e-05	0,11015945.74	13.5137	8.09443	0.0955475	19.0036	11.6713	0.104031	-7.82202	1.26e-08	0.00613932	-0.000311005	6.56e-05	-4.74376	2.1e-06	3.97e-06
cg13920435	CDK20;CDK20;CDK20;CDK20;CDK20;CDK20;CDK20;CDK20;CDK20;CDK20	chr9	90589640	1.72e-05	4.71e-05	0.714941	-7.47e-06	4.46e-05	0.866923	12.2667	30.3346	0.685933	-6.6379	59.0711	0.910529	212510	0,1.40843252280824e+31	0.00130978	0,2.50905679174148e+47	9.43141	44.064	0.830593	15.7601	44.3287	0.722331	-7.76838	1.59e-08	0.00771019	-0.000208092	5.22e-05	-3.98966	6.62e-05	8.98e-05
cg14276379	C9orf3	chr9	97663142	0.000884269	0.00082921	0.2866	0.000170949	0.000668487	0.798239	0.467479	1.61362	0.772039	4.18639	4.03377	0.299347	1.59596	0.07,37.72	65.7846	0.02,178540.18	-0.132224	2.30408	0.954256	-1.90482	2.76642	0.491383	-7.33791	9.37e-08	0.0454811	-0.000458957	0.000157784	-2.90876	0.00362865	0.00395337
cg03257930		chr9	110399293	0.000271906	0.000460827	0.55535	-0.000346179	0.000279285	0.215572	4.69772	3.10924	0.130817	15.8531	10.3019	0.123839	109.697	0.25,48622.61	7.67237e+06	0.01,4508960291638577	3.34789	4.31031	0.437634	6.48241	6.85589	0.344789	-8.40274	9.76e-10	0.000473848	-0.000399541	6.61e-05	-6.04083	1.53e-09	6.97e-09
cg14044707	USP20;USP20;USP20	chr9	132628998	0.00109335	0.00104199	0.294394	6.49e-06	0.000980902	0.994727	0.0720925	1.27304	0.95484	2.73829	2.67297	0.305629	1.07475	0.09,13.03	15.4606	0.08,2914.12	1.67417	1.82174	0.358468	-0.580483	1.90881	0.761156	7.96703	6.78e-09	0.00329172	0.000741836	0.000186622	3.97507	7.04e-05	9.45e-05
cg14264316		chr9	134280803	0.000896643	0.000788816	0.256045	0.00132	0.00073504	0.0729586	-0.933819	1.7153	0.586163	-3.68383	3.92066	0.347425	0.39305	0.01,11.34	0.0251265	0,54.63	1.47417	2.45826	0.548949	0.479559	2.50599	0.848308	9.03967	4.81e-11	2.34e-05	0.00048456	0.000102915	4.70834	2.5e-06	4.62e-06
cg13784312	RAPGEF1	chr9	134609065	-0.000266738	0.000137574	0.0529111	-0.000270427	0.000109967	0.0141703	2.2227	9.79255	0.820441	-23.4552	26.1889	0.370459	9.23218	0,1999342387.99	6.51e-11	0,1276444839479.05	-8.7322	13.7294	0.525008	-0.661298	16.7297	0.968483	-8.16914	2.79e-09	0.00135598	-0.000291696	5.75e-05	-5.06909	4e-07	9.15e-07
cg01413354	RALGDS	chr9	136017755	-0.000676729	0.000997899	0.497892	-0.00133882	0.000974622	0.169982	-2.65142	1.31634	0.0439852	-4.78636	2.66201	0.072173	0.070551	0.01,0.93	0.00834278	0,1.54	2.64539	1.97191	0.180253	2.22481	1.95293	0.255087	-8.76391	1.82e-10	8.82e-05	-0.000474596	0.000190586	-2.4902	0.0127672	0.0133306
cg14399122	COL5A1	chr9	137660670	0.00127775	0.000544509	0.0192142	0.0009655	0.000538152	0.0732288	-0.360895	2.42102	0.881501	-1.32942	4.9533	0.788398	0.697052	0.01,80.18	0.26463	0,4354.86	5.08231	3.49051	0.145906	5.03167	3.45956	0.146373	7.7397	1.79e-08	0.00870384	0.000348549	0.000128392	2.71472	0.00663314	0.00706109
cg13781414	NACC2	chr9	138951648	-1.33e-05	0.000541195	0.98033	-8.9e-05	0.000436688	0.838644	6.36465	2.5045	0.0110444	13.1053	6.73423	0.0516457	580.944	4.29,78705.7	491547	0.91,265371688310.61	0.961551	3.49979	0.783607	-3.06654	4.3563	0.481761	-7.38523	7.74e-08	0.0375954	-0.000382632	7.15e-05	-5.35382	8.61e-08	2.38e-07
cg00407944	NOTCH1	chr9	139424152	0.00129468	0.000534536	0.015678	0.000235447	0.000231811	0.310129	2.48818	2.52785	0.324965	-4.19169	12.2571	0.732366	12.0393	0.08,1707.46	0.0151208	0,410236601.66	5.01773	3.5435	0.157283	9.57913	8.0086	0.232148	7.78425	1.48e-08	0.00720877	0.000196195	5.74e-05	3.41818	0.000630418	0.00074021
cg21179618	NOTCH1	chr9	139424642	0.00162749	0.000695893	0.0196228	0.000428538	0.000420638	0.308659	2.65707	1.93246	0.169141	6.48765	6.15763	0.292068	14.2545	0.32,629.36	656.977	0,114558787.43	2.6295	2.73389	0.336528	2.10675	4.58858	0.646314	9.14847	2.82e-11	1.37e-05	0.000303793	7.92e-05	3.83465	0.000125743	0.000162558
cg14435720	EGFL7;EGFL7;MIR126	chr9	139565087	6.57e-05	0.000186578	0.725008	4.08e-05	0.000184858	0.825202	-9.50752	8.30471	0.252278	-24.7949	17.1198	0.147528	7.43e-05	0,871.06	1.7e-11	0,6373.58	1.4013	10.5556	0.894435	-3.83301	10.3311	0.71077	7.70588	2.07e-08	0.0100359	0.00026714	6.3e-05	4.23958	2.24e-05	3.36e-05
cg06617876	LCN8	chr9	139652874	-0.000150015	0.000324687	0.6442	-0.000439982	0.00029067	0.130558	-3.75948	4.0737	0.356077	3.30982	9.24686	0.720389	0.0232958	0,68.37	27.3801	0,2034800250.2	-4.09996	5.8547	0.48402	-4.66593	6.42031	0.467678	-9.90734	5.68e-13	2.76e-07	-0.000439943	7.12e-05	-6.17823	6.48e-10	3.36e-09
cg13823169		chr9	139776893	-0.000390341	0.000338788	0.249634	-0.000585283	0.000303445	0.0541618	-9.2104	3.94775	0.0196441	-4.21878	9.2812	0.649432	0.0001	0,0.23	0.0147167	0,1169830.92	-5.40167	5.73516	0.346649	-3.20384	6.21406	0.606346	-7.88781	9.54e-09	0.00463327	-0.000553287	0.000110177	-5.02183	5.12e-07	1.14e-06
cg09105442	ADARB2	chr10	1228439	-0.000502295	0.000616066	0.415155	0.000133161	0.000464321	0.774361	-1.79449	2.23458	0.421944	-1.50185	5.64013	0.790024	0.166213	0,13.27	0.222718	0,14084.1	-3.22499	3.13663	0.304286	-0.417272	4.02959	0.917561	-7.63508	2.78e-08	0.013495	-0.000426713	0.000100426	-4.24902	2.15e-05	3.25e-05
cg16704703		chr10	3509710	0.00116992	0.000702418	0.0962364	0.000516879	0.000633429	0.414778	3.10106	1.91045	0.104545	9.06272	4.7489	0.056342	22.2214	0.53,939.67	8627.57	0.78,95112179.46	3.41318	2.74228	0.213746	1.5062	2.95481	0.610425	-7.35866	8.62e-08	0.0418437	-0.00038642	0.000118229	-3.2684	0.00108156	0.00124428
cg19578660		chr10	3511600	0.000817892	0.000611433	0.181431	0.000116795	0.000491628	0.812287	4.90697	2.49813	0.0495005	8.82804	5.45087	0.105326	135.229	1.01,18093.5	6822.87	0.16,297743938.47	-2.11893	3.10237	0.494869	-1.36831	3.74202	0.714754	-7.79532	1.42e-08	0.00687811	-0.000393896	0.000108951	-3.61536	0.000299926	0.000366576
cg12570716	KLF6;KLF6;KLF6;KLF6	chr10	3822379	0.000556703	0.000547259	0.309372	-0.000340478	0.000387166	0.379481	-0.0602757	2.41958	0.980125	-1.62653	6.89528	0.813518	0.941505	0.01,108	0.196612	0,145543.53	-2.24334	3.51836	0.523971	-10.3916	4.85742	0.0328297	-8.23469	2.08e-09	0.0010124	-0.000374814	9.22e-05	-4.06701	4.76e-05	6.63e-05
cg23680451	KLF6;KLF6;KLF6;KLF6	chr10	3823790	0.000791864	0.000600795	0.187917	0.000129426	0.000447879	0.772686	1.72172	2.30586	0.455262	2.63363	6.28563	0.675222	5.59412	0.06,513.47	13.9242	0,3120363.69	2.34662	3.23068	0.467908	2.69498	4.29448	0.530553	-7.61259	3.05e-08	0.0148183	-0.000288441	9.99e-05	-2.88747	0.00388355	0.00421643
cg25580581		chr10	3853668	0.000984712	0.000822347	0.231528	8.33e-05	0.000649119	0.897868	-0.186243	1.60917	0.90786	0.3908	4.47571	0.93042	0.830072	0.04,19.45	1.47816	0,9539.46	0.911048	2.33772	0.696885	2.45543	2.85666	0.390396	-8.54066	5.18e-10	0.000251367	-0.000485469	0.000116268	-4.17542	2.97e-05	4.36e-05
cg25124943		chr10	4117248	0.000185717	0.000515503	0.718755	0.000179927	0.000453894	0.691926	-1.20142	2.59632	0.643551	3.92188	6.0632	0.51774	0.300766	0,48.78	50.4951	0,7317223.01	-2.8832	3.86665	0.456167	-7.25599	4.222	0.0862229	-7.90192	8.98e-09	0.00436058	-0.000395334	7.47e-05	-5.29288	1.2e-07	3.2e-07
cg27367170	NET1;NET1;NET1	chr10	5488628	0.000692929	0.000619571	0.263768	-8.91e-05	0.00047771	0.852068	-0.24283	2.12545	0.909041	-0.950916	5.65551	0.866473	0.784405	0.01,50.55	0.386387	0,25182.13	2.01469	3.07316	0.512348	-2.50436	3.91546	0.522683	7.77459	1.55e-08	0.00751011	0.000445676	0.000111208	4.00759	6.13e-05	8.39e-05
cg04189187		chr10	6183528	-0.00076396	0.000325385	0.0191539	-0.000326119	0.000271687	0.230416	-7.3902	4.5311	0.102892	7.67629	10.9452	0.48309	0.000617273	0,4.44	2156.61	0,4471704010802.3	-4.99225	5.95646	0.4023	1.52479	7.03822	0.828564	-7.73872	1.8e-08	0.00874005	-0.000462761	8.85e-05	-5.23072	1.69e-07	4.29e-07
cg14098681	FLJ45983;GATA3;GATA3;GATA3;GATA3;FLJ45983	chr10	8096818	-1.87e-05	2.34e-05	0.42462	-1.6e-05	2.25e-05	0.477261	15.5948	59.8139	0.794307	-5.63211	144.48	0.968905	5.92556e+06	0,4.86777493289049e+57	0.003581	0,3.45087626645424e+120	-68.1182	86.5954	0.431826	-80.556	88.7702	0.364558	-7.55723	3.84e-08	0.0186347	-9.53e-05	3.71e-05	-2.56944	0.0101863	0.0107252
cg19695507	BEND7;BEND7	chr10	13526193	0.00033951	0.000398925	0.395019	-3.24e-05	0.000286649	0.910085	4.81407	3.53771	0.173581	20.4231	10.1768	0.0447675	123.232	0.12,126498.21	7.40681e+08	1.61,340623711389985920	6.83012	4.9177	0.165386	4.91489	6.70372	0.463762	10.6729	8.17e-15	3.97e-09	0.000676765	9.91e-05	6.82831	8.59e-12	7.98e-11
cg00134210	FAM107B	chr10	14644132	9.58e-05	0.00013551	0.479729	-1.99e-05	0.000111148	0.857747	15.1732	11.1003	0.17165	-26.4063	23.2723	0.256516	3.8872e+06	0,10923933561413286	3.4e-12	0,219631786.47	-0.849479	14.9173	0.954608	0.194901	18.2016	0.99146	-10.23	9.86e-14	4.79e-08	-0.00022376	4.17e-05	-5.35987	8.33e-08	2.32e-07
cg26572392	KIAA1217;KIAA1217;KIAA1217	chr10	24496943	0.000112253	0.000757909	0.882298	-0.000652462	0.000667698	0.328818	0.735033	1.79604	0.682354	-2.83664	4.46115	0.524872	2.08555	0.06,70.48	0.0586224	0,367.68	0.461529	2.5842	0.858315	2.15855	2.84415	0.448197	8.45741	7.6e-10	0.000369001	0.000494952	0.000109312	4.52788	5.96e-06	1.02e-05
cg03337218	PRTFDC1	chr10	25189866	-0.000754559	0.000763164	0.32313	2.33e-05	0.000536587	0.965332	-2.31506	1.82558	0.204755	-4.93264	5.47101	0.367271	0.0987606	0,3.54	0.00720743	0,327.19	-1.05704	2.52441	0.675565	4.99456	3.43684	0.146702	7.49051	5.05e-08	0.0245099	0.000449069	0.000123503	3.63608	0.000276817	0.000339324
cg09624923	ITGB1;ITGB1	chr10	33244211	-0.000466163	0.000331083	0.159564	-0.000345598	0.000285068	0.225794	-4.87294	4.22212	0.248441	5.11638	9.03099	0.57103	0.00765082	0,30.04	166.731	0,8116214085.09	-0.041267	5.92796	0.994448	1.73678	6.65731	0.794276	-8.55316	4.89e-10	0.000237215	-0.000638251	8.16e-05	-7.81949	5.3e-15	1.25e-13
cg11039729	CCNY;CCNY	chr10	35668325	0.00109669	0.000356254	0.00216073	0.000588647	0.000264579	0.026413	-0.410426	3.68278	0.911264	-10.0414	10.163	0.323136	0.663368	0,904.91	4.36e-05	0,19498.9	7.71694	5.39618	0.153221	1.39225	7.23024	0.847373	10.1078	1.93e-13	9.35e-08	0.00035614	6.79e-05	5.24627	1.55e-07	3.99e-07
cg10861731	C10orf128	chr10	50395528	0.00128196	0.00122153	0.294312	0.000609646	0.0012169	0.61654	-0.424097	1.10058	0.699986	1.06926	2.32022	0.64491	0.65436	0.08,5.66	2.91322	0.03,275.03	-2.08203	1.5314	0.17448	-1.40618	1.49849	0.348432	7.38248	7.83e-08	0.038015	0.00105164	0.000219754	4.78555	1.71e-06	3.32e-06
cg22648996		chr10	63946213	0.000356179	0.000670263	0.595304	-0.000270036	0.000465463	0.562004	-2.36386	1.97897	0.232287	-3.09411	6.2818	0.622329	0.0940568	0,4.55	0.0453152	0,10078.99	4.127	2.90416	0.155817	7.20795	4.17464	0.0847751	7.62345	2.92e-08	0.0141644	0.000241722	8.1e-05	2.98296	0.00285472	0.00315403
cg14419424		chr10	65388604	0.00155616	0.000486253	0.00143356	0.000696784	0.000338124	0.0397024	-0.546464	2.68246	0.838574	-2.21272	6.9902	0.751589	0.578993	0,111.18	0.109403	0,97546.43	-0.716072	4.07778	0.860666	-4.07588	5.66223	0.471921	7.9549	7.14e-09	0.00346934	0.000293943	0.000111128	2.64508	0.00816705	0.0086499
cg13585930	NPFFR1	chr10	72027357	-9.49e-05	0.000871055	0.913236	-0.00151632	0.000652768	0.0204702	0.220883	1.53753	0.885768	1.3581	4.51798	0.76372	1.24718	0.06,25.39	3.88882	0,27264.77	4.25174	2.18174	0.0517876	5.37478	2.79036	0.0545717	-8.59364	4.05e-10	0.000196525	-0.000631017	0.000104691	-6.02741	1.67e-09	7.44e-09
cg23761815	SLC29A3	chr10	73083123	0.000819167	0.000542917	0.131782	0.000269322	0.000503209	0.592676	-2.58269	2.48285	0.298241	-1.7223	5.65312	0.760622	0.0755702	0,9.81	0.178654	0,11588.99	0.963714	3.5093	0.783705	-2.1406	3.68835	0.561894	7.3882	7.65e-08	0.0371465	0.000361085	6.89e-05	5.23777	1.63e-07	4.16e-07
cg26033520		chr10	74004071	-0.000328289	0.000760685	0.666182	0.000686182	0.000535373	0.200376	-0.38974	1.75559	0.824315	-2.90293	5.20241	0.576847	0.677233	0.02,21.14	0.0548624	0,1471.14	-3.29804	2.55546	0.197345	-6.81766	3.48448	0.05088	14.3175	2.09e-25	1.01e-19	0.000682089	0.000104073	6.55392	5.6e-11	4.16e-10
cg16407699		chr10	74020428	0.00154668	0.000641969	0.0162333	0.000652483	0.000511617	0.202614	-2.20009	2.03968	0.280747	-13.3011	5.3108	0.0122609	0.110793	0,6.04	1.67e-06	0,0.06	3.7993	2.9788	0.202645	-1.77272	3.688	0.630932	9.50646	4.64e-12	2.25e-06	0.000773026	0.000121189	6.3787	1.79e-10	1.12e-09
cg08388111	DDIT4	chr10	74032820	0.0001244	0.000108592	0.252371	0.00012678	9.77e-05	0.194844	-23.836	11.3847	0.0362888	-12.9989	26.0388	0.617629	4.45e-11	0,0.22	2.26e-06	0,33059179882179932	-2.22356	19.1634	0.907668	13.4297	20.8105	0.51898	8.1433	3.13e-09	0.00152055	0.000528004	8.55e-05	6.17512	6.61e-10	3.41e-09
cg10423113	DDIT4	chr10	74032851	2.8e-05	3.76e-05	0.456683	-5.09e-06	3.46e-05	0.883059	-51.0412	33.5546	0.128225	-81.4114	76.6887	0.288425	6.81e-23	0,2485240.32	4.4e-36	0,8.36041930465616e+29	60.6539	51.9958	0.243879	41.2332	54.7715	0.45187	7.76111	1.64e-08	0.00795124	0.000232184	4.16e-05	5.58648	2.32e-08	7.3e-08
cg02669349	DDIT4	chr10	74032907	5.87e-05	5.64e-05	0.298025	2.25e-05	5.38e-05	0.676134	10.8604	24.937	0.66319	-33.8377	49.7088	0.496049	52071.6	0,8.77785305352658e+25	2.02e-15	0,4.14417799649622e+27	-17.5779	34.5802	0.61142	-16.7875	35.0375	0.632033	8.00224	5.82e-09	0.00282475	0.000155339	3.73e-05	4.16937	3.05e-05	4.46e-05
cg04858631	DDIT4	chr10	74035570	0.000348848	0.000758272	0.645614	0.000651364	0.000629233	0.300947	-5.07551	1.88733	0.00716131	-2.15182	4.43866	0.627825	0.00624788	0,0.25	0.116273	0,697.81	2.27276	2.54703	0.37258	0.808952	2.94828	0.78389	9.32244	1.18e-11	5.74e-06	0.000558195	0.000123952	4.50331	6.69e-06	1.13e-05
cg04973995		chr10	74057977	0.000231036	0.000596256	0.698516	-0.000363622	0.000440587	0.409476	1.84556	2.32461	0.42724	10.6695	7.15809	0.136078	6.33167	0.07,602.93	43025.3	0.03,53310354159	2.23989	3.16894	0.479948	1.67349	4.21193	0.691278	-7.58203	3.46e-08	0.0168196	-0.000450599	0.000107345	-4.19767	2.7e-05	4e-05
cg24243879	MYST4	chr10	76614628	0.000938505	0.000499209	0.060513	0.000137051	0.000311616	0.660213	0.545944	2.66251	0.837534	-5.61988	8.5461	0.510798	1.72624	0.01,318.77	0.00362508	0,68218.68	0.762385	3.7888	0.840594	-11.502	5.79623	0.0476855	9.33765	1.09e-11	5.31e-06	0.000495838	9.77e-05	5.07269	3.92e-07	9e-07
cg21344746	ZMIZ1	chr10	80831230	0.000185671	0.000189382	0.327223	2.03e-05	0.000124977	0.870914	3.52937	7.43428	0.63497	6.25299	22.1566	0.777776	34.1026	0,72606683.94	519.564	0,3.76463896539553e+21	3.64395	10.4102	0.726436	-1.34971	15.3527	0.929976	7.64908	2.62e-08	0.0127302	0.00041706	8.05e-05	5.17888	2.23e-07	5.47e-07
cg18306516		chr10	81103258	-0.000687332	0.000508166	0.176616	-0.00063039	0.000456392	0.167644	0.460065	2.6041	0.859768	-4.15468	6.40687	0.516679	1.58418	0.01,260.89	0.0156907	0,4459.46	0.837787	3.83539	0.827164	1.86255	4.16693	0.655055	-7.61	3.08e-08	0.0149784	-0.000343248	7.87e-05	-4.36075	1.3e-05	2.07e-05
cg24632480		chr10	81864082	-0.000218904	0.000288243	0.447838	3.93e-07	0.000227357	0.998621	-3.40242	4.866	0.484413	-2.1905	13.6119	0.872152	0.0332926	0,461.71	0.11186	0,43189391692.2	-1.25964	6.77784	0.852629	-0.740052	8.35447	0.929445	-7.91615	8.45e-09	0.00410143	-0.000282892	7e-05	-4.04009	5.34e-05	7.37e-05
cg11900509	ANXA11;ANXA11;ANXA11	chr10	81946545	0.00406813	0.00176874	0.0217317	0.00301434	0.00171181	0.0786907	-0.0347332	0.749715	0.963048	-0.224245	1.64413	0.891512	0.965863	0.22,4.2	0.79912	0.03,20.05	-1.32641	1.05855	0.210679	-1.97892	1.06591	0.0638851	7.61059	3.08e-08	0.0149417	0.000860202	0.00022012	3.90788	9.31e-05	0.000122646
cg04126866	C10orf99	chr10	85932763	-0.000666393	0.000489887	0.174161	-0.000330128	0.000372363	0.375613	-2.64336	2.7373	0.334203	5.72659	7.3454	0.435617	0.0711218	0,15.21	306.921	0,548976338.78	-5.92496	3.96529	0.135649	-10.2557	5.01887	0.0414652	8.28021	1.7e-09	0.000825427	0.000256824	7.98e-05	3.21778	0.00129187	0.00147407
cg20348000	BMPR1A	chr10	88615964	0.000496199	0.000678403	0.464759	-0.000247258	0.000564203	0.661346	1.58236	1.98835	0.426137	0.660782	4.73624	0.889042	4.86645	0.1,239.73	1.93631	0,20823.07	3.83884	2.7977	0.170533	2.56613	3.48344	0.461625	8.37857	1.09e-09	0.00052901	0.000606378	0.000115887	5.2325	1.67e-07	4.25e-07
cg03273183	FAS;FAS;FAS;FAS;FAS;FAS;FAS	chr10	90761751	-0.000515793	0.000263343	0.0505407	-0.00032392	0.000242238	0.181596	-9.06994	5.41366	0.0938595	2.89975	12.5756	0.817637	0.000115074	0,4.67	18.1697	0,920351912884.78	7.51217	7.30978	0.304512	8.50273	7.85926	0.279762	-8.92188	8.53e-11	4.14e-05	-0.000469431	8.66e-05	-5.42376	5.84e-08	1.71e-07
cg06188083	IFIT3;IFIT3	chr10	91093005	-0.000254048	0.000888745	0.775075	0.000429129	0.000744429	0.564494	-3.28394	1.62744	0.043606	-5.24074	4.20482	0.21263	0.0374804	0,0.91	0.00529635	0,20.1	0.592743	2.16096	0.783951	0.381997	2.47736	0.87751	8.00342	5.79e-09	0.00281028	0.000696113	0.000157074	4.43176	9.35e-06	1.53e-05
cg16578636	PCGF5	chr10	92987457	-0.00196197	0.000771875	0.0112361	-0.00261303	0.000728866	0.000360521	1.97344	1.82039	0.278331	-0.663983	4.13188	0.872332	7.19538	0.2,255.03	0.514797	0,1693.41	5.14646	2.43275	0.034801	5.24219	2.48101	0.0350384	-8.21008	2.33e-09	0.00113009	-0.000335601	0.00017042	-1.96925	0.0489241	0.0495564
cg01391548		chr10	97068696	0.00139538	0.0006688	0.0372936	0.000922053	0.000627459	0.142147	1.74462	2.00196	0.383505	3.11474	4.24585	0.463195	5.72372	0.11,289.59	22.5276	0.01,92652.54	4.32041	2.86527	0.132118	3.16647	3.04178	0.298315	-8.47924	6.87e-10	0.000333774	-0.000911822	0.000127513	-7.15082	8.63e-13	1.13e-11
cg27312979	SORBS1;SORBS1;SORBS1;SORBS1;SORBS1;SORBS1;SORBS1	chr10	97094453	-9.05e-05	0.00107954	0.933226	-0.000805209	0.00103302	0.435967	-1.32821	1.24461	0.285897	-3.13467	2.79479	0.262028	0.264952	0.02,3.04	0.0435141	0,10.41	-3.52895	1.74469	0.0435494	-2.38961	1.79316	0.183182	-7.67535	2.35e-08	0.0114067	-0.00117332	0.000190868	-6.14728	7.88e-10	3.95e-09
cg16508714	PIK3AP1	chr10	98425110	7.17e-05	0.000492272	0.884271	0.000456918	0.000398314	0.251726	0.236875	2.72279	0.930674	2.37552	7.81874	0.761263	1.26728	0.01,263.36	10.7566	0,48654321.39	-7.89242	4.00667	0.0493238	-9.59292	4.87525	0.0495903	7.51867	4.5e-08	0.0218383	0.0002283	8.15e-05	2.80275	0.00506682	0.00544922
cg09491962	SLIT1	chr10	98900771	-8.58e-05	0.000469023	0.854889	-0.000483831	0.000374016	0.196228	6.51607	2.85827	0.0226239	5.7941	7.33224	0.429398	675.918	2.49,183190.18	328.358	0,572370869.77	2.9948	4.15065	0.470868	0.947494	5.03183	0.850708	-8.00779	5.68e-09	0.00275727	-0.000328031	7.25e-05	-4.52219	6.12e-06	1.04e-05
cg20313873	ENTPD7	chr10	101436820	0.00055678	0.000491085	0.257267	-4.02e-05	0.000419289	0.923659	1.42548	2.80319	0.611088	-1.0659	6.56294	0.870981	4.15987	0.02,1012.05	0.344417	0,132914.95	2.09202	3.89272	0.59118	-2.63699	4.41679	0.550717	8.74572	1.98e-10	9.62e-05	0.000629639	0.000229997	2.7376	0.00618898	0.00660509
cg07504977		chr10	102131012	0.00119041	0.00078059	0.127693	0.000281595	0.000645721	0.662903	-1.93277	1.65733	0.243534	2.57365	4.29957	0.549452	0.144746	0.01,3.73	13.1136	0,59922.96	2.43353	2.49539	0.329849	-3.74791	2.93979	0.202862	11.4819	6.62e-17	3.22e-11	0.00103464	0.000145587	7.10666	1.19e-12	1.51e-11
cg23599026	SEC31B	chr10	102268546	0.000160722	0.000438615	0.71415	-0.000466236	0.000297416	0.117423	0.787397	3.05862	0.796843	2.39293	9.94721	0.809894	2.19767	0.01,882.08	10.9455	0,3209758165.11	2.92027	4.35933	0.503185	-4.54682	6.24488	0.466856	7.99162	6.09e-09	0.00295832	0.000375151	7.99e-05	4.69518	2.66e-06	4.87e-06
cg00547480	LDB1;LDB1	chr10	103875961	0.00117055	0.000610691	0.0556627	0.000142523	0.000436627	0.744205	2.76682	2.25707	0.220256	-2.48018	6.33618	0.695478	15.908	0.19,1327	0.0837281	0,20717.3	0.581542	3.16498	0.854277	-6.99017	4.27379	0.102473	10.1733	1.35e-13	6.54e-08	0.000539738	7.07e-05	7.63435	2.27e-14	4.38e-13
cg11849692	LDB1;LDB1	chr10	103875969	0.000665287	0.000589865	0.259753	0.000212437	0.000469637	0.651162	4.69295	2.27348	0.0389973	5.97405	6.41574	0.351773	109.175	1.27,9404.8	393.096	0,113681810.91	-0.628117	3.3182	0.849926	-2.99221	4.08181	0.463822	9.17916	2.42e-11	1.17e-05	0.000492625	6.76e-05	7.28738	3.16e-13	4.56e-12
cg00431050	ELOVL3	chr10	103985730	0.00016841	0.000417338	0.686676	-0.000319207	0.00031468	0.310749	3.76967	3.19754	0.238426	14.164	8.32409	0.0888354	43.3659	0.08,22853.4	1.41699e+06	0.12,17257324889240.2	4.94375	4.62007	0.285023	-0.275263	6.05949	0.963783	-7.42042	6.72e-08	0.0326069	-0.000382557	7.48e-05	-5.11582	3.12e-07	7.34e-07
cg17782974	TRIM8	chr10	104406990	-0.00022849	0.00066914	0.73285	-0.00069388	0.000605094	0.251886	0.432555	1.9961	0.828442	6.71007	5.03522	0.182654	1.54119	0.03,77.09	820.625	0.04,15856572.7	0.426542	2.81084	0.879436	-2.68169	3.02562	0.375812	9.9672	4.12e-13	2e-07	0.000928964	0.000126191	7.36157	1.82e-13	2.71e-12
cg09038267	C10orf26	chr10	104524861	0.000119645	0.000235904	0.612186	0.00033479	0.00021351	0.117328	-4.62243	5.83811	0.428496	-16.6368	14.6165	0.255029	0.00982891	0,916.24	5.95e-08	0,164649.56	11.7899	8.05994	0.144055	7.63585	8.57897	0.373804	8.151	3.03e-09	0.00146958	0.000230288	3.72e-05	6.18882	6.06e-10	3.22e-09
cg17894755	C10orf26;C10orf26	chr10	104535794	0.000437339	0.000560443	0.435445	-0.000273188	0.000433213	0.528503	3.00675	2.58421	0.244624	2.12862	6.57539	0.746147	20.2215	0.13,3202.86	8.40323	0,3323029.71	1.32023	3.42906	0.700365	-5.33855	4.30493	0.215444	8.6137	3.69e-10	0.000178971	0.000439466	8.22e-05	5.34891	8.85e-08	2.44e-07
cg15227982	C10orf26;C10orf26	chr10	104535854	0.000626207	0.000623516	0.315564	-0.000421819	0.000399723	0.291663	1.5684	2.20966	0.477833	-8.58869	7.10825	0.226944	4.79894	0.06,364.79	0.0001862	0,209.24	6.38461	3.09027	0.0392546	4.48256	4.79775	0.350539	8.76421	1.81e-10	8.81e-05	0.000338576	6.75e-05	5.01597	5.28e-07	1.16e-06
cg25104397	C10orf26;C10orf26;C10orf26	chr10	104535920	0.00133967	0.000708498	0.0590439	0.000203738	0.000482529	0.672989	3.08999	2.02907	0.127793	-2.81207	5.63468	0.617733	21.9769	0.41,1172.58	0.0600803	0,3758.94	5.12138	2.66616	0.055221	0.746563	3.91544	0.84885	8.73554	2.08e-10	0.000100923	0.000293389	7.89e-05	3.72048	0.000198842	0.000249598
cg23247968	C10orf26;C10orf26;C10orf26	chr10	104535961	0.0010442	0.000482199	0.030677	7.83e-05	0.000275867	0.776706	7.17868	3.0181	0.0173812	16.4026	11.3554	0.148605	1311.18	3.54,486096.71	1.32916e+07	0,61591738631061552	2.49399	3.91309	0.524143	-8.70806	6.61904	0.188829	9.1467	2.84e-11	1.38e-05	0.000293853	6.23e-05	4.71686	2.4e-06	4.46e-06
cg14939082	C10orf26;C10orf26;C10orf26	chr10	104535990	0.000689405	0.000526316	0.190657	-0.000212005	0.000324892	0.514268	5.11365	2.78257	0.0661005	-1.00583	9.01252	0.911138	166.276	0.71,38851.02	0.365742	0,17170691.62	6.16729	3.62321	0.0892435	-0.0348475	5.83073	0.995234	9.44281	6.42e-12	3.12e-06	0.000310773	7.77e-05	4.00012	6.33e-05	8.63e-05
cg26640901	C10orf26;C10orf26;C10orf26	chr10	104536035	0.00125362	0.000446742	0.00514897	0.000463519	0.000327012	0.156802	5.39573	3.03698	0.0756211	7.59673	9.22169	0.41006	220.463	0.57,84813	1991.66	0,140889478223.59	-0.134483	4.22042	0.97459	-6.68444	5.60258	0.233322	8.90791	9.12e-11	4.43e-05	0.000354513	8.24e-05	4.30163	1.7e-05	2.63e-05
cg27217148	PCGF6;PCGF6	chr10	105111158	8.38e-05	0.000317932	0.792289	-0.000228747	0.000300271	0.44644	6.20669	4.64419	0.181405	3.15804	9.52067	0.740113	496.056	0.06,4453956.25	23.5243	0,2990026733.91	-0.713964	6.07455	0.906477	-5.45111	6.26061	0.384289	-7.46081	5.7e-08	0.0276693	-0.000334977	6.98e-05	-4.80099	1.58e-06	3.09e-06
cg26955383	CALHM1	chr10	105218660	0.00114638	0.000502993	0.0229517	0.000298443	0.000399106	0.454845	3.09534	2.76403	0.26277	20.8838	7.2556	0.00399821	22.0948	0.1,4978.27	1174168405	782.77,1761265311801558	-1.08281	3.79288	0.775373	-9.80389	4.68213	0.0367074	9.05941	4.37e-11	2.12e-05	0.000850859	9.79e-05	8.69325	3.52e-18	1.58e-16
cg26712428	CALHM1	chr10	105218771	0.000843256	0.000515976	0.102635	-4.2e-05	0.000366819	0.908835	0.0422792	2.57121	0.986881	-1.54811	7.35251	0.833235	1.04319	0.01,161.07	0.21265	0,385700.46	2.99708	3.71268	0.41984	2.53819	5.20457	0.62596	7.52037	4.47e-08	0.0216864	0.000788566	0.000102704	7.67807	1.61e-14	3.32e-13
cg10080966	DUSP5	chr10	112260867	-1.33e-05	0.00040027	0.973524	0.000115092	0.000354723	0.745691	-4.4174	3.42985	0.197771	-9.65028	8.0422	0.230157	0.0120655	0,10.03	6.44e-05	0,451.44	-1.6776	4.77767	0.725612	-0.5093	5.36167	0.924357	-9.38759	8.5e-12	4.13e-06	-0.000371258	8.1e-05	-4.58373	4.57e-06	8.03e-06
cg03290131	DUSP5	chr10	112263831	0.000141538	0.000408737	0.729234	-0.000276432	0.000308452	0.370461	-0.201924	3.24416	0.95037	-15.5828	8.87188	0.0790158	0.817157	0,471.83	1.71e-07	0,6.09	-1.52041	4.73129	0.748056	-2.20259	6.08567	0.717539	-10.4782	2.47e-14	1.2e-08	-0.000575015	9.55e-05	-6.02392	1.7e-09	7.54e-09
cg26878209		chr10	112375475	0.000405112	0.000674212	0.548117	-0.000301842	0.000624345	0.628925	-1.19178	2.00067	0.551384	-5.5824	4.46596	0.211304	0.303681	0.01,15.33	0.00376352	0,23.83	2.78257	2.86526	0.33187	-1.12779	2.99231	0.706391	8.0415	4.9e-09	0.0023799	0.000453168	0.000100674	4.50133	6.75e-06	1.14e-05
cg15880704	RBM20	chr10	112546110	-0.000232716	0.0003813	0.541839	-0.000690743	0.000337882	0.041295	1.35724	3.47128	0.695805	-5.08727	8.33642	0.541699	3.88544	0,3501.53	0.00617485	0,77043.03	4.70999	4.98622	0.345243	0.943326	5.46115	0.862921	7.51842	4.5e-08	0.0218608	0.000403994	9.08e-05	4.44864	8.64e-06	1.42e-05
cg23683800		chr10	115086103	0.000111622	0.000236856	0.637595	-0.000263252	0.000183925	0.152799	11.0431	6.3867	0.0837952	20.4217	17.1726	0.234359	62511	0.23,17077540331.05	7.3969e+08	0,3.06670386575616e+23	0.680025	8.1963	0.933906	0.255094	10.1184	0.979896	-8.84417	1.24e-10	6.02e-05	-0.00018525	6.31e-05	-2.93689	0.00331526	0.00362769
cg01316152		chr10	116168351	0.0005808	0.000544261	0.286268	0.000325536	0.00045951	0.478907	-1.43466	2.40748	0.551229	-5.37002	6.28582	0.392935	0.238195	0,26.68	0.00465404	0,1043.34	0.687418	3.50409	0.844539	2.56103	4.03658	0.526036	-7.71402	2e-08	0.00969805	-0.000291498	8.02e-05	-3.63671	0.000276146	0.000339164
cg03850986	ABLIM1;ABLIM1;ABLIM1	chr10	116408382	-0.00166967	0.00103609	0.107505	-0.00192174	0.000832678	0.0212954	2.41636	1.32459	0.0681163	-4.11409	3.55941	0.247748	11.205	0.84,150.29	0.0163408	0,17.5	0.157511	1.85204	0.932252	-1.50376	2.23238	0.500828	-8.3775	1.09e-09	0.000531592	-0.000973782	0.000138194	-7.0465	1.83e-12	2.13e-11
cg05241536	RGS10	chr10	121298236	0.000990399	0.000417191	0.0178586	2.42e-05	0.000296061	0.934974	4.11701	3.18535	0.19619	-0.860656	9.60664	0.928613	61.3752	0.12,31580.18	0.422885	0,63614622.83	2.67057	4.52306	0.555121	-9.39804	6.23457	0.132254	8.97511	6.59e-11	3.2e-05	0.000299711	7.07e-05	4.24113	2.22e-05	3.34e-05
cg02556345	PLEKHA1;PLEKHA1	chr10	124181965	0.000287547	0.000820545	0.726116	-0.00072292	0.00052951	0.17261	-2.72296	1.591	0.0869937	-1.0974	4.87231	0.821799	0.06568	0,1.48	0.333739	0,4685.99	2.45217	2.32797	0.292603	0.39046	3.48738	0.910891	-8.70378	2.41e-10	0.000117263	-0.000532308	9.72e-05	-5.47736	4.32e-08	1.29e-07
cg00701951	HTRA1	chr10	124228478	-0.00208723	0.000836523	0.0128136	-0.00143278	0.000642548	0.0260749	-1.56853	1.62383	0.334073	0.311388	4.08596	0.939252	0.208352	0.01,5.02	1.36532	0,4104.6	1.56779	2.31672	0.498841	4.14244	2.90773	0.154806	-9.62401	2.53e-12	1.23e-06	-0.000815859	0.000119687	-6.81662	9.32e-12	8.59e-11
cg00244001	FAM53B	chr10	126336805	0.000379235	0.000357561	0.289221	-0.000172661	0.000234081	0.461	3.48258	3.899	0.371751	-18.3412	11.7921	0.119854	32.5436	0.02,67819.99	1.08e-08	0,118.06	3.73368	5.41589	0.490844	0.876021	8.04987	0.91338	-8.81036	1.46e-10	7.07e-05	-0.00029201	6e-05	-4.86795	1.13e-06	2.31e-06
cg00238353	PTPRE	chr10	129785537	0.000164758	0.000683128	0.809483	0.00107726	0.000504465	0.0330739	-1.386	2.04888	0.498746	4.92707	5.6391	0.382264	0.250075	0,13.87	137.974	0,8707555.25	-0.232297	2.82569	0.934508	4.50716	3.58264	0.208885	8.72945	2.14e-10	0.000103873	0.000684068	0.000113806	6.01081	1.85e-09	8.12e-09
cg07052041		chr10	135092104	0.000483541	0.000333431	0.147439	9.47e-06	0.000247152	0.969457	0.579379	4.01742	0.885329	-12.3259	10.536	0.242045	1.78493	0,4691.56	4.44e-06	0,4123.96	3.33124	5.76172	0.563369	2.96191	7.56446	0.695532	-8.00247	5.81e-09	0.00282192	-0.000293146	6.14e-05	-4.77199	1.82e-06	3.51e-06
cg11524400	HCCA2;CTSD	chr11	1778524	0.000278454	0.000892842	0.755226	8.95e-05	0.000737843	0.903504	-1.33139	1.49966	0.374652	0.187274	3.81079	0.960805	0.264111	0.01,4.99	1.20596	0,2114.2	0.501654	2.14396	0.815076	-2.22511	2.50476	0.374722	9.21255	2.05e-11	9.95e-06	0.000700057	0.000115989	6.03554	1.58e-09	7.15e-09
cg26446803		chr11	1807232	0.00147409	0.000644684	0.0225119	0.00105536	0.000604965	0.0815109	2.15463	2.04106	0.291132	0.325563	3.99921	0.935118	8.62471	0.16,471.12	1.38481	0,3512.24	-0.670637	2.97032	0.82145	-2.8313	3.15649	0.370106	9.57602	3.24e-12	1.57e-06	0.000521349	8.55e-05	6.09807	1.07e-09	5.2e-09
cg10927968		chr11	1807333	0.00286475	0.000882084	0.00121743	0.00242038	0.00081312	0.00301523	-1.67208	1.54742	0.279893	-0.471684	3.619	0.896301	0.187856	0.01,3.9	0.62395	0,751.11	0.829153	2.20405	0.706905	-0.80415	2.32021	0.72903	12.0485	1.86e-18	9.01e-13	0.000967853	0.000103509	9.35044	8.73e-21	6.84e-19
cg13133304	TNNI2;TNNI2;TNNI2	chr11	1862020	0.00081844	0.000500255	0.102267	0.00092219	0.00047182	0.0510373	-2.09545	2.78598	0.451967	-1.1153	6.06474	0.854092	0.123015	0,28.94	0.327816	0,47647.39	5.26939	3.81994	0.168272	5.39992	3.88201	0.16476	7.61263	3.05e-08	0.0148158	0.000404495	8.81e-05	4.59217	4.39e-06	7.75e-06
cg10042645		chr11	2308589	0.0024357	0.000780892	0.00188598	0.00154911	0.000706404	0.0286398	-1.26616	1.70024	0.456455	-0.0828325	3.92691	0.983171	0.281912	0.01,7.9	0.920505	0,2026.17	3.91184	2.41489	0.105782	3.61725	2.61621	0.167314	7.65491	2.56e-08	0.0124241	0.000768983	0.000156573	4.91132	9.05e-07	1.87e-06
cg10504000	CD81	chr11	2402391	0.00109131	0.000584689	0.0623816	0.000429192	0.00045696	0.347938	3.87453	2.44588	0.11317	-4.76034	6.25464	0.446604	48.1601	0.4,5816.49	0.00856271	0,1805.79	2.98326	3.2736	0.362501	1.75221	4.16683	0.674268	-7.31578	1.02e-07	0.049697	-0.000440157	9.65e-05	-4.56124	5.09e-06	8.86e-06
cg03411376	TRPM5	chr11	2432720	0.000355838	0.000521704	0.495415	-0.000153117	0.000377803	0.685394	2.70566	2.55071	0.288804	-3.44591	7.46313	0.644279	14.9642	0.1,2219.52	0.0318758	0,71813.2	-0.0628178	3.67532	0.986369	-3.31925	4.96355	0.503939	8.29353	1.6e-09	0.000777369	0.000305434	5.73e-05	5.33413	9.6e-08	2.59e-07
cg18729298	KCNQ1;KCNQ1	chr11	2555203	0.000298204	0.000536489	0.578491	-2.73e-05	0.000445221	0.951144	-2.15292	2.35606	0.360833	-10.1633	5.81974	0.0807501	0.116144	0,11.76	3.86e-05	0,3.47	4.31157	3.56694	0.227233	6.00137	4.24982	0.158447	8.55124	4.93e-10	0.000239345	0.000444784	7.92e-05	5.61355	1.98e-08	6.34e-08
cg06603309	KCNQ1;KCNQ1	chr11	2724144	-0.000434848	0.000443637	0.327322	-0.000137626	0.000331035	0.677724	-6.80136	3.35907	0.0428903	-1.58576	8.88419	0.858337	0.00111226	0,0.8	0.204793	0,7476380.7	0.779871	4.2731	0.855246	0.224757	5.54311	0.967671	-8.9373	7.91e-11	3.84e-05	-0.000285605	6.3e-05	-4.52991	5.9e-06	1.01e-05
cg02079413	SNORA54;NAP1L4	chr11	2986505	0.000553619	0.000601438	0.357623	0.000397922	0.00055611	0.474511	-0.425504	2.21803	0.847868	-2.8251	5.04732	0.575669	0.65344	0.01,50.49	0.0593027	0,1173.39	-2.69765	3.15297	0.392566	-2.06643	3.31002	0.53268	10.1874	1.25e-13	6.05e-08	0.000477678	7.91e-05	6.03593	1.58e-09	7.15e-09
cg13059136	SNORA54;NAP1L4	chr11	2986541	0.00165208	0.000775661	0.033518	0.000771283	0.000638016	0.227119	2.58494	1.74575	0.138687	1.49104	4.2404	0.725118	13.2624	0.43,406.11	4.4417	0,18073.93	-0.243887	2.50307	0.922413	-1.61467	2.93687	0.582674	9.19608	2.22e-11	1.08e-05	0.000611947	0.000107352	5.70041	1.2e-08	4.08e-08
cg21190595	CARS;CARS;CARS;CARS	chr11	3071167	0.000356434	0.000469393	0.447891	2.82e-05	0.000444017	0.949358	3.1338	2.86197	0.273525	5.56386	6.32246	0.378851	22.9611	0.08,6268.28	260.828	0,62825626.28	2.73151	4.01914	0.497003	6.20775	4.18836	0.138851	-9.41116	7.54e-12	3.66e-06	-0.00053612	8.77e-05	-6.11507	9.65e-10	4.73e-09
cg13442606	CARS;CARS;CARS;CARS	chr11	3071269	0.000250249	0.000553526	0.651333	0.000459274	0.000498672	0.357373	4.09667	2.35347	0.0817367	14.232	5.95846	0.0169152	60.1398	0.6,6060.01	1.5167e+06	12.85,178994178998.15	-1.05638	3.43267	0.758385	3.31574	3.681	0.368087	-9.99294	3.59e-13	1.74e-07	-0.000441888	8.96e-05	-4.93332	8.08e-07	1.69e-06
cg14838970	PPFIBP2	chr11	7533817	0.00134455	0.00066509	0.0435861	0.000494167	0.000395006	0.211341	0.587673	2.02075	0.771189	-4.69857	7.47714	0.529748	1.7998	0.03,94.48	0.00910829	0,21091.55	4.51767	2.91181	0.121311	-0.405013	4.85993	0.933612	7.69613	2.15e-08	0.010455	0.000288391	7.79e-05	3.70381	0.000212388	0.000264746
cg17061862		chr11	9590431	-0.00120176	0.000738194	0.103967	-0.00188618	0.000678272	0.00556747	-3.63922	1.96235	0.0636645	-6.77118	4.25607	0.111621	0.026273	0,1.23	0.00114634	0,4.81	4.27169	2.55951	0.0956488	1.04572	2.7399	0.702851	-9.56153	3.49e-12	1.7e-06	-0.000661201	0.000132347	-4.99595	5.85e-07	1.27e-06
cg16638248	MRVI1;MRVI1;MRVI1;MRVI1	chr11	10596059	-7.32e-06	0.00060252	0.990312	-8.53e-05	0.000494163	0.862939	-3.84521	2.27773	0.0913774	-2.66283	5.41652	0.622993	0.0213819	0,1.86	0.0697506	0,2845.67	-2.99813	3.17037	0.344696	-2.71247	3.76806	0.471904	-7.88435	9.68e-09	0.00470264	-0.000396305	8.44e-05	-4.6936	2.68e-06	4.9e-06
cg03922337	RRAS2;RRAS2	chr11	14380918	0.000956291	0.000352027	0.00675509	0.000303025	0.000235617	0.198836	3.57678	3.82574	0.349826	-1.80994	12.567	0.885482	35.7582	0.02,64551.71	0.163664	0,8150087779.47	0.319014	5.4025	0.952933	-16.5984	7.84052	0.0346877	7.65452	2.56e-08	0.0124445	0.000299824	7.63e-05	3.92864	8.54e-05	0.000113359
cg27389255	PDE3B;PSMA1	chr11	14664598	0.000203939	0.000661257	0.757858	-0.000408682	0.000596691	0.493625	1.5862	2.00457	0.428775	4.50859	5.16413	0.382631	4.88513	0.1,248.43	90.7935	0,2258669.95	0.754827	2.93654	0.797231	-1.45867	3.14926	0.643411	8.6928	2.54e-10	0.000123492	0.000338846	7.83e-05	4.32497	1.53e-05	2.39e-05
cg18222865	PDE3B;PSMA1	chr11	14664689	0.00152273	0.000716572	0.0339245	0.000224835	0.000637373	0.724381	-2.75842	1.78957	0.123223	-3.36516	4.54243	0.458798	0.0633919	0,2.12	0.0345564	0,254.17	4.73384	2.68818	0.0787504	2.76095	2.97928	0.354462	9.47058	5.57e-12	2.71e-06	0.000536427	8.69e-05	6.17231	6.73e-10	3.44e-09
cg08239103		chr11	16623818	-0.00117789	0.00036613	0.0013531	-0.000668263	0.000283696	0.0187723	-0.391771	3.62263	0.91388	15.1445	10.5781	0.152231	0.675859	0,819.41	3.77737e+06	0,3814246594025986	-5.5328	5.32776	0.299466	-0.214978	6.58635	0.973973	-7.63954	2.73e-08	0.0132464	-0.000269354	8.53e-05	-3.15633	0.00159766	0.00179683
cg19323289	NAV2	chr11	19463903	-0.00056041	0.000562968	0.319848	0.000116538	0.000360406	0.746526	-2.33672	2.38873	0.327961	15.2072	7.64282	0.04662	0.0966437	0,10.44	4.02159e+06	1.26,12885326870134.7	-1.94409	3.39388	0.566981	0.934916	5.27721	0.859444	-7.68002	2.3e-08	0.0111859	-0.00046332	9.03e-05	-5.13347	2.84e-07	6.77e-07
cg17526229		chr11	20177746	0.00119642	0.000484374	0.0137426	0.000455478	0.000364453	0.211811	1.72377	2.81253	0.539948	-5.48819	8.13383	0.499843	5.60563	0.02,1388.97	0.00413532	0,34686.75	6.08204	3.88771	0.118249	0.439473	5.25552	0.933387	8.01652	5.47e-09	0.00265427	0.00049533	8.37e-05	5.91943	3.23e-09	1.32e-08
cg01823718		chr11	24015048	-0.000486302	0.000599458	0.417498	-0.000613394	0.000550721	0.265747	0.980076	2.19981	0.655938	2.86108	4.76918	0.548565	2.66466	0.04,198.68	17.4805	0,200520.75	1.61539	3.23739	0.617978	0.0633069	3.46664	0.985436	-7.92832	8.01e-09	0.00389177	-0.000291066	9.43e-05	-3.08803	0.00201486	0.0022519
cg23330212	BDNFOS	chr11	27672697	-0.000440905	0.000363029	0.224948	-0.000396819	0.000313086	0.20542	-1.72959	3.73499	0.64331	-6.68755	9.23649	0.469043	0.177358	0,268	0.00124633	0,90759.13	9.5215	5.31774	0.0738766	11.3428	5.96402	0.0576873	-8.38371	1.06e-09	0.000516765	-0.00025846	9.37e-05	-2.75801	0.00581543	0.00622763
cg01438090	MPPED2;MPPED2	chr11	30502936	0.00134277	0.000728457	0.0656933	0.000330406	0.000633092	0.601911	-1.46752	1.8454	0.426477	0.410244	4.16174	0.921476	0.230496	0.01,8.58	1.50718	0,5256.65	1.80888	2.66325	0.497272	3.77397	2.96014	0.202849	-7.87794	9.95e-09	0.00483386	-0.000702166	0.00016437	-4.27187	1.94e-05	2.96e-05
cg13562284		chr11	32110323	0.000577567	0.00048043	0.229686	-4.1e-05	0.000429891	0.924002	0.0866896	2.76331	0.974973	2.09041	6.1632	0.734476	1.09056	0,245.37	8.08827	0,1425858.24	6.59704	4.01188	0.100624	3.59832	4.38634	0.412359	-7.95028	7.29e-09	0.00353938	-0.000507093	8.94e-05	-5.67508	1.39e-08	4.59e-08
cg08824847		chr11	35052388	0.000293773	0.00061167	0.631174	-1.02e-05	0.000583551	0.986007	0.149962	2.2062	0.945807	1.93897	4.69161	0.679398	1.16179	0.02,87.72	6.95162	0,68496.42	2.02442	3.16875	0.523152	0.239897	3.25792	0.941326	-7.33576	9.45e-08	0.0458746	-0.000419173	0.000131203	-3.19484	0.00139907	0.00158916
cg07136133	PRR5L;PRR5L;PRR5L;PRR5L	chr11	36422377	-3.26e-05	0.000447144	0.94192	-0.000565843	0.000363224	0.119728	4.1073	3.15926	0.193572	6.80708	7.27231	0.349259	60.7825	0.12,29716.3	904.225	0,1401487291.69	4.60811	4.30358	0.284711	2.06515	5.14885	0.688504	-11.5574	4.16e-17	2.02e-11	-0.000717829	8.86e-05	-8.10397	5.32e-16	1.71e-14
cg03584506		chr11	39689828	-0.000891817	0.000703748	0.205479	0.000167347	0.000511213	0.743499	-3.69432	1.93648	0.0564237	-16.1262	6.02839	0.00747189	0.0248643	0,1.11	9.92e-08	0,0.01	0.149415	2.72938	0.956361	1.25017	3.5938	0.728066	-7.69951	2.12e-08	0.010308	-0.000642091	0.000126738	-5.06631	4.06e-07	9.2e-07
cg00417304	PRDM11	chr11	45124456	4.22e-05	0.000585478	0.942624	-0.00035527	0.0005113	0.487389	0.41812	2.28462	0.854786	13.279	5.90656	0.0245648	1.5191	0.02,133.75	584790	5.49,62340340525.36	1.57929	3.34086	0.636586	0.827978	3.70489	0.823239	-8.65127	3.09e-10	0.000150113	-0.000391475	0.000106445	-3.67771	0.000235339	0.00029104
cg05648472	PRDM11	chr11	45232364	0.00175608	0.000501248	0.000487713	0.00119464	0.000447859	0.00782034	-1.10829	2.62076	0.672375	-4.70588	5.97676	0.43107	0.330122	0,56.17	0.009042	0,1106.07	3.89628	3.7495	0.299156	3.87613	4.11812	0.346977	9.2826	1.44e-11	7.01e-06	0.000257677	0.000105206	2.44926	0.014315	0.0149095
cg13770461	PHF21A;PHF21A	chr11	46016312	0.00159833	0.000728871	0.0286344	0.000344753	0.00048874	0.480801	0.137739	1.82256	0.939758	-7.96659	5.74744	0.165712	1.14768	0.03,40.85	0.000346858	0,27.07	0.576408	2.63707	0.827052	-6.00381	3.91952	0.126128	-8.31974	1.42e-09	0.000690704	-0.000571713	8.31e-05	-6.88138	5.93e-12	5.81e-11
cg07008193	CREB3L1	chr11	46318527	0.001283	0.000461734	0.00560059	0.000585012	0.000365669	0.110087	0.729009	2.87544	0.799859	4.16682	7.88251	0.597072	2.07302	0.01,581.07	64.5101	0,330640092.52	3.51002	4.11872	0.394436	0.696965	5.11444	0.891652	8.61561	3.65e-10	0.000177374	0.000307824	9.7e-05	3.17475	0.00149966	0.00169269
cg07092212	DGKZ;DGKZ;DGKZ;DGKZ	chr11	46382544	0.000209068	0.000328983	0.525306	-0.000162424	0.000237452	0.494185	6.77811	4.51039	0.132897	3.54617	11.9141	0.765975	878.405	0.13,6067561.61	34.6801	0,480389911900.8	8.85275	5.74217	0.123676	12.1004	7.82581	0.122605	-8.81408	1.43e-10	6.95e-05	-0.000234426	5.83e-05	-4.02048	5.81e-05	7.98e-05
cg02211741	DGKZ;DGKZ;DGKZ;DGKZ	chr11	46383924	0.000743334	0.000550892	0.177655	-0.000191166	0.000322099	0.553039	4.19647	2.53481	0.0978166	12.3994	10.1794	0.223189	66.451	0.46,9553.85	242656	0,112162144523536	4.36539	3.4997	0.212752	0.330609	5.89641	0.955306	8.55993	4.73e-10	0.00022988	0.000190396	5.67e-05	3.35758	0.000786277	0.000913802
cg27652459	ARHGAP1	chr11	46709238	0.000365324	0.000596025	0.540113	-0.000487362	0.00045621	0.285761	3.54882	2.27344	0.118525	-8.15398	6.41616	0.203782	34.7723	0.4,2995.17	0.000287587	0,83.24	2.55576	3.15453	0.418153	-3.39959	4.00663	0.396517	-8.6143	3.68e-10	0.000178468	-0.000499144	9.61e-05	-5.19553	2.04e-07	5.08e-07
cg17580616	MADD;MADD;MADD;MADD;MADD;MADD;MADD;MADD;MADD;MADD	chr11	47350136	-0.000451953	0.000529377	0.39353	-0.000282224	0.000458849	0.538708	-1.69811	2.52681	0.50156	-10.3171	5.92358	0.0815602	0.183029	0,25.9	3.31e-05	0,3.64	-0.548998	3.59693	0.878742	-4.84426	4.04837	0.231957	9.73981	1.38e-12	6.7e-07	0.000528228	9.81e-05	5.3842	7.28e-08	2.07e-07
cg11376147	SLC43A1	chr11	57261198	5.05e-05	0.000310874	0.871017	-0.000557662	0.000189044	0.00328489	7.45682	4.54067	0.100542	20.8925	14.6777	0.154616	1731.64	0.24,12692727.56	1184348373	0,3.69319344145042e+21	10.7469	6.14626	0.0808833	13.1036	10.0754	0.19393	-11.3849	1.2e-16	5.84e-11	-0.000318443	5.26e-05	-6.05643	1.39e-09	6.45e-09
cg23572944	SLC15A3;SLC15A3	chr11	60720130	0.00120301	0.000380597	0.00163944	0.000531955	0.000304538	0.0811221	4.78221	3.79417	0.207521	13.9729	9.97623	0.161326	119.368	0.07,202557.39	1.17051e+06	0,363337049934935	1.03063	4.99491	0.836599	-7.63676	6.13437	0.213675	7.64382	2.68e-08	0.0130122	0.000349632	6.73e-05	5.19354	2.06e-07	5.11e-07
cg01877352	CD6	chr11	60775233	0.00144929	0.000601691	0.0162595	0.000624574	0.000410664	0.12874	-0.95308	2.16803	0.660223	-4.72744	7.07469	0.503994	0.385552	0.01,27.01	0.00884905	0,9311.04	3.57469	3.20332	0.264898	3.32131	4.51943	0.462702	7.51263	4.61e-08	0.0223863	0.000277626	7.54e-05	3.68412	0.000229493	0.000284934
cg16001613	CD5	chr11	60869601	-0.00141021	0.00052166	0.00702677	-0.000663055	0.000318129	0.0375012	-2.31723	2.55105	0.363697	1.13235	9.94182	0.909319	0.098546	0,14.63	3.10295	0,900369872.25	-1.38497	3.68395	0.707089	-3.98257	5.97325	0.505209	-7.43706	6.28e-08	0.0304765	-0.000270554	7.41e-05	-3.64893	0.000263337	0.00032375
cg12658897	VPS37C	chr11	60918586	-1.33e-05	0.000889017	0.988033	0.000920071	0.000683318	0.178586	-0.791662	1.52789	0.60436	1.59111	4.03655	0.693452	0.453091	0.02,9.05	4.90919	0,13396.59	-2.47041	2.17714	0.256953	-1.96977	2.83966	0.488174	8.06372	4.45e-09	0.00215919	0.000388168	6.92e-05	5.60538	2.08e-08	6.63e-08
cg03433986	BSCL2	chr11	62477624	-7.34e-05	0.000624245	0.906453	-0.000684262	0.000530013	0.197121	-6.50661	2.25915	0.00397524	-9.12513	6.15234	0.138022	0.00149353	0,0.13	0.000108894	0,18.79	-1.1695	3.05627	0.70211	-0.365285	3.50928	0.917133	-9.5958	2.92e-12	1.42e-06	-0.00046768	9.77e-05	-4.78609	1.7e-06	3.31e-06
cg06178669		chr11	63334608	0.000709876	0.000629621	0.25992	0.000251013	0.000593563	0.672504	-0.472159	2.10862	0.822821	7.96663	5.0949	0.1179	0.623655	0.01,38.89	2883.12	0.13,62621974.15	1.81817	3.07766	0.554902	-0.611333	3.1857	0.847889	-7.92027	8.3e-09	0.00402925	-0.000744601	0.000139301	-5.34528	9.03e-08	2.47e-07
cg15296767	CCDC88B	chr11	64122743	0.00162594	0.0007652	0.0339372	0.000607285	0.000474245	0.200784	2.8563	1.77285	0.107149	-4.67254	5.32049	0.379826	17.3971	0.54,561.76	0.00934849	0,315.96	1.59516	2.46066	0.517061	-2.72432	3.93259	0.488743	7.3197	1.01e-07	0.0489235	0.000393198	7.08e-05	5.55325	2.8e-08	8.73e-08
cg26034658	PACS1	chr11	65836743	0.000863177	0.000490195	0.0786817	0.000615331	0.000440345	0.162742	-2.64456	2.76715	0.339226	-14.0701	7.25033	0.0523043	0.0710368	0,16.1	7.75e-07	0,1.15	6.43103	3.91727	0.101174	6.60937	4.23718	0.119344	9.30047	1.32e-11	6.41e-06	0.000396086	6.37e-05	6.22215	4.9e-10	2.67e-09
cg12782654	CD248	chr11	66085299	0.000969895	0.000345437	0.00512399	0.000296034	0.000239096	0.216081	-0.414418	3.80259	0.913216	-20.1951	11.4473	0.077703	0.660725	0,1139.86	1.7e-09	0,9.41	4.60997	5.53325	0.405098	-4.46787	7.80042	0.567021	8.64572	3.17e-10	0.000154072	0.000338622	6.27e-05	5.39745	6.76e-08	1.94e-07
cg19090861	CD248	chr11	66085958	0.00110186	0.000472467	0.0199682	0.000300164	0.000295462	0.310023	5.25022	3.11306	0.0916965	2.30059	10.2365	0.822179	190.608	0.43,85119.64	9.98004	0,5159463875.26	9.63096	4.08523	0.0187188	1.84867	6.49834	0.776142	8.75136	1.93e-10	9.36e-05	0.000397063	7.19e-05	5.51923	3.4e-08	1.05e-07
cg23797615	CLCF1;LOC100130987;CLCF1	chr11	67132472	-0.00158486	0.000456735	0.000551456	-0.00141615	0.000347616	5.15e-05	-2.10354	2.8588	0.461845	5.98903	7.99341	0.453709	0.122024	0,33.11	399.028	0,2541739085.28	-1.18046	4.2163	0.779593	0.0629121	5.55799	0.990973	-7.97484	6.55e-09	0.00318205	-0.000271135	7.27e-05	-3.73141	0.00019041	0.000240216
cg26800893	ATPGD1;ATPGD1	chr11	67184596	-0.000167144	0.000164434	0.309745	-0.000342446	0.00014843	0.0213444	15.6104	9.31036	0.093608	7.75067	20.9467	0.711368	6.01856e+06	0.07,506562660019802	2323.13	0,1.57124741746256e+21	24.5088	11.6338	0.0355641	16.8875	12.7496	0.185852	-9.22533	1.92e-11	9.34e-06	-0.000220914	3.89e-05	-5.68189	1.33e-08	4.44e-08
cg02740606	CORO1B;CORO1B;PTPRCAP	chr11	67206418	-0.00143163	0.000651208	0.028236	-0.00102948	0.000406083	0.0114567	-4.12182	2.17823	0.0584543	0.389038	6.8518	0.954721	0.016215	0,1.16	1.47556	0,1003054.56	-3.03827	2.95639	0.304508	-2.82368	4.63993	0.543056	-7.32093	1e-07	0.0486836	-0.000245649	6.89e-05	-3.56287	0.000366825	0.000441881
cg11468085	ALDH3B2;ALDH3B2	chr11	67435577	-8.26e-05	0.000631717	0.896068	-0.000301073	0.000462771	0.515527	-0.88105	2.11454	0.676925	-12.0328	6.30945	0.0565075	0.414348	0.01,26.14	5.95e-06	0,1.4	-0.643767	3.06548	0.833735	-2.41997	4.04278	0.549681	10.2888	7.13e-14	3.46e-08	0.00054353	8.06e-05	6.74707	1.51e-11	1.3e-10
cg24051242	LRP5	chr11	68096138	0.000904023	0.000529111	0.0879619	0.000159879	0.000356595	0.65404	4.28253	2.75283	0.119783	15.0477	9.53941	0.114697	72.4236	0.33,15963.72	3.4289e+06	0.03,452131254669763	2.48357	3.54322	0.483615	-1.36575	5.14378	0.790707	7.50913	4.68e-08	0.0227106	0.000414491	7.78e-05	5.32904	9.87e-08	2.66e-07
cg00574958	CPT1A;CPT1A	chr11	68607622	-0.000128336	0.000169607	0.449505	-0.000227729	0.000160774	0.157101	29.6968	10.422	0.00437962	29.8049	21.9325	0.174167	7891670000000	10611.95,5.86871223809727e+21	8791980000000	0,4.1058924257292e+31	14.4612	11.1082	0.193485	9.37574	11.4327	0.41252	-21.9	3.73e-57	1.81e-51	-0.000650544	4.91e-05	-13.249	4.57e-40	2.87e-37
cg09737197	CPT1A;CPT1A	chr11	68607675	0.00057736	0.000223534	0.00999744	0.000298531	0.000146945	0.0425809	-6.80817	5.61968	0.225709	-11.1793	17.9222	0.532781	0.00110471	0,67.11	1.4e-05	0,25154147570.11	2.04259	8.70287	0.814521	5.72265	12.875	0.656868	-7.54343	4.06e-08	0.0197247	-0.000527501	9.03e-05	-5.84272	5.14e-09	1.98e-08
cg17058475	CPT1A;CPT1A	chr11	68607737	0.000224562	0.000138836	0.106229	6.06e-05	0.000115671	0.600698	11.5795	10.7777	0.282648	5.36269	26.9869	0.842486	106879	0,159605422443059	213.298	0,1.99833900298529e+25	0.788423	14.2158	0.95579	-1.69797	16.9724	0.920346	-13.6329	3.46e-23	1.68e-17	-0.000656733	7.21e-05	-9.11011	8.23e-20	5.43e-18
cg26579578		chr11	69707303	0.000131058	9.17e-05	0.15334	0.000147717	8.15e-05	0.0703221	-23.1795	16.2188	0.152954	-39.9982	34.6749	0.248696	8.58e-11	0,5482.61	4.26e-18	0,1395835678176.78	-15.0063	21.62	0.487897	-46.2521	23.9115	0.0535772	8.63606	3.32e-10	0.0001612	0.000204654	4.36e-05	4.69662	2.64e-06	4.85e-06
cg06285727	ATG16L2	chr11	72524028	6.83e-05	0.00037618	0.855942	-0.000434791	0.0002834	0.125435	3.28815	3.71347	0.375905	1.21703	9.52873	0.898369	26.7932	0.02,38814.44	3.37713	0,436082264.95	6.84135	5.07445	0.178106	10.2361	6.80356	0.132999	-7.6883	2.23e-08	0.0108041	-0.000186677	6.6e-05	-2.8269	0.00470004	0.00506779
cg01117339		chr11	73737124	-0.000518332	0.000853746	0.543958	-0.00195725	0.000621572	0.001709	2.53877	1.64761	0.123347	6.66344	4.30716	0.121848	12.6641	0.5,319.93	783.243	0.17,3632632.8	0.958999	2.29858	0.676672	1.39055	3.09517	0.653411	-9.45788	5.95e-12	2.89e-06	-0.000527989	8.85e-05	-5.96886	2.39e-09	1.01e-08
cg23595413	ACER3	chr11	76574308	0.00141962	0.0007324	0.052976	0.000359872	0.000425408	0.397874	2.22835	1.93435	0.249325	-8.81429	6.51498	0.176079	9.28451	0.21,411.44	0.000148594	0,52.2	3.24483	2.65712	0.222498	1.8305	4.53135	0.68639	7.39751	7.37e-08	0.0357753	0.000228911	7.17e-05	3.19157	0.00141502	0.00160308
cg10548968	CAPN5	chr11	76802004	-0.000185968	0.00062379	0.765693	-0.000321489	0.000606469	0.596212	0.421268	2.13389	0.8435	-1.95457	4.50184	0.664164	1.52389	0.02,99.85	0.141625	0,962.01	3.94601	3.07052	0.199243	4.24907	3.04151	0.162943	-10.425	3.34e-14	1.62e-08	-0.000966135	0.000155735	-6.20371	5.51e-10	2.96e-09
cg20281309	GAB2	chr11	78127618	0.000825792	0.000326582	0.0116646	0.000328729	0.000226693	0.147478	6.6486	4.35374	0.126736	1.92336	12.7045	0.879666	771.702	0.15,3921275.02	6.84392	0,446274210464.2	5.9434	5.79847	0.30578	0.668557	8.26778	0.935579	7.81011	1.33e-08	0.00645874	0.000271711	6.26e-05	4.33812	1.44e-05	2.27e-05
cg11660018	PRSS23	chr11	86510915	0.000204995	0.000454648	0.652206	-7.89e-05	0.000397096	0.842497	-0.872923	2.91029	0.76422	-5.10799	6.82712	0.454345	0.417729	0,125.37	0.00604821	0,3917.35	1.77454	4.22402	0.674559	-7.12725	4.6898	0.129127	8.63964	3.26e-10	0.000158523	0.000577065	0.000117879	4.89541	9.81e-07	2.02e-06
cg02008402	FLJ32810	chr11	100683448	-0.000365752	0.000400735	0.361703	-0.000286125	0.000367958	0.437067	-0.542739	3.32721	0.870423	11.5232	7.37734	0.118295	0.581154	0,394.89	101031	0.05,192387519243.17	3.00867	4.99945	0.547534	5.34532	5.09519	0.294576	-7.45472	5.84e-08	0.028365	-0.000346942	6.96e-05	-4.9842	6.22e-07	1.34e-06
cg05820396		chr11	111055240	-0.00116978	0.000553262	0.0348296	-0.00135667	0.000448901	0.00260106	1.81188	2.38636	0.447693	19.4465	6.63687	0.00338883	6.12196	0.06,657.96	2.78941e+08	625.31,124431600812558	-0.538529	3.45534	0.8762	-3.88931	4.17658	0.352131	-7.34124	9.24e-08	0.0448771	-0.0004523	9.04e-05	-5.00321	5.64e-07	1.23e-06
cg09777883		chr11	112093696	0.00105955	0.000670156	0.114306	-0.000157037	0.000531017	0.767525	-0.741842	1.96347	0.705563	-1.79285	5.26284	0.733358	0.476236	0.01,22.34	0.166485	0,5025.72	4.13647	2.8683	0.149789	4.49443	3.54273	0.205085	9.59928	2.87e-12	1.39e-06	0.00064027	9.17e-05	6.98445	2.86e-12	3.12e-11
cg02323699	NCAM1;NCAM1;NCAM1	chr11	113135432	0.000423715	0.000468623	0.366206	0.000232632	0.000416312	0.576482	-4.30336	2.82911	0.128235	-4.55101	6.55962	0.487813	0.0135231	0,3.46	0.0105565	0,4047.48	-0.765658	4.11302	0.852386	0.0141365	4.59546	0.997547	-7.56392	3.73e-08	0.0181268	-0.000362549	8.93e-05	-4.06061	4.89e-05	6.78e-05
cg07631435	ZBTB16;ZBTB16	chr11	114043903	-9.04e-05	0.000861528	0.916452	-0.00047785	0.000563033	0.396334	-3.17871	1.59202	0.0458632	-9.5587	5.30764	0.0717137	0.0416392	0,0.94	7.06e-05	0,2.33	0.907537	2.18145	0.677541	0.615425	3.26459	0.850539	9.08901	3.78e-11	1.83e-05	0.000536655	0.000113907	4.71133	2.46e-06	4.56e-06
cg17260706	BCL9L	chr11	118782879	0.000705706	0.000577806	0.222352	9.18e-05	0.000509894	0.857234	1.23187	2.37639	0.604194	0.227134	5.16249	0.964907	3.42764	0.03,361.26	1.255	0,31120.32	5.25394	3.35049	0.117384	3.54452	3.68738	0.336827	-10.7297	5.89e-15	2.86e-09	-0.000555263	7.44e-05	-7.46187	8.53e-14	1.43e-12
cg26894079	ASAM	chr11	122954435	0.000370465	0.000801651	0.644129	-0.000481869	0.000662707	0.467394	1.13879	1.67051	0.495429	3.30182	4.36721	0.44962	3.12298	0.12,82.52	27.162	0.01,141711.09	3.861	2.34963	0.100857	2.22219	2.76654	0.42217	-11.3191	1.79e-16	8.71e-11	-0.000694135	0.00010528	-6.59322	4.3e-11	3.27e-10
cg19940482	PKNOX2	chr11	125190793	-0.000764831	0.000564206	0.175655	-0.000614062	0.000436413	0.159853	-5.0197	2.39183	0.0358449	-6.77467	6.77095	0.317045	0.00660652	0,0.72	0.00114235	0,662.75	-2.82278	3.44556	0.412969	-2.67891	4.35155	0.538387	-7.81193	1.32e-08	0.00640896	-0.000427867	8.81e-05	-4.85654	1.19e-06	2.41e-06
cg26503877	ETS1;ETS1;ETS1	chr11	128391429	-0.000328451	0.000242682	0.176349	-0.00035857	0.000237274	0.131191	-0.337967	5.46516	0.95069	-27.3625	11.2453	0.0149644	0.713219	0,32008.05	1.31e-12	0,0	12.3758	7.81945	0.11402	7.51855	7.77834	0.334152	-8.19795	2.46e-09	0.00119286	-0.000319243	6.54e-05	-4.87968	1.06e-06	2.18e-06
cg11588197	ETS1;ETS1;ETS1	chr11	128391494	-0.000489317	0.0010059	0.626798	-0.00117609	0.000781999	0.133045	-1.0532	1.28161	0.411203	2.88881	3.58063	0.419789	0.348819	0.03,4.3	17.9719	0.02,20067.29	0.830561	1.87131	0.657319	-0.692623	2.38299	0.771421	-9.11507	3.32e-11	1.61e-05	-0.00084955	0.000120336	-7.0598	1.67e-12	1.99e-11
cg03295554	ETS1	chr11	128395450	-0.000846951	0.000811022	0.296696	9.9e-05	0.000697547	0.887166	0.670699	1.63888	0.682361	4.9265	3.76055	0.19018	1.9556	0.08,48.56	137.896	0.09,219074.45	-0.498057	2.40352	0.835909	-0.176596	2.67688	0.947424	-8.81324	1.44e-10	6.98e-05	-0.00105401	0.000168154	-6.26812	3.65e-10	2.06e-09
cg15763258	FLI1	chr11	128561675	-0.000365673	0.000509448	0.473123	-0.000197751	0.000398712	0.620068	0.598044	2.60432	0.818375	5.79155	6.85348	0.398081	1.81856	0.01,299.62	327.521	0,223377941.18	-1.68518	3.8429	0.66117	-1.89864	4.82743	0.694242	8.35942	1.19e-09	0.000577095	0.00041247	9.05e-05	4.55615	5.21e-06	9.02e-06
cg09012125	KCNJ5	chr11	128779608	0.000785981	0.000767845	0.306358	0.00062302	0.000679417	0.359463	-1.70657	1.75206	0.330039	-4.7292	4.37854	0.280105	0.181487	0.01,5.63	0.00883358	0,47.12	3.80772	2.46386	0.12277	1.32175	2.74948	0.630893	7.37107	8.2e-08	0.0398037	0.000470283	0.000104067	4.51903	6.21e-06	1.05e-05
cg10700424	GLB1L2;GLB1L2	chr11	134201952	-1.73e-05	2.21e-05	0.435449	-1.75e-05	2.16e-05	0.418679	29.5544	65.2536	0.650609	-70.6	139.177	0.611967	6843830000000	0,2.40020820845496e+68	2.18e-31	0,6.43732842526641e+87	5.72868	93.043	0.950927	-43.5987	93.9817	0.642901	-7.37271	8.14e-08	0.0395428	-0.00013513	6.12e-05	-2.20791	0.0272505	0.0278956
cg03507641	ERC1;ERC1;ERC1;ERC1;ERC1	chr12	1598243	-0.000241995	0.000168475	0.151339	-0.000317533	0.000162564	0.0511963	4.16876	8.28373	0.614791	18.4068	16.2399	0.257035	64.635	0,727308272.29	9.86204e+07	0,6.57163679012352e+21	20.488	11.7779	0.0824715	13.1267	12.0882	0.277987	-8.13657	3.23e-09	0.00156653	-0.000175878	4.29e-05	-4.09702	4.19e-05	5.94e-05
cg07217499	CACNA1C;CACNA1C;CACNA1C;CACNA1C;CACNA1C;CACNA1C;CACNA1C;CACNA1C;CACNA1C;CACNA1C;CACNA1C;CACNA1C;CACNA1C;CACNA1C;CACNA1C;CACNA1C;CACNA1C;CACNA1C;CACNA1C;CACNA1C;CACNA1C;CACNA1C;CACNA1C	chr12	2416339	0.00109582	0.000558169	0.0500013	0.000251815	0.00038068	0.508518	0.595576	2.39964	0.803984	-7.31939	8.21148	0.372736	1.81408	0.02,200.11	0.000662568	0,6471.17	5.04278	3.39063	0.137469	6.30467	4.95361	0.203623	-8.57184	4.48e-10	0.000217506	-0.000467176	8.44e-05	-5.53754	3.07e-08	9.47e-08
cg10601624		chr12	6404377	-0.00120171	0.000445312	0.00712659	-0.00105381	0.000438826	0.0165924	2.24176	2.94949	0.447225	3.48509	6.12736	0.569509	9.40991	0.03,3049.62	32.6253	0,5361278.87	1.30859	4.34212	0.763235	-0.507306	4.2908	0.905926	-11.5454	4.48e-17	2.17e-11	-0.00060708	8.07e-05	-7.52707	5.19e-14	9.17e-13
cg04671742	LAG3;LAG3	chr12	6881997	-0.00012949	0.000458581	0.777739	-1.26e-05	0.000386453	0.973906	0.172543	2.89315	0.952443	-2.97046	7.01844	0.672123	1.18832	0,344.85	0.0512798	0,48324.16	-6.96792	4.19854	0.0975174	-3.27386	4.82628	0.497829	-7.72589	1.9e-08	0.00922562	-0.00043939	0.000121999	-3.60159	0.000316283	0.000384693
cg09142829	CLEC4A;CLEC4A;CLEC4A;CLEC4A	chr12	8276482	0.000458699	0.000312957	0.143175	0.000170256	0.000216625	0.432169	8.28132	4.96108	0.0950661	4.81765	13.3944	0.719089	3949.41	0.24,65991183.36	123.674	0,31176349682636.8	9.03711	6.039	0.135069	5.9668	8.59393	0.487776	7.59124	3.33e-08	0.0161902	0.000293473	6.99e-05	4.19738	2.7e-05	4e-05
cg14693090	ETV6	chr12	11899281	0.000676872	0.000671557	0.313835	-0.000247492	0.000413763	0.549935	2.00231	2.11097	0.342862	-1.4274	6.73457	0.832145	7.40613	0.12,463.97	0.239931	0,129619.96	3.46358	2.79577	0.215885	1.95192	4.39129	0.656852	7.70793	2.05e-08	0.00994955	0.00042945	7.58e-05	5.66523	1.47e-08	4.85e-08
cg00046744	LRP6	chr12	12418545	0.000383497	0.00027629	0.165563	0.000132003	0.000234313	0.573373	8.52789	5.44188	0.117095	11.866	12.5884	0.345881	5053.76	0.12,216690387.43	142338	0,7392538788753704	12.2365	6.9049	0.0768827	5.50311	7.90909	0.486841	7.59368	3.3e-08	0.0160278	0.000384981	8.63e-05	4.46088	8.16e-06	1.36e-05
cg13063967	LRP6	chr12	12418943	0.000969743	0.000381703	0.0112768	0.000295624	0.000270178	0.274253	5.76151	3.70877	0.120308	11.5315	9.39209	0.219527	317.827	0.22,456199.61	101873	0,10063956912021.9	5.11986	4.9806	0.304386	0.0440657	6.91502	0.994918	8.43276	8.51e-10	0.000413129	0.000254756	6.49e-05	3.92472	8.68e-05	0.000114978
cg22488164	PLBD1	chr12	14716910	0.0015709	0.000690663	0.0232298	0.0011089	0.000623309	0.0756649	1.88523	1.89933	0.320918	-0.845747	4.37699	0.846782	6.58786	0.16,272.58	0.429237	0,2282.8	3.14877	2.72895	0.249025	-0.239816	2.97162	0.935707	11.3244	1.74e-16	8.44e-11	0.000636612	9.21e-05	6.91186	4.78e-12	4.88e-11
cg06898549		chr12	41083590	0.00125246	0.000703016	0.0752433	0.00179732	0.000517621	0.000547869	0.122909	1.88301	0.947957	1.49664	5.39603	0.781504	1.13078	0.03,45.31	4.46667	0,175057.43	2.3267	2.69921	0.389035	4.6763	3.5667	0.190347	12.2774	4.17e-19	2.03e-13	0.0011934	0.00013278	8.98774	2.52e-19	1.44e-17
cg26333317	METTL7A	chr12	51319063	0.000819563	0.000292549	0.00522368	0.000229437	0.000190876	0.229762	8.01838	4.93328	0.104085	24.2811	16.5582	0.142537	3036.26	0.19,48042751.32	35088445006	0,4.36320222378023e+24	7.54087	6.49763	0.246284	-1.10777	10.212	0.913655	7.33719	9.39e-08	0.045612	0.000266324	5.88e-05	4.53227	5.84e-06	9.98e-06
cg09039672	ACVR1B;ACVR1B;ACVR1B	chr12	52367989	0.00289373	0.000788511	0.000260552	0.00119934	0.000486508	0.0139325	1.79418	1.7328	0.300473	5.62259	6.24902	0.368251	6.01452	0.2,179.55	276.604	0,57694206.45	3.58744	2.38719	0.13342	2.79924	3.95308	0.479159	7.71734	1.97e-08	0.00956369	0.000455732	7.43e-05	6.1357	8.48e-10	4.22e-09
cg03747456	KRT80;KRT80	chr12	52586127	0.000561595	0.000526067	0.286088	-0.000445236	0.000379851	0.241543	2.46519	2.5874	0.340707	-3.27205	7.03226	0.641723	11.7657	0.07,1875.24	0.0379286	0,36723.99	-1.51186	3.67081	0.68059	-9.62877	5.13642	0.0613535	-9.38278	8.71e-12	4.23e-06	-0.000416663	8.04e-05	-5.18372	2.18e-07	5.35e-07
cg06559575	IGFBP6	chr12	53490352	0.000775027	0.000899283	0.389069	-0.000707854	0.000629102	0.260898	0.030558	1.47745	0.983499	-3.23384	4.68781	0.490295	1.03103	0.06,18.66	0.039406	0,385.39	4.21439	2.12695	0.0479998	5.04464	2.90085	0.082565	-10.0883	2.14e-13	1.04e-07	-0.000702687	8.01e-05	-8.76751	1.83e-18	8.81e-17
cg26873338	CPSF6	chr12	69637167	0.00074874	0.00066135	0.257953	0.000207522	0.00057067	0.716232	-5.25134	2.1072	0.0126991	0.00156439	4.81913	0.999741	0.00524048	0,0.33	1.00157	0,12670.77	0.378414	2.92323	0.897045	-1.49897	3.29698	0.649532	8.67042	2.83e-10	0.000137204	0.00036754	9.6e-05	3.82816	0.000129103	0.000166559
cg07817608		chr12	76219528	-0.000845484	0.000458102	0.0653573	-0.000872162	0.000410487	0.0339627	-4.07862	2.99754	0.173623	-3.91972	6.57059	0.550804	0.0169309	0,6.03	0.0198466	0,7774.72	-2.29476	4.20185	0.585179	-2.70537	4.61982	0.558374	-7.37703	8e-08	0.0388599	-0.000392107	7.38e-05	-5.30953	1.1e-07	2.94e-07
cg18774692		chr12	89033280	-0.000157067	0.00033541	0.639723	-0.000164308	0.000259374	0.52663	1.93295	3.95679	0.625185	-7.52873	10.8317	0.487016	6.90988	0,16127.21	0.00053742	0,892199.05	0.00278042	5.89562	0.999624	-2.16565	7.42329	0.770594	8.12902	3.34e-09	0.0016197	0.000342272	8.06e-05	4.24689	2.17e-05	3.27e-05
cg16063162		chr12	89721406	0.000963255	0.000918309	0.294555	0.000526839	0.00083878	0.530142	0.357824	1.469	0.807553	11.3657	3.91202	0.00366868	1.43021	0.08,25.46	86309.2	40.37,184515299.53	2.54968	2.1183	0.229201	0.956081	2.29886	0.677643	7.4653	5.59e-08	0.0271678	0.000500277	0.000138402	3.61467	0.00030073	0.0003672
cg20722088	DUSP6;DUSP6	chr12	89742886	0.000210311	0.000337506	0.533397	0.000330588	0.000333392	0.321746	1.2117	4.01206	0.76264	9.70869	8.28591	0.241313	3.3592	0,8737.16	16460.1	0,186010340762.87	-5.75054	5.74651	0.31738	-5.91137	5.68075	0.298506	7.4947	4.96e-08	0.0240936	0.000736015	9.29e-05	7.92214	2.33e-15	5.94e-14
cg13691961	DUSP6;DUSP6	chr12	89743281	-0.000977621	0.000869495	0.261236	-0.00011531	0.000741038	0.876389	0.0232024	1.52644	0.987872	1.94263	3.95068	0.622917	1.02347	0.05,20.39	6.97711	0,16090.34	-0.155805	2.19932	0.943547	1.57517	2.48076	0.525709	8.09378	3.9e-09	0.00189203	0.000987057	0.000168941	5.84262	5.14e-09	1.98e-08
cg00508575	ATP2B1;ATP2B1	chr12	90050967	0.000556454	0.000588453	0.344658	-6.25e-05	0.000469489	0.894125	2.22298	2.26529	0.326435	1.05014	5.09835	0.836809	9.2348	0.11,782.86	2.85806	0,62499.5	6.30555	3.20879	0.0498656	3.7047	4.00391	0.355212	8.33854	1.31e-09	0.00063439	0.000381525	8.39e-05	4.54792	5.42e-06	9.36e-06
cg05845030	DCN;DCN;DCN;DCN;DCN;DCN;DCN	chr12	91573247	-0.00116642	0.000738367	0.114606	-0.00161628	0.000684725	0.018525	-2.10165	1.79361	0.241301	-5.07643	4.38727	0.247239	0.122254	0,4.11	0.00624214	0,33.87	-3.88743	2.61005	0.136905	-1.48199	2.69762	0.582966	-10.9195	1.95e-15	9.48e-10	-0.000558913	0.000104504	-5.34827	8.88e-08	2.44e-07
cg22925751		chr12	93509137	0.000671646	0.00049354	0.173979	0.00048667	0.000445119	0.274618	-3.62627	2.76219	0.189242	-12.0125	6.92456	0.0827826	0.0266153	0,5.98	6.07e-06	0,4.76	3.6409	3.90363	0.351352	0.412047	4.29043	0.923523	8.31636	1.44e-09	0.00070131	0.000214809	7.99e-05	2.68816	0.00718467	0.00763523
cg04741118	CDK17;CDK17	chr12	96720813	0.000821787	0.00067077	0.220924	0.000795892	0.000538462	0.139838	-1.74961	2.07003	0.397996	-2.75871	4.97809	0.579463	0.173842	0,10.05	0.0633735	0,1094.83	2.86572	2.95745	0.332945	2.02968	3.56333	0.569171	7.90023	9.05e-09	0.00439248	0.000231841	9.66e-05	2.39925	0.0164287	0.0170684
cg12149299	CDK17;CDK17	chr12	96762309	0.00221784	0.000643848	0.000604807	0.000809785	0.000520195	0.119995	-0.341321	2.04207	0.867256	-1.2395	5.35026	0.816793	0.710831	0.01,38.91	0.289529	0,10373.47	9.00493	2.96391	0.0024835	7.13515	3.63726	0.0502807	7.7366	1.82e-08	0.00881848	0.000453183	0.000100775	4.49697	6.89e-06	1.16e-05
cg27117792		chr12	102330180	0.000244111	0.000656938	0.710308	-0.000555504	0.000457722	0.225301	0.111935	2.03061	0.95604	-0.261831	5.9859	0.965111	1.11844	0.02,59.86	0.769641	0,95849.91	-0.977843	3.00715	0.745164	0.387458	4.14272	0.925517	-10.9809	1.36e-15	6.61e-10	-0.00063664	0.000103906	-6.12708	8.95e-10	4.4e-09
cg08316365	NUP37	chr12	102512153	-0.000541613	0.000603664	0.36991	-0.000328848	0.000448386	0.463561	-4.84494	2.51634	0.0541806	8.53965	6.37237	0.180211	0.00786806	0,1.09	5113.58	0.02,1358308047.92	-2.41432	3.35191	0.471634	-1.33817	4.42313	0.762351	7.96624	6.8e-09	0.00330291	0.000413694	8.3e-05	4.98658	6.15e-07	1.33e-06
cg16618104	CHST11	chr12	104853100	0.000477741	0.000474464	0.314319	-0.000144876	0.000343988	0.673763	0.399287	2.85578	0.888804	-7.5179	7.80256	0.335288	1.49076	0.01,402.06	0.00054327	0,2380.59	4.43552	4.0742	0.276732	4.44217	5.48659	0.418483	-8.8711	1.09e-10	5.29e-05	-0.000470738	8.81e-05	-5.34171	9.21e-08	2.51e-07
cg06647068	CHST11	chr12	104853274	0.000172074	0.000828055	0.835439	-0.000441232	0.000649011	0.496823	0.72048	1.63205	0.658882	2.36369	4.20588	0.574118	2.05542	0.08,50.37	10.6301	0,40425.22	-2.08881	2.33906	0.37221	-2.02547	2.99197	0.498699	-9.65165	2.19e-12	1.06e-06	-0.000700069	0.000109101	-6.4167	1.39e-10	9.19e-10
cg00159243	SELPLG	chr12	109023799	0.000364525	0.000743459	0.624064	-0.000412639	0.000469438	0.379701	4.18747	1.90854	0.0282308	9.88085	6.34327	0.119307	65.856	1.56,2774.48	19552.3	0.08,4905691400.59	0.446843	2.58501	0.86282	-0.120898	4.10681	0.976525	-7.36525	8.39e-08	0.0407492	-0.000441791	8.46e-05	-5.22061	1.78e-07	4.49e-07
cg09182455	CORO1C	chr12	109116994	0.00200758	0.00083232	0.0161127	0.000762966	0.000681454	0.263262	-0.739629	1.59023	0.641854	-0.0198913	4.03768	0.996069	0.477291	0.02,10.77	0.980305	0,2681.06	-0.747092	2.26841	0.742009	-3.90383	2.7323	0.153613	7.75415	1.69e-08	0.00818865	0.000505315	0.000102617	4.9243	8.47e-07	1.76e-06
cg24727480	KCTD10	chr12	109901083	0.000715606	0.000443092	0.106743	-0.000163985	0.000267266	0.539703	5.00004	3.25741	0.124789	11.2852	11.1184	0.310105	148.42	0.25,87953.04	79637.1	0,231911346209045	7.10086	4.27365	0.0971285	-0.5927	7.12784	0.933759	9.2782	1.48e-11	7.17e-06	0.000226273	7.77e-05	2.91197	0.00359151	0.00391631
cg07058694	ATXN2	chr12	111909145	0.000557348	0.000803183	0.487954	-0.000439907	0.00061063	0.471511	-0.95244	1.69125	0.573327	-3.96904	4.43122	0.370414	0.385798	0.01,10.62	0.0188915	0,111.74	1.84127	2.34383	0.432425	-0.852087	3.09585	0.783235	7.49421	4.97e-08	0.0241419	0.000495232	7.72e-05	6.41275	1.43e-10	9.33e-10
cg12142865	ALDH2	chr12	112211993	9.81e-05	0.000474779	0.836417	-0.000241594	0.000362412	0.505232	4.08673	3.04185	0.179109	-1.62056	7.43843	0.827536	59.5451	0.15,23127.16	0.197788	0,424540.08	3.35109	4.07583	0.411299	6.16063	5.25518	0.241564	-10.2391	9.38e-14	4.55e-08	-0.000360555	6.89e-05	-5.234	1.66e-07	4.24e-07
cg15695155	KDM2B;KDM2B	chr12	121973871	0.000212712	0.000698251	0.760733	-0.00037778	0.000638423	0.554219	-2.45419	1.97658	0.214371	1.75139	3.97633	0.659609	0.0859329	0,4.14	5.76259	0,13974.56	2.76287	2.82978	0.329286	0.622573	3.05416	0.838548	7.59355	3.3e-08	0.016036	0.00052051	0.00017859	2.91456	0.0035619	0.0038874
cg26995224	KDM2B;KDM2B	chr12	121974146	0.00142696	0.000885905	0.107674	0.000718483	0.000846212	0.39614	-4.4287	1.45654	0.0023613	-2.9013	3.17144	0.360286	0.0119299	0,0.21	0.0549517	0,27.51	1.74589	2.21112	0.430076	-1.15813	2.23629	0.604741	9.26924	1.54e-11	7.5e-06	0.000962266	0.00022125	4.34923	1.37e-05	2.17e-05
cg13708645	KDM2B;KDM2B	chr12	121974305	0.000889299	0.000679992	0.191355	-5.66e-05	0.000624512	0.927864	-4.52304	2.04526	0.0270028	-0.94981	4.22436	0.822103	0.010856	0,0.6	0.386815	0,1525.28	2.21731	2.81126	0.430586	-3.19855	2.99057	0.285273	12.6549	3.36e-20	1.63e-14	0.000953425	0.000155591	6.12776	8.91e-10	4.4e-09
cg16335893		chr12	123634159	-0.000323156	0.000552035	0.558469	-1.95e-05	0.000437925	0.96444	-3.65747	2.46536	0.137929	4.3306	6.19562	0.484566	0.0257976	0,3.24	75.9899	0,14274902.79	1.42509	3.60018	0.692366	3.06138	4.39596	0.486455	8.03611	5.02e-09	0.00243664	0.000187495	7.2e-05	2.60566	0.00916987	0.00967931
cg25630910	CDK2AP1	chr12	123753186	0.000633953	0.000372926	0.0895756	-4.64e-06	0.000246929	0.985021	1.78741	3.65565	0.624881	-4.59068	11.7345	0.69564	5.97395	0,7727	0.010146	0,98829935.88	7.06256	5.10094	0.166706	2.23697	7.39798	0.762475	7.69453	2.17e-08	0.0105257	0.000294833	6.65e-05	4.43134	9.37e-06	1.53e-05
cg08696931	CDK2AP1	chr12	123754071	-2.24e-05	0.000451711	0.960463	-0.00050571	0.000336946	0.133844	4.58793	3.22148	0.154397	7.86242	8.98104	0.381331	98.2909	0.18,54286.23	2597.81	0,114663048174.94	9.2783	4.23835	0.0289733	8.71808	5.63129	0.122138	7.80358	1.37e-08	0.00664072	0.000347342	7.99e-05	4.3474	1.38e-05	2.19e-05
cg21867733	NCOR2;NCOR2	chr12	124985584	0.000318422	0.000870646	0.714673	-7.41e-05	0.000794892	0.925783	-0.0712604	1.52644	0.962765	-0.695582	3.28313	0.832212	0.931219	0.05,18.55	0.498784	0,310.86	1.9507	2.28396	0.393398	0.660465	2.44581	0.787227	8.30533	1.52e-09	0.000737119	0.000816977	0.000126362	6.46539	1.01e-10	6.92e-10
cg20494738	NCOR2;NCOR2	chr12	124985889	0.000433073	0.000391922	0.269532	-3.04e-07	0.000340139	0.999288	0.584053	3.39387	0.863366	15.2989	8.44413	0.0700211	1.79329	0,1388.59	4.4077e+06	0.29,67920713123266.8	-5.20101	4.92378	0.291259	-12.0446	5.49725	0.0288544	11.137	5.38e-16	2.61e-10	0.000400699	7.12e-05	5.6272	1.83e-08	5.89e-08
cg05899984		chr12	125038763	0.000651813	0.000538995	0.226941	0.000853745	0.000484545	0.0785176	-0.794793	2.50497	0.751027	4.5634	5.49255	0.406068	0.451675	0,61.25	95.9088	0,4541661.39	1.29148	3.54054	0.715412	0.0579453	3.80001	0.987839	10.0958	2.06e-13	9.98e-08	0.000365814	6.06e-05	6.04064	1.53e-09	6.97e-09
cg03680790	STX2;STX2	chr12	131281661	-0.00106949	0.000602509	0.0763087	-0.000443984	0.00043232	0.304786	0.443541	2.2019	0.840358	-3.811	6.07087	0.530167	1.55821	0.02,116.66	0.0221261	0,3254.89	-0.673067	3.20936	0.833958	-0.116661	4.34646	0.978596	-7.66577	2.45e-08	0.011873	-0.000230617	9.75e-05	-2.36431	0.0180637	0.0187515
cg21232015	CHFR;CHFR;CHFR;CHFR;CHFR	chr12	133424221	0.000577172	0.00054578	0.290629	0.000714194	0.000392599	0.0693176	-4.08278	2.52059	0.105282	-5.89432	7.91908	0.456684	0.0168606	0,2.36	0.00275505	0,15170.09	0.221465	3.4695	0.949125	-3.39186	4.76854	0.477187	9.55362	3.64e-12	1.77e-06	0.000395087	6.79e-05	5.81517	6.06e-09	2.29e-08
cg21042285	SACS	chr13	23954979	0.000103385	0.000524202	0.843708	0.000280022	0.000355019	0.430528	-1.61529	2.73216	0.554377	16.1089	8.01566	0.0444648	0.198833	0,42.09	9.9088e+06	1.49,65930778375721.4	-0.177199	3.90505	0.963822	2.12571	5.63325	0.706054	7.50731	4.71e-08	0.0228806	0.000277575	5.88e-05	4.71737	2.39e-06	4.45e-06
cg01511901		chr13	31004719	0.000209836	0.000856216	0.806469	-0.000655354	0.000712538	0.358023	0.825737	1.57935	0.60109	6.66255	4.20547	0.113135	2.28356	0.1,50.46	782.542	0.21,2973537.91	3.95873	2.19697	0.0720631	1.10292	2.56146	0.666933	-9.1637	2.61e-11	1.27e-05	-0.000389806	9.19e-05	-4.24174	2.22e-05	3.34e-05
cg19928955		chr13	34184932	-0.00133597	0.00062539	0.0329982	-0.000446338	0.000461083	0.333369	-0.423387	2.14206	0.843316	5.87111	5.15797	0.255012	0.654825	0.01,43.6	354.644	0.01,8716572.08	-2.19358	3.05525	0.473054	-3.64541	4.03323	0.366457	-7.59542	3.28e-08	0.0159124	-0.000273053	8.51e-05	-3.20767	0.00133816	0.0015255
cg19750657	UFM1	chr13	38935967	0.00155423	0.000557888	0.00547924	0.00111809	0.000499539	0.0255226	-3.28006	2.51549	0.192252	0.26164	5.43062	0.961574	0.037626	0,5.21	1.29906	0,54484.07	2.42059	3.39127	0.475649	-0.677107	3.74495	0.856585	14.6591	1.48e-26	7.2e-21	0.00117003	0.000116183	10.0706	7.45e-24	1.34e-21
cg21565496		chr13	40762150	-0.00100993	0.000604321	0.0951207	-0.000663279	0.000397961	0.0960258	-4.01184	2.45334	0.101996	-4.85822	6.46852	0.452619	0.0181001	0,2.22	0.00776431	0,2490.12	-0.241443	3.19071	0.939706	-4.40219	4.80775	0.360238	-7.40556	7.13e-08	0.034629	-0.000255632	5.91e-05	-4.32213	1.55e-05	2.42e-05
cg27147615	LOC646982;LOC646982	chr13	40976678	0.000162258	9.43e-05	0.0859165	6.44e-05	7.72e-05	0.404425	38.7111	17.2864	0.02513	22.2618	36.7525	0.544699	6.48641e+16	125.18,3.3609493397722e+31	4657796111	0,8.96477486620811e+40	29.5176	21.0955	0.162272	18.7078	25.3288	0.46046	8.07034	4.32e-09	0.0020974	0.000176034	4.14e-05	4.25172	2.12e-05	3.22e-05
cg26687842	LOC646982;LOC646982;LOC646982	chr13	41055491	0.000142001	0.00054799	0.795608	-0.000184877	0.00050782	0.715923	-0.160529	2.42263	0.947169	-1.42554	5.3573	0.790168	0.851693	0.01,98.28	0.24038	0,8732.26	8.35011	3.48063	0.016743	4.51837	3.63306	0.214123	10.2298	9.88e-14	4.8e-08	0.000346403	0.000101027	3.4288	0.000606255	0.000713844
cg11650298		chr13	44690989	-0.000292952	0.000482478	0.543921	-0.000860445	0.000426921	0.0442388	1.12706	2.76661	0.683729	13.0842	6.49403	0.0439251	3.08656	0.01,698.97	481283	1.43,162267826341.82	5.17786	4.13755	0.211266	5.51315	4.57534	0.22871	-8.90129	9.42e-11	4.57e-05	-0.000346713	6.82e-05	-5.08486	3.68e-07	8.48e-07
cg24453118	LRCH1;LRCH1;LRCH1	chr13	47229927	0.000947085	0.000374896	0.0117432	0.000275802	0.000306044	0.367804	1.21814	3.60405	0.735369	-6.37177	9.27667	0.492171	3.3809	0,3952.44	0.00170913	0,134658.06	3.94704	5.0769	0.437203	3.67267	6.2068	0.554275	7.80343	1.37e-08	0.0066449	0.000420678	9.72e-05	4.32781	1.51e-05	2.37e-05
cg02013841		chr13	49159767	-0.00198738	0.00099672	0.0465369	-0.000355768	0.00045995	0.439493	-1.09149	1.34561	0.417278	1.5521	5.88462	0.791968	0.335715	0.02,4.69	4.72138	0,482125.59	0.193268	1.93617	0.92052	8.00207	4.00286	0.0460682	9.72986	1.45e-12	7.06e-07	0.000793992	0.000115965	6.84682	7.55e-12	7.28e-11
cg25287268	DLEU2	chr13	50694004	0.000416656	0.000468167	0.373776	0.000180321	0.000395076	0.648229	-1.32902	2.83629	0.639372	-7.90903	6.70543	0.238201	0.264736	0,68.72	0.00036741	0,187.47	-3.28704	4.07422	0.420107	-5.14412	4.60702	0.264638	7.54857	3.98e-08	0.0193117	0.000630648	0.000117921	5.34804	8.89e-08	2.44e-07
cg10474597	SERPINE3	chr13	51917676	0.000937544	0.000655976	0.15337	0.000298652	0.000537872	0.578903	0.487381	2.02973	0.810236	6.57036	4.8857	0.178685	1.62805	0.03,86.98	713.63	0.05,10286464.94	0.357917	2.90305	0.901919	2.90019	3.41736	0.396421	8.50546	6.09e-10	0.000295796	0.000557121	0.000109556	5.08529	3.67e-07	8.48e-07
cg19211853	RBM26	chr13	79968216	-0.000632374	0.000322461	0.0502618	-0.000785759	0.000320572	0.0144914	9.87547	4.9678	0.046823	-0.454597	9.40898	0.961465	19447.5	1.15,329259406.16	0.634704	0,64811685.73	11.1652	5.97538	0.0621863	6.70933	5.79169	0.247176	-7.71942	1.95e-08	0.00948022	-0.000659018	0.000149377	-4.41176	1.03e-05	1.67e-05
cg16969872	RBM26	chr13	79968324	0.00020957	0.000757475	0.782113	4.45e-05	0.000692963	0.94876	-0.79849	1.77546	0.652901	-1.21883	3.66611	0.739543	0.450008	0.01,14.61	0.295577	0,390.23	5.18506	2.55986	0.0432552	2.73718	2.66732	0.305232	-7.54728	4e-08	0.0194143	-0.000308551	0.000121974	-2.52965	0.0114176	0.0119613
cg02767093	STK24;STK24	chr13	99130655	0.000390252	0.000408415	0.33963	-0.000326273	0.000246949	0.186862	3.75251	3.2671	0.250731	20.6174	12.6241	0.102431	42.628	0.07,25746.02	8.99509e+08	0.02,50098921751038795776	4.31483	4.58884	0.347449	3.45698	7.29317	0.635677	-9.21093	2.07e-11	1e-05	-0.000380946	7.4e-05	-5.14652	2.65e-07	6.35e-07
cg09561830	UBAC2;MIR623;UBAC2;UBAC2	chr13	100007116	9.84e-05	0.000744043	0.894842	-0.000277362	0.000534093	0.603706	2.64598	1.89556	0.16275	-1.40596	5.04021	0.780284	14.0972	0.34,578.99	0.245132	0,4783.12	1.26437	2.56073	0.621659	2.90503	3.48996	0.40553	-7.59857	3.23e-08	0.0157058	-0.00071679	0.000119355	-6.00551	1.91e-09	8.36e-09
cg26918935	TNFSF13B;TNFSF13B	chr13	108920801	0.000319916	0.000472302	0.498398	0.000224763	0.000417148	0.590191	-0.466252	2.83356	0.869301	5.20608	6.86309	0.448115	0.627349	0,161.99	182.378	0,126752205.66	-1.17411	4.12809	0.776188	-4.26504	4.45262	0.338532	7.45161	5.92e-08	0.0287264	0.00029611	7.67e-05	3.86271	0.000112134	0.000145716
cg25924746	IRS2	chr13	110432935	0.00114996	0.000639584	0.0725977	0.000500821	0.000561113	0.372406	0.343479	2.06541	0.867921	11.2346	4.85297	0.0206133	1.40984	0.02,80.78	75704.5	5.6,1023420961.53	-1.23397	2.99176	0.680151	-1.76632	3.28207	0.590666	8.75101	1.93e-10	9.38e-05	0.000331962	9.52e-05	3.48745	0.000487651	0.000579086
cg23886355	MCF2L;MCF2L	chr13	113662042	0.000886471	0.000961233	0.356721	-1.79e-05	0.000839021	0.982975	2.93715	1.40052	0.0359774	5.74265	2.92841	0.0498776	18.862	1.21,293.59	311.888	196986	-1.21665	2.01701	0.546608	-2.10123	2.27397	0.355857	7.5261	4.36e-08	0.0211822	0.000372886	8.06e-05	4.62592	3.73e-06	6.63e-06
cg14205864	PCID2;PCID2;PCID2	chr13	113841719	-0.000518113	0.000636996	0.416278	-0.000266687	0.000604694	0.659331	-0.274774	2.14546	0.898092	-0.373129	4.88911	0.939166	0.759744	0.01,50.92	0.688576	0,9991.92	-2.04682	3.04604	0.501871	-0.513798	3.11373	0.868994	-8.10556	3.7e-09	0.00179636	-0.000428841	7.11e-05	-6.03312	1.61e-09	7.2e-09
cg17417049	RASA3	chr13	114817960	0.00164968	0.000610658	0.00706546	0.00146629	0.000518734	0.00483794	1.4227	2.18266	0.514516	8.56122	5.44565	0.115923	4.14832	0.06,299.08	5225.06	0.12,225697067.55	2.6549	3.11161	0.393876	4.39918	3.56023	0.217094	8.28334	1.68e-09	0.000813861	0.000289553	7.7e-05	3.76252	0.000168212	0.000213717
cg13643184	RASA3	chr13	114831705	-9e-05	0.000356368	0.800652	-0.000538485	0.000317498	0.0903265	-3.48621	3.72448	0.349259	-12.7707	8.20562	0.119628	0.0306166	0,45.32	2.84e-06	0,27.45	8.58182	5.39998	0.112535	4.13098	5.938	0.486907	-7.53043	4.29e-08	0.0208086	-0.000323607	9.98e-05	-3.24108	0.00119078	0.00136244
cg16746221	OR11G2	chr14	20666088	0.0007118	0.00111574	0.5237	0.000631268	0.00110866	0.569268	2.21667	1.12623	0.0490419	2.30333	2.27714	0.311777	9.17671	1.01,83.44	10.0074	0.12,868.28	-0.761576	1.72544	0.659096	-1.37555	1.68809	0.415491	7.95671	7.09e-09	0.00344218	0.000540379	0.000187482	2.8823	0.00394781	0.00427878
cg05248321	KLHL33	chr14	20898128	0.000317388	0.000524623	0.545381	-0.000409776	0.000430201	0.341161	2.78121	2.6487	0.293705	-2.23097	6.69781	0.739067	16.1386	0.09,2900.58	0.107424	0,54000.4	3.58274	3.71272	0.334939	-1.96689	4.47465	0.66042	7.53126	4.27e-08	0.0207379	0.000486123	0.000100268	4.84826	1.25e-06	2.5e-06
cg19881557		chr14	20967426	-0.000131441	0.000904896	0.88455	0.000259809	0.000767933	0.735222	-0.33116	1.47271	0.822085	3.56159	4.08249	0.382987	0.71809	0.04,12.88	35.219	0.01,105162.31	-0.576701	2.06963	0.78061	-0.751732	2.36671	0.750883	10.8422	3.07e-15	1.49e-09	0.000592205	9.21e-05	6.4302	1.27e-10	8.46e-10
cg04569152	FLJ10357	chr14	21555603	0.00121846	0.000695735	0.0803147	0.000290133	0.000576698	0.615058	0.758683	1.91808	0.692442	2.07435	4.18712	0.62031	2.13546	0.05,91.66	7.95935	0,29176.3	7.27002	2.79524	0.00952842	8.33798	3.33345	0.01265	-9.2247	1.93e-11	9.37e-06	-0.000500862	0.000114372	-4.37922	1.19e-05	1.92e-05
cg03508235	JUB;JUB;JUB	chr14	23445994	-0.00062023	0.000439062	0.158199	-0.000532878	0.000394947	0.177699	1.57896	3.03245	0.602585	3.89689	6.5688	0.553019	4.84989	0.01,1849.3	49.2491	0,19225214.01	-0.753368	4.38912	0.863775	-2.93037	4.76112	0.538482	-7.48003	5.27e-08	0.0255826	-0.000377507	7.68e-05	-4.91527	8.87e-07	1.84e-06
cg09834049	CDH24;CDH24	chr14	23525720	0.00065826	0.000365733	0.0723039	-1.61e-05	0.000226918	0.943537	6.43236	3.71234	0.0831499	-5.68273	12.5015	0.649423	621.64	0.43,898567.09	0.00340425	0,149106503.58	-1.57973	5.1924	0.761052	-13.7855	8.41728	0.102019	-7.78284	1.49e-08	0.00725196	-0.00017918	5.51e-05	-3.25281	0.00114268	0.001311
cg02246876	CEBPE	chr14	23586582	0.00130154	0.000691026	0.0600359	0.000789291	0.000576652	0.171517	-0.603153	1.9096	0.752114	4.27046	4.72045	0.365639	0.547084	0.01,23.1	71.5544	0.01,746041.27	1.33556	2.79827	0.633336	2.83478	3.24708	0.383014	7.81973	1.28e-08	0.00619971	0.000179976	7.11e-05	2.53007	0.011404	0.011957
cg01242348	CEBPE	chr14	23586886	0.000344961	0.000431305	0.424085	0.000137818	0.00030525	0.651775	1.24722	3.07241	0.684786	-7.51757	8.84175	0.395194	3.48065	0.01,1435.33	0.00054345	0,18255.98	-2.13741	4.50181	0.635111	-7.76501	6.1004	0.203579	9.49653	4.88e-12	2.37e-06	0.000287058	5.74e-05	5.00462	5.6e-07	1.22e-06
cg03523676	CPNE6	chr14	24540235	0.00120541	0.000431806	0.00538438	0.000837399	0.000371278	0.0244135	-2.5755	3.01173	0.392464	0.636676	7.3149	0.930641	0.0761156	0,27.87	1.89019	0,3184710.85	2.97853	4.56346	0.514205	4.19227	5.14775	0.415759	9.83846	8.2e-13	3.98e-07	0.00061787	9.44e-05	6.54772	5.84e-11	4.31e-10
cg18680181	KIAA0391	chr14	35629311	-0.00189656	0.000863301	0.0283465	-0.000329675	0.000471473	0.484632	0.07703	1.53	0.959846	-3.20279	5.6388	0.570041	1.08007	0.05,21.67	0.0406487	0,2563.83	1.09663	2.2261	0.622458	8.96853	4.02631	0.0263008	-8.15243	3.01e-09	0.00146026	-0.000718149	0.000121751	-5.8985	3.67e-09	1.47e-08
cg13097800		chr14	47104140	-0.000551027	0.000453063	0.224296	-0.000690798	0.000332246	0.0379649	-3.33141	2.92044	0.253986	-6.57501	8.03564	0.413225	0.0357428	0,10.94	0.00139479	0,9651.31	-1.75851	4.29202	0.68216	-7.89206	5.70157	0.166836	-9.57165	3.31e-12	1.61e-06	-0.000380512	9.1e-05	-4.18193	2.89e-05	4.25e-05
cg23629393	MDGA2	chr14	47908980	-3.6e-05	0.000403095	0.928834	-3.36e-05	0.000324604	0.917466	0.858235	3.30104	0.794872	4.51727	9.26137	0.625724	2.35899	0,1522.74	91.585	0,7002700611.08	0.0138472	4.89939	0.997746	-1.44901	5.65742	0.797945	-7.62364	2.91e-08	0.0141532	-0.000384309	7.98e-05	-4.81498	1.47e-06	2.9e-06
cg08189198	NIN;NIN;NIN;NIN;NIN	chr14	51290136	0.000321034	0.000649267	0.621135	0.000153841	0.000490314	0.753796	-3.20435	2.12786	0.132092	-1.22893	5.66036	0.828121	0.0405851	0,2.63	0.292604	0,19251.96	0.935502	2.95088	0.751335	-2.57818	3.87352	0.505939	8.38499	1.06e-09	0.000513775	0.000497984	0.000140613	3.54152	0.000397831	0.000477397
cg22805381		chr14	51760188	-0.000826804	0.000542115	0.127662	-0.00117402	0.000473146	0.0133242	1.48845	2.40436	0.535876	-0.16373	6.02205	0.978309	4.43021	0.04,493.24	0.848971	0,113492.4	1.46146	3.48248	0.674882	4.25544	3.85063	0.269567	-8.44525	8.04e-10	0.000390165	-0.000465555	0.000112182	-4.15001	3.32e-05	4.8e-05
cg04508739		chr14	57263369	0.000544865	0.000523633	0.298434	-0.000103929	0.000392112	0.79105	0.397488	2.53852	0.875574	-0.0833812	6.69885	0.990069	1.48808	0.01,215.5	0.92	0,463409.26	2.21982	3.62683	0.540733	-4.53174	4.63762	0.328895	8.08981	3.97e-09	0.00192537	0.000675424	0.000100553	6.7171	1.85e-11	1.54e-10
cg07961098		chr14	64228680	0.00244875	0.000930059	0.00864715	0.00181687	0.000826138	0.0281882	-0.363663	1.41133	0.796658	-1.78941	3.3915	0.597766	0.695125	0.04,11.05	0.167059	0,128.76	2.1236	2.02782	0.295414	2.32026	2.2278	0.298079	7.94713	7.39e-09	0.00358798	0.000909795	0.000160024	5.68537	1.31e-08	4.36e-08
cg15867698	ACTN1;ACTN1;ACTN1	chr14	69438267	0.000134527	0.000509204	0.791709	-9.63e-05	0.000449335	0.830431	-2.49598	2.65546	0.347248	0.467456	6.08143	0.93873	0.0824161	0,15.01	1.59593	0,239678.18	3.31958	3.86165	0.390339	-0.31045	4.26188	0.941956	8.7987	1.54e-10	7.48e-05	0.000315034	7.96e-05	3.95934	7.52e-05	0.000100369
cg06881965	DCAF5	chr14	69600007	0.000954715	0.000709538	0.178872	0.000805668	0.000595058	0.176196	2.64812	1.8772	0.158341	6.13154	4.44527	0.16779	14.1275	0.36,559.72	460.145	0.08,2797611.43	0.4729	2.67686	0.859833	2.31009	3.13427	0.461398	-7.4914	5.03e-08	0.0244207	-0.000593538	0.000104109	-5.70114	1.19e-08	4.08e-08
cg10919522	C14orf43;C14orf43	chr14	74227441	-0.000463525	0.00057618	0.421387	-0.000680168	0.000547201	0.214289	0.428554	2.33014	0.854078	5.76987	4.70679	0.220251	1.53504	0.02,147.77	320.497	0.03,3253299.11	4.04549	3.38513	0.232533	5.16575	3.41916	0.131385	-10.7074	6.7e-15	3.25e-09	-0.00083171	0.000103879	-8.00651	1.18e-15	3.29e-14
cg09251317		chr14	77393865	0.000944551	0.000495306	0.0569187	-9.83e-06	0.000366943	0.978632	2.76085	2.71222	0.308711	7.5881	6.9295	0.273498	15.8133	0.08,3218.94	1974.57	0,1563085816.22	9.2027	3.92593	0.0194014	7.31675	5.24749	0.163758	-7.86725	1.04e-08	0.00506062	-0.000378126	7.29e-05	-5.18352	2.18e-07	5.35e-07
cg19998073	ZC3H14;ZC3H14;ZC3H14;ZC3H14;ZC3H14;ZC3H14	chr14	89078443	0.000423798	0.000452244	0.34902	2.58e-05	0.000390364	0.947317	-2.40369	2.95611	0.416146	-4.29374	7.31606	0.557276	0.0903834	0,29.67	0.0136537	0,23057.37	6.20763	4.27358	0.146869	3.79306	4.8538	0.434852	7.84277	1.16e-08	0.0056192	0.000283104	8.78e-05	3.2256	0.00125708	0.00143568
cg00871207		chr14	89080250	0.000227855	0.000353758	0.519718	0.000421282	0.000324152	0.194155	1.65897	3.73431	0.656862	5.23091	8.99319	0.5608	5.2539	0,7928.54	186.964	0,8451093184.77	-1.47141	5.37174	0.784243	-0.841664	5.64849	0.881601	10.3702	4.53e-14	2.2e-08	0.000275136	6.53e-05	4.21547	2.49e-05	3.72e-05
cg26430059	FOXN3;FOXN3	chr14	89770384	0.000386216	0.000191738	0.0443563	9.41e-05	0.000127208	0.459905	3.92878	7.34915	0.592934	-14.0634	21.6372	0.515716	50.8448	0,91616323.31	7.8e-07	0,2043181897881.01	14.7434	10.1347	0.146269	4.34522	14.9553	0.771505	8.97265	6.67e-11	3.24e-05	0.000282059	6.79e-05	4.15544	3.25e-05	4.7e-05
cg02946885	C14orf143	chr14	90378680	-0.000584096	0.000534098	0.274491	-0.000561059	0.000462712	0.225715	-0.307214	2.51055	0.902607	10.9669	5.35156	0.040433	0.735493	0.01,100.83	57927.5	1.61,2080790061.53	-0.725273	3.71129	0.845128	6.77869	4.24841	0.111133	-8.07804	4.18e-09	0.00202768	-0.000640579	0.000123408	-5.19075	2.09e-07	5.18e-07
cg05131266	C14orf159;C14orf159;C14orf159;SNORA11B;C14orf159;C14orf159	chr14	91591888	0.00106906	0.000634399	0.0923919	0.000498034	0.000561161	0.375112	-1.31654	2.08456	0.527668	4.65185	5.4506	0.393406	0.26806	0,15.95	104.779	0,4570019.74	-2.48267	2.95595	0.401306	-3.80827	3.23743	0.239951	7.40687	7.09e-08	0.0344464	0.000226668	9.89e-05	2.29088	0.0219706	0.0226382
cg10814005	GPR68	chr14	91711041	-0.000351513	0.000276331	0.203761	-0.000479148	0.000261783	0.0676321	3.14879	5.08081	0.535428	8.13375	11.7286	0.487999	23.3078	0,492465.9	3407.57	0,32813962110229.3	3.84114	7.14259	0.590931	-2.68919	7.24886	0.71079	-8.41803	9.1e-10	0.000441914	-0.000347927	7.64e-05	-4.55651	5.2e-06	9.02e-06
cg00787180	CCDC88C	chr14	91751731	0.00112528	0.00122823	0.359876	0.00126758	0.00114302	0.267819	0.0893561	1.08023	0.934075	-3.30169	2.49086	0.184998	1.09347	0.13,9.08	0.0368209	0,4.86	3.90622	1.55984	0.0125353	0.454303	1.65145	0.783343	8.51809	5.75e-10	0.000279037	0.000623405	0.00016769	3.7176	0.000201122	0.000251955
cg16505891	CCDC88C	chr14	91859797	-0.000393347	0.000549602	0.474413	-0.000580147	0.000502572	0.248752	-3.08737	2.54756	0.225554	-7.28731	6.03188	0.226996	0.0456218	0,6.73	0.000684165	0,93.24	6.45831	3.43713	0.0607351	4.13092	3.74819	0.270877	7.49162	5.02e-08	0.0243991	0.000193107	9.63e-05	2.00528	0.0449327	0.0455871
cg03345232	RIN3	chr14	92981121	0.000335129	0.000570333	0.556983	9.06e-05	0.000544736	0.867954	-3.11337	2.26838	0.169904	-5.48839	4.86919	0.259672	0.0444507	0,3.79	0.00413449	0,57.7	-5.73556	3.32613	0.085152	-9.49164	3.36369	0.00494037	10.4742	2.53e-14	1.23e-08	0.000595229	0.000143375	4.15155	3.3e-05	4.77e-05
cg12072028	RIN3	chr14	92981227	-0.000351925	0.00136324	0.796362	-0.000708914	0.00136543	0.603795	-1.03487	0.989935	0.295842	1.79061	2.04668	0.381636	0.355273	0.05,2.47	5.99312	0.11,331	-1.37747	1.39465	0.323709	-1.42151	1.33412	0.287094	8.22056	2.22e-09	0.00107842	0.000666379	0.000230351	2.89289	0.00381719	0.00415517
cg02268192	RIN3	chr14	92981666	0.00164777	0.000953783	0.0844914	0.000972748	0.000736012	0.186724	-0.362151	1.37093	0.791653	0.747944	3.47329	0.829501	0.696177	0.05,10.23	2.11265	0,1911.39	-2.63094	2.03731	0.197077	-4.64545	2.68268	0.0838802	7.48547	5.15e-08	0.0250197	0.000332258	8.83e-05	3.76088	0.00016932	0.000214906
cg21113318	RIN3	chr14	92983645	0.000922127	0.00044223	0.0374067	0.000446188	0.000378035	0.238293	-0.931629	3.04728	0.759814	2.25261	7.24952	0.75601	0.393912	0,154.63	9.5125	0,14099722.24	-0.48639	4.44557	0.912914	-6.01412	5.14189	0.242635	9.08583	3.84e-11	1.86e-05	0.000473319	9.02e-05	5.25007	1.52e-07	3.91e-07
cg05284742	ITPK1;ITPK1;ITPK1	chr14	93552128	0.000525653	0.000516385	0.309045	0.000290207	0.00043176	0.501712	4.99625	2.68066	0.0623477	4.73319	6.5724	0.471426	147.857	0.77,28291.95	113.658	0,44683028.48	-3.07338	3.80331	0.419366	-6.81046	4.37126	0.119782	9.27982	1.46e-11	7.11e-06	0.000365409	6.81e-05	5.36809	7.96e-08	2.24e-07
cg00705661	BTBD7	chr14	93706609	-1.7e-06	0.00012409	0.989067	1.83e-05	0.000112834	0.871271	-2.66033	11.2555	0.813154	-36.5073	24.2298	0.131886	0.0699252	0,266360277.22	1.4e-16	0,58877.62	-5.89939	16.1564	0.715135	-9.99386	17.4335	0.5667	8.12276	3.43e-09	0.00166508	0.000255435	4.56e-05	5.5968	2.18e-08	6.95e-08
cg16324306	BTBD7;BTBD7	chr14	93786330	0.0015037	0.00057439	0.00903343	0.000642032	0.000441418	0.146266	1.54816	2.39619	0.518219	-1.12288	6.36014	0.859862	4.70281	0.04,515.27	0.325342	0,84372.48	8.17636	3.25101	0.0121641	8.7082	4.12498	0.035197	8.41316	9.31e-10	0.000451854	0.000441065	8.43e-05	5.23303	1.67e-07	4.25e-07
cg24130561	DICER1	chr14	95621734	2.25e-05	0.00045624	0.960751	0.000362647	0.000343585	0.291571	-3.24358	3.07659	0.291756	4.03721	8.43082	0.632036	0.039024	0,16.22	56.6681	0,850743567.09	3.87383	4.21261	0.358163	1.92966	5.33561	0.717742	7.31626	1.02e-07	0.0496029	0.000326474	6.22e-05	5.25078	1.51e-07	3.91e-07
cg23919111		chr14	95983256	0.000606458	0.000409794	0.139337	-0.000185914	0.000261473	0.477307	3.6524	3.38663	0.280821	-9.64098	11.5854	0.405315	38.5671	0.05,29442.53	6.5e-05	0,472794.51	5.76921	4.69364	0.2195	12.4156	7.06976	0.0795967	-8.27049	1.78e-09	0.000862278	-0.000239004	5.71e-05	-4.18307	2.88e-05	4.24e-05
cg04742397		chr14	95986554	0.00051198	0.000584847	0.381644	-0.000641404	0.000383288	0.0946922	-0.0686063	2.27277	0.975919	-9.08909	7.01275	0.194948	0.933694	0.01,80.32	0.000112891	0,105.2	-0.520856	3.24948	0.872708	-2.96979	4.84725	0.540333	-7.48157	5.24e-08	0.0254217	-0.000418515	8.69e-05	-4.81824	1.45e-06	2.86e-06
cg08051604	MEG3;MEG3;MEG3	chr14	101309386	2.3e-05	0.000500874	0.963342	-0.000289848	0.000470673	0.538217	0.520837	2.62746	0.842867	5.29564	6.11011	0.386106	1.68344	0.01,290.23	199.465	0,31687920.84	2.71408	3.86176	0.482448	1.73384	4.00099	0.664923	7.33263	9.57e-08	0.0464542	0.000453834	7.97e-05	5.69754	1.22e-08	4.13e-08
cg11789371	HSP90AA1;HSP90AA1	chr14	102551385	-0.000512442	0.000302846	0.0910652	-0.000193476	0.000261497	0.459624	-2.30318	4.49535	0.608408	11.7928	9.07367	0.193714	0.0999403	0,670.29	132292	0,7001612445745.91	4.19904	6.39972	0.511996	8.27798	7.34089	0.259942	-8.27436	1.75e-09	0.000847413	-0.000290988	5.94e-05	-4.89986	9.59e-07	1.98e-06
cg15963913	ZFYVE21	chr14	104196003	0.00130366	0.000603768	0.0311625	0.000982964	0.000570317	0.0852331	-0.289494	2.19771	0.895202	0.623694	4.58547	0.891809	0.748643	0.01,55.59	1.86581	0,14931.2	-5.33061	3.07793	0.0838089	-0.61015	3.18687	0.848235	8.19762	2.46e-09	0.00119462	0.000218634	9.42e-05	2.31987	0.020348	0.0210358
cg26182406		chr14	105491309	0.00104941	0.000699694	0.134101	0.00021565	0.000563459	0.70204	-2.75186	1.84495	0.135814	-3.71808	5.297	0.482728	0.0638092	0,2.37	0.0242805	0,783.71	0.826309	2.73603	0.762749	0.586525	3.28918	0.858535	-8.28432	1.67e-09	0.000810286	-0.000368728	0.000113339	-3.25331	0.00114071	0.00130994
cg03581459	PACS2;PACS2	chr14	105780137	0.000991699	0.000408207	0.015368	0.000406457	0.000326305	0.213318	6.01922	3.63938	0.0981446	14.6877	10.9485	0.179752	411.26	0.33,515249.06	2.39203e+06	0,4992732085114176	3.58143	4.66229	0.442689	-4.13708	5.67904	0.466615	7.70696	2.06e-08	0.00999031	0.000255655	6.39e-05	4.00129	6.3e-05	8.6e-05
cg25096107		chr14	106037781	-0.000698277	0.000409694	0.0887394	-0.000257226	0.00025712	0.317458	-4.98085	3.52915	0.158142	20.8095	11.7014	0.0753428	0.0068682	0,6.93	1090033072	0.12,9951528749919199232	-0.930853	4.72951	0.844037	-6.96095	7.42595	0.348956	-7.8067	1.35e-08	0.00655333	-0.000226426	5.49e-05	-4.12558	3.7e-05	5.3e-05
cg20117103	ATP10A	chr15	26045681	2.09e-05	0.000199113	0.916261	-0.000109014	0.000165869	0.511255	5.11915	7.12528	0.47248	15.1101	15.558	0.331441	167.194	0,194258920.52	3.64954e+06	0,63890161981612851200	-0.230486	9.72368	0.981097	-4.35403	11.3619	0.701705	8.06629	4.4e-09	0.00213496	0.000557915	9.22e-05	6.05351	1.42e-09	6.53e-09
cg10734665	ATP10A	chr15	26107410	-8.25e-05	0.000565725	0.884038	-0.000775937	0.000484365	0.109614	2.38593	2.38624	0.317373	-0.955632	5.27285	0.856182	10.8691	0.1,1167.89	0.384569	0,11838.94	3.86175	3.46893	0.266051	0.720272	3.86643	0.852284	-7.60267	3.18e-08	0.015441	-0.000595112	0.000120099	-4.95517	7.23e-07	1.52e-06
cg27184903	APBA2;APBA2	chr15	29285727	0.000321404	0.000475356	0.499173	-0.000222766	0.000425981	0.601176	-3.98467	2.81275	0.156587	-0.759519	6.54821	0.907662	0.0185986	0,4.61	0.467892	0,175427.32	4.47995	4.05658	0.269879	1.05393	4.42883	0.811989	9.26897	1.55e-11	7.51e-06	0.000551352	9.48e-05	5.81798	5.96e-09	2.27e-08
cg07814318	KLF13	chr15	31624584	0.00265357	0.00085034	0.00187686	0.00202043	0.000735015	0.00613546	-0.298099	1.54513	0.847015	2.63881	4.25037	0.534703	0.742228	0.04,15.34	13.9965	0,58077.1	2.85564	2.1844	0.191617	1.357	2.48479	0.585194	11.0211	1.07e-15	5.21e-10	0.000783828	0.000116443	6.7314	1.68e-11	1.43e-10
cg08274633	C15orf53	chr15	38988533	0.000408177	0.00035685	0.253071	-0.000112264	0.000279211	0.687752	3.54245	3.88227	0.361522	5.8755	9.66922	0.54342	34.5515	0.02,69682.1	356.202	0,60576588686.69	3.11359	5.24591	0.553053	1.04003	6.65987	0.875959	-8.79968	1.53e-10	7.44e-05	-0.000285363	9.59e-05	-2.97453	0.00293434	0.00323345
cg20678353	C15orf53	chr15	38988560	9.22e-05	0.000226145	0.683502	-0.00016492	0.000184895	0.372719	2.39176	6.03623	0.691932	1.00108	13.9653	0.942854	10.9327	0,1502684.46	2.72122	0,2100105759636.07	4.26687	8.66053	0.62242	-1.69216	10.135	0.867458	-7.89211	9.37e-09	0.00454843	-0.000204819	5.68e-05	-3.60376	0.000313642	0.000381852
cg02278841	C15orf53	chr15	38988860	0.000313983	0.000303344	0.300985	7.71e-05	0.000241363	0.749587	8.0367	4.85854	0.0980991	-0.84605	11.1297	0.939405	3092.38	0.23,42263204.61	0.429107	0,1277511224.07	6.03397	6.35271	0.342589	5.81172	7.75994	0.454204	-8.07586	4.22e-09	0.00204715	-0.000266151	7.15e-05	-3.7216	0.000197962	0.000248742
cg16764778	DNAJC17;C15orf62	chr15	41061410	0.00145016	0.000545849	0.00806569	0.000368073	0.000321759	0.253042	3.49287	2.52997	0.167403	4.43856	9.86451	0.652745	32.88	0.23,4682.58	84.6527	0,21109517787.56	3.91631	3.43713	0.254987	-4.75691	5.80498	0.412868	7.62992	2.84e-08	0.0137879	0.000238828	6.33e-05	3.7737	0.000160845	0.000204563
cg17113968	DNAJC17;C15orf62	chr15	41061527	0.00128746	0.000579716	0.0266705	0.000442262	0.000355979	0.214512	-0.229223	2.26863	0.919518	-6.82317	6.55944	0.298244	0.795151	0.01,67.85	0.00108827	0,417.1	0.539319	3.33191	0.871467	-9.25276	5.33726	0.0835211	7.6088	3.1e-08	0.0150534	0.000432264	6.63e-05	6.51847	7.1e-11	5.03e-10
cg26705724	DNAJC17;C15orf62	chr15	41061984	0.000396906	0.000214273	0.064396	0.000177085	0.000183455	0.334749	-7.09902	5.85234	0.225121	-26.9394	12.9125	0.0369503	0.00082591	0,79.17	2e-12	0,0.2	13.0417	9.12243	0.153357	2.0872	10.5633	0.843437	8.08966	3.97e-09	0.00192663	0.000423475	6.68e-05	6.33916	2.31e-10	1.37e-09
cg15159104	MAP1A;MAP1A	chr15	43809865	0.0013417	0.000491364	0.00647699	0.000362626	0.000263574	0.169323	2.9161	2.75771	0.290314	-15.4319	9.89814	0.11898	18.4691	0.08,4110.16	1.99e-07	0,52.9	5.27628	3.87213	0.17351	-3.73417	7.27719	0.608055	8.8537	1.18e-10	5.75e-05	0.000382933	7.26e-05	5.27569	1.32e-07	3.48e-07
cg10439456	TRIM69;TRIM69	chr15	45028270	0.000410895	0.000590849	0.487009	0.000349387	0.000565182	0.536656	-3.09779	2.2538	0.169294	-4.36751	5.09683	0.391495	0.0451487	0,3.74	0.0126827	0,276.51	2.63569	3.18468	0.408217	0.916419	3.22843	0.77662	7.41687	6.81e-08	0.0330794	0.00101468	0.000164139	6.18184	6.34e-10	3.31e-09
cg27563121	BCL2L10	chr15	52405647	-0.000155652	0.000680805	0.819222	-0.00102769	0.000523602	0.0500745	2.07796	1.95093	0.286826	10.4557	4.80494	0.0295537	7.98815	0.17,365.69	34740.2	2.82,427446524.17	5.24119	2.85208	0.0666054	5.19344	3.66246	0.156726	-8.02009	5.38e-09	0.00261326	-0.000396794	7.83e-05	-5.067	4.04e-07	9.2e-07
cg06192883	MYO5C	chr15	52554171	0.00118114	0.000528879	0.0258361	0.000466654	0.000383429	0.223995	-2.78721	2.47026	0.259191	-9.71657	7.72189	0.208278	0.061593	0,7.8	6.03e-05	0,225.5	7.18572	3.68739	0.0517938	8.16038	4.94204	0.0992397	14.5915	2.51e-26	1.22e-20	0.00113077	0.000113439	9.96804	2.1e-23	2.81e-21
cg24590708	MYO5C	chr15	52554357	0.000371745	0.000628742	0.554537	0.000440471	0.000554624	0.42736	-0.861572	2.09717	0.6812	0.0846071	5.38172	0.987457	0.422497	0.01,25.76	1.08829	0,41472.41	1.91118	3.08457	0.535761	-1.44225	3.46525	0.677417	8.56463	4.63e-10	0.00022492	0.000866097	0.000146569	5.90916	3.44e-09	1.4e-08
cg26304744	RORA	chr15	60993714	-0.000338503	0.000238723	0.156641	-0.000126146	0.000223735	0.573063	-8.75741	6.17145	0.155894	-31.1198	13.2278	0.0186426	0.000157292	0,28.18	3.05e-14	0,0.01	3.22758	8.35102	0.699275	5.07716	8.67558	0.558633	-7.55188	3.92e-08	0.01905	-0.000172371	4.62e-05	-3.73169	0.000190201	0.000240193
cg07037944	DAPK2	chr15	64290807	0.000132225	0.00046178	0.774702	-0.000580985	0.000319059	0.0690454	5.42116	3.04013	0.074554	7.32371	8.45059	0.386134	226.141	0.58,87536.66	1515.81	0,23655672183.91	7.35752	4.1815	0.0789972	13.2228	5.85241	0.0242339	-11.5674	3.91e-17	1.9e-11	-0.000615124	8.05e-05	-7.64491	2.09e-14	4.15e-13
cg05438378	SMAD3	chr15	67383736	0.00055569	0.000591961	0.348186	-0.000272494	0.000462933	0.556304	1.52679	2.30941	0.508537	-3.68278	6.25211	0.555831	4.6034	0.05,425.49	0.0251529	0,5278.32	-0.807621	3.2449	0.803532	-0.587159	4.05858	0.885022	-7.48055	5.26e-08	0.0255284	-0.000445002	0.000126215	-3.52574	0.000422304	0.000503872
cg23721083	ITGA11	chr15	68682927	0.000359114	0.000231595	0.121439	0.000109056	0.000186099	0.558062	10.2561	6.46003	0.11237	25.1358	15.6632	0.108545	28456.8	0.09,8975865767.84	82475385333	0,1.77462478959987e+24	9.51963	8.60169	0.268867	17.4415	10.6224	0.101155	-7.67671	2.34e-08	0.0113418	-0.000208229	5.61e-05	-3.71102	0.000206427	0.000257828
cg10381071	TLE3;TLE3;TLE3	chr15	70391035	-1.23e-05	0.000467188	0.978945	-0.000260914	0.000421432	0.536044	-1.2688	2.81203	0.651843	-4.46247	6.85673	0.515165	0.28117	0,69.6	0.0115339	0,7916.6	4.26553	4.17635	0.307501	4.51128	4.51774	0.318425	-8.44532	8.03e-10	0.000390035	-0.0003747	7.23e-05	-5.18255	2.19e-07	5.37e-07
cg20552236	CSK;CSK	chr15	75090958	0.000924781	0.000606412	0.127699	0.000745853	0.000572385	0.192986	2.28133	2.31199	0.323771	4.95448	5.75657	0.389422	9.78969	0.11,909.44	141.809	0,11266555.03	-1.24101	3.24831	0.702561	-2.71742	3.33714	0.415814	8.3078	1.5e-09	0.000728962	0.000338782	9.48e-05	3.57386	0.00035176	0.000424549
cg21322248	PSTPIP1	chr15	77289047	4.28e-05	0.000209476	0.838303	-0.000399241	0.000158161	0.0118153	3.42387	6.54952	0.601137	45.7019	18.5243	0.0136199	30.6879	0,11535477.49	7.04819e+19	12019.73,4.1329536486118e+35	-8.94831	9.14899	0.328439	-7.09852	12.0482	0.555976	-9.14164	2.91e-11	1.41e-05	-9.17e-05	2.76e-05	-3.32144	0.00089553	0.00103502
cg02119938	ACSBG1	chr15	78505051	-2.67e-05	0.000338671	0.937091	-0.000260093	0.000328541	0.428828	-0.448681	3.95524	0.909682	6.71378	8.18434	0.412034	0.63847	0,1485.63	823.681	0,7628040593.95	12.8871	5.68359	0.0237212	10.3231	5.7211	0.0716949	-13.2296	6.27e-22	3.04e-16	-0.000294204	7.23e-05	-4.0708	4.69e-05	6.54e-05
cg07728579	FSD2	chr15	83475013	0.000366191	0.00039726	0.356947	0.000402939	0.000331876	0.225113	-4.2573	3.59532	0.236364	2.49446	8.51285	0.769505	0.0141605	0,16.27	12.1151	0,213605685.99	6.01765	4.95319	0.224883	1.70474	5.8365	0.770329	9.52075	4.31e-12	2.09e-06	0.000543278	9.15e-05	5.93592	2.92e-09	1.22e-08
cg13061976	ALPK3	chr15	85359001	0.00138358	0.00080928	0.0877644	0.000288401	0.000614433	0.638947	-0.0343203	1.64454	0.98335	1.58929	4.3192	0.712904	0.966262	0.04,24.26	4.90027	0,23270.07	3.29832	2.38879	0.167873	1.0962	3.11867	0.725345	8.40031	9.87e-10	0.000479142	0.0004629	8.6e-05	5.38285	7.33e-08	2.08e-07
cg11592786		chr15	89533581	8.51e-05	9.16e-05	0.353173	0.000117048	7.98e-05	0.142989	-23.2391	16.4662	0.158151	-20.9654	38.1692	0.582817	8.08e-11	0,8389.72	7.85e-10	0,2.42734885791246e+23	9.36403	20.9056	0.654377	14.6088	23.2326	0.529731	-9.00619	5.66e-11	2.75e-05	-0.000178062	4e-05	-4.45417	8.42e-06	1.39e-05
cg19380303	KIF7	chr15	90172193	0.00108987	0.000401769	0.00683377	0.000876151	0.000385935	0.0235	-4.17448	3.56506	0.241622	-2.68168	6.44295	0.677249	0.0153831	0,16.66	0.0684478	0,20879.03	-0.701945	4.87755	0.885618	-2.73779	4.91704	0.577883	7.35253	8.83e-08	0.0428876	0.000373277	7.44e-05	5.01966	5.18e-07	1.14e-06
cg18568872	ZNF710	chr15	90606494	0.000953353	0.000442946	0.0317058	0.000427214	0.000399277	0.285004	-2.47665	2.98419	0.406582	-5.7069	6.71188	0.395176	0.0840245	0,29.15	0.00332295	0,1717.09	-2.12334	4.27088	0.619255	-10.9202	4.68856	0.0201992	9.85086	7.67e-13	3.73e-07	0.000356394	8.39e-05	4.24647	2.17e-05	3.27e-05
cg12555233	MAN2A2	chr15	91455366	0.000859228	0.000466896	0.0661344	0.000762474	0.000446441	0.0880998	-1.69745	2.87169	0.554454	4.3288	6.21795	0.486318	0.18315	0,50.96	75.8531	0,14886845.07	-3.60059	4.15218	0.386203	-2.94765	4.17367	0.480318	8.76195	1.83e-10	8.9e-05	0.000326797	5.49e-05	5.9493	2.69e-09	1.14e-08
cg11183227	MAN2A2	chr15	91455407	0.00143635	0.000841295	0.0881953	0.000519915	0.000767154	0.498174	-0.152328	1.57322	0.922865	0.466795	3.27171	0.886546	0.858707	0.04,18.75	1.59487	0,971.99	-3.05475	2.29369	0.18343	-1.53851	2.48851	0.536658	9.01655	5.39e-11	2.61e-05	0.000494883	8.16e-05	6.06783	1.3e-09	6.11e-09
cg20507228	MAN2A2	chr15	91460071	-0.000429157	0.00109179	0.69438	-0.00172716	0.000908706	0.0577552	-1.94234	1.16792	0.0962978	-7.36226	2.95812	0.0128163	0.143369	0.01,1.41	0.000634762	0,0.21	0.174615	1.73449	0.919845	-1.29183	2.04598	0.528031	8.22452	2.18e-09	0.00105951	0.000682324	0.000133324	5.1178	3.09e-07	7.29e-07
cg27614723	SLCO3A1;SLCO3A1	chr15	92399897	0.00253575	0.000722693	0.000478127	0.00114056	0.000516355	0.0275069	1.93756	1.86666	0.299278	2.38369	4.91133	0.627431	6.94181	0.18,269.4	10.8449	0,164372.51	5.13938	2.69109	0.0566388	3.51351	3.76875	0.351585	10.3031	6.58e-14	3.2e-08	0.000381166	9.31e-05	4.09357	4.25e-05	6.01e-05
cg12644285	CHD2	chr15	93570953	-0.000809272	0.00105599	0.44371	-0.00167607	0.000795133	0.0353942	1.43333	1.28287	0.263876	4.08415	3.10982	0.189079	4.19262	0.34,51.82	59.3913	0.13,26354.4	2.35565	1.81172	0.194023	2.142	2.40946	0.374377	-8.55307	4.89e-10	0.000237314	-0.000833282	0.000108759	-7.66173	1.83e-14	3.71e-13
cg00973118	AXIN1;AXIN1	chr16	374570	0.00136811	0.000508985	0.0073555	0.00083666	0.000456667	0.067362	3.19574	2.67646	0.232471	10.8923	5.99539	0.0692513	24.4282	0.13,4635.99	53759.9	0.42,6820815047.85	-0.394914	3.75041	0.916174	-3.88564	4.08152	0.341493	10.6287	1.05e-14	5.11e-09	0.000450286	0.000115113	3.91168	9.17e-05	0.000121243
cg00701514		chr16	1183462	7.97e-06	7.68e-05	0.91741	6.77e-05	7.1e-05	0.340217	-31.0802	19.8229	0.116907	-58.2404	50.2267	0.246232	3.18e-14	0,2374.99	5.09e-26	0,288631984658931456	-20.2352	25.7048	0.431476	-14.6737	26.8086	0.584355	7.35957	8.59e-08	0.0416912	0.000146782	4.16e-05	3.52666	0.000420831	0.000502592
cg06965409	IFT140	chr16	1611973	-3.96e-05	0.000248933	0.873518	5.11e-05	0.000228468	0.823125	-2.57743	5.58226	0.644284	12.3446	11.1786	0.269464	0.0759691	0,4288.97	229705	0,752690131796888	-1.15942	8.02435	0.885165	6.01764	8.50553	0.479549	-7.45084	5.93e-08	0.0288157	-0.000198517	4.88e-05	-4.06393	4.83e-05	6.71e-05
cg05063895		chr16	2073518	0.00033654	0.00033255	0.311879	-0.000304932	0.000225553	0.176836	2.30207	4.06907	0.571565	3.04967	12.2884	0.804	9.99484	0,29069.41	21.1083	0,608947846738.83	3.36334	5.72989	0.557437	-4.35889	8.20577	0.595487	-8.5403	5.19e-10	0.000251789	-0.000238177	4.23e-05	-5.63619	1.74e-08	5.63e-08
cg06803853	CASKIN1	chr16	2234031	-6.94e-05	5.99e-05	0.247322	-3.91e-05	5.53e-05	0.480204	4.46034	22.548	0.843189	21.8764	48.063	0.648994	86.5171	0,1.34991275642452e+21	3168052453	0,2.58739098540197e+50	36.3455	32.9046	0.269807	19.5585	35.1822	0.578492	7.43088	6.44e-08	0.0312519	0.000143221	3.29e-05	4.35631	1.32e-05	2.11e-05
cg00472758	TBC1D24	chr16	2552820	0.000501365	0.000504346	0.320513	1.25e-05	0.00042815	0.976697	-0.155931	2.63148	0.952748	-11.7313	6.17417	0.0574258	0.855618	0,148.68	8.04e-06	0,1.45	-0.121841	3.87733	0.974942	-5.64928	4.46938	0.206744	8.37321	1.12e-09	0.000542055	0.000378785	9.04e-05	4.19212	2.76e-05	4.09e-05
cg09866569	KCTD5	chr16	2737340	0.000285613	0.000194104	0.141617	3.5e-05	0.000148179	0.813279	5.09184	7.41536	0.492297	-13.4315	18.0491	0.456776	162.689	0,333766710.15	1.47e-06	0,3391921705.19	1.88743	10.0172	0.850613	1.08627	12.8891	0.932865	8.75884	1.86e-10	9.04e-05	0.000491607	9.8e-05	5.0159	5.28e-07	1.16e-06
cg08055663	KCTD5	chr16	2737356	3.44e-05	7.41e-05	0.642988	-4.94e-05	5.61e-05	0.378877	37.9223	21.2889	0.0748598	22.0999	59.2843	0.709314	2.94752e+16	0.02,3.89849803933837e+34	3961357692	0,1.15264533491011e+60	29.1796	26.3485	0.268553	35.7533	33.4795	0.286014	8.56229	4.68e-10	0.000227376	0.000418573	7.04e-05	5.94707	2.73e-09	1.15e-08
cg00239353	IL32;IL32;IL32;IL32;IL32;IL32;IL32;IL32	chr16	3115133	-0.00090964	0.000512664	0.0764324	-0.000446956	0.000420512	0.288205	-1.75686	2.78235	0.527759	7.65133	6.41385	0.232894	0.172585	0,40.31	2103.43	0.01,606052604.57	-3.82347	3.86196	0.322562	-3.14148	4.52611	0.487916	-8.26881	1.79e-09	0.000868812	-0.000441028	0.000110928	-3.9758	7.01e-05	9.43e-05
cg01352090	ADCY9	chr16	4103533	0.000267398	0.00047456	0.573293	-0.000413948	0.000310814	0.183355	4.30061	3.03516	0.156503	3.16798	9.62982	0.742174	73.7451	0.19,28269.18	23.7594	0,3740290279.71	5.44831	3.95207	0.168536	2.98657	5.88337	0.611909	7.53575	4.19e-08	0.0203585	0.00028496	6.03e-05	4.72354	2.32e-06	4.33e-06
cg09581649	C16orf5	chr16	4572735	0.0010666	0.000501731	0.0338556	0.000650816	0.000461327	0.158766	-0.490484	2.64108	0.852669	-3.16802	5.67326	0.576562	0.61233	0,108.42	0.0420867	0,2840	3.72073	3.85327	0.334632	3.03261	4.11083	0.460991	7.81608	1.3e-08	0.00629667	0.00031886	7.33e-05	4.35202	1.35e-05	2.15e-05
cg03819286	MGRN1;MGRN1;MGRN1;MGRN1	chr16	4673974	0.00183126	0.000722534	0.0114711	0.000675096	0.000550859	0.220788	-0.538752	1.82381	0.767689	-4.60613	5.12089	0.368398	0.583476	0.02,20.82	0.00999041	0,228.33	0.322723	2.69654	0.904776	-2.25639	3.50895	0.520454	7.95539	7.13e-09	0.00346198	0.000499677	8e-05	6.24487	4.24e-10	2.35e-09
cg01678580	MGRN1;MGRN1;MGRN1;MGRN1	chr16	4674018	0.000459212	0.000297994	0.123756	0.000550817	0.00028372	0.0526136	-3.22057	4.57988	0.481932	-23.8868	10.4613	0.0224093	0.0399324	0,316.08	4.23e-11	0,0.03	-0.131249	6.45459	0.983784	-4.87861	6.56702	0.45785	10.4725	2.55e-14	1.24e-08	0.000295479	4.58e-05	6.45837	1.06e-10	7.14e-10
cg07248377	MGRN1;MGRN1;MGRN1;MGRN1	chr16	4732406	0.000740267	0.000742082	0.31883	0.000301689	0.000680115	0.65748	1.90291	1.78421	0.286186	1.57624	4.36654	0.718113	6.70539	0.2,221.4	4.83674	0,25201.44	4.41195	2.55423	0.0846278	3.01815	2.70411	0.264832	7.82248	1.26e-08	0.0061274	0.000609389	0.000105073	5.79965	6.65e-09	2.46e-08
cg16520815	MGRN1;MGRN1;MGRN1;MGRN1	chr16	4733181	0.00157049	0.000735795	0.0331447	0.00113631	0.000625067	0.0695074	2.04585	1.77566	0.249254	5.33044	4.35106	0.220542	7.7357	0.24,251.17	206.529	0.04,1043956.13	3.61459	2.61549	0.167487	2.71997	3.03542	0.370586	8.02898	5.18e-09	0.00251382	0.00051458	0.000119822	4.29455	1.75e-05	2.7e-05
cg03500056	ABAT;ABAT;ABAT	chr16	8814507	0.000956133	0.000517335	0.064984	7.73e-05	0.00039136	0.843402	1.29145	2.57151	0.615517	-6.49334	7.08316	0.359284	3.63804	0.02,562.06	0.00151348	0,1619.14	5.05461	3.6373	0.165148	-3.2451	4.71813	0.49186	10.0067	3.33e-13	1.62e-07	0.000602015	0.000105154	5.72511	1.03e-08	3.58e-08
cg03746015	CLEC16A	chr16	11141000	-0.000667072	0.000824444	0.418714	-0.000232584	0.000565304	0.680882	0.870344	1.63439	0.594366	8.73303	5.01174	0.0814185	2.38773	0.1,58.78	6204.48	0.34,114494456.99	-0.950875	2.35464	0.686482	-1.87424	3.34617	0.575618	-8.06473	4.43e-09	0.00214963	-0.000823302	0.000142927	-5.76031	8.4e-09	2.98e-08
cg06946797		chr16	11422409	0.000449799	0.000428307	0.293989	0.000100256	0.000346672	0.772518	6.43071	3.41118	0.0594044	23.867	9.32076	0.0104484	620.614	0.77,497133.87	23189892051	269.96,1992021298073755648	3.48001	4.4769	0.437274	1.89792	5.45467	0.728011	-13.9168	4.28e-24	2.08e-18	-0.00081351	0.000116184	-7.0019	2.53e-12	2.78e-11
cg01510278		chr16	11456238	9.27e-05	0.000177894	0.602489	-9.39e-05	0.000143434	0.512857	12.5482	8.43984	0.137074	21.1326	19.9119	0.288551	281579	0.02,4302670114410.39	1505839868	0,1.34003629429706e+26	0.920471	10.7422	0.931744	-2.85632	12.9686	0.825757	-8.98187	6.38e-11	3.1e-05	-0.000233971	4.11e-05	-5.69713	1.22e-08	4.13e-08
cg08422172		chr16	11886668	0.000173167	0.000428474	0.686222	-6.06e-05	0.000353184	0.863846	-6.40587	3.19809	0.045174	-12	7.91272	0.129381	0.00165183	0,0.87	6.14e-06	0,33.41	-7.56137	4.45443	0.0901216	-18.2878	5.18237	0.000450689	7.56861	3.66e-08	0.0177789	0.00028609	6.7e-05	4.27147	1.94e-05	2.97e-05
cg04113258	XYLT1	chr16	17527041	-0.000358429	0.000430241	0.405071	-0.000411859	0.000386029	0.28638	-4.13219	3.15315	0.190028	-18.2242	7.2504	0.0119527	0.0160476	0,7.75	1.22e-08	0,0.02	7.22148	4.49183	0.108429	9.19371	4.89967	0.0611067	-7.80702	1.35e-08	0.00654443	-0.000320917	7.38e-05	-4.35042	1.36e-05	2.16e-05
cg04986899	XYLT1	chr16	17553784	0.000140289	0.000380814	0.712688	0.000321117	0.000349342	0.358307	-4.88286	3.67971	0.184518	-0.792277	8.16922	0.92274	0.00757528	0,10.27	0.452813	0,4070984.41	-0.0291025	4.99686	0.995355	-6.78343	5.33082	0.203713	8.91157	8.96e-11	4.35e-05	0.000438555	7.84e-05	5.59026	2.27e-08	7.2e-08
cg04813880	TMEM159;DNAH3	chr16	21171067	0.00085922	0.000353365	0.0152838	0.000368964	0.000265075	0.1644	0.9379	3.92053	0.810929	-2.39041	10.0559	0.812105	2.55461	0,5553.3	0.0915921	0,33237110.59	2.56632	5.5552	0.644277	0.632735	7.35505	0.931475	8.34864	1.25e-09	0.00060602	0.000536205	9.04e-05	5.93341	2.97e-09	1.23e-08
cg25957124	TMEM159;DNAH3	chr16	21171084	0.00150467	0.000639424	0.0188823	0.000341261	0.000322759	0.290729	1.36903	2.10655	0.515762	-6.13572	8.26534	0.457879	3.93154	0.06,244.17	0.00216417	0,23490.37	2.80121	2.98422	0.348277	-1.83928	5.83766	0.752822	8.34401	1.27e-09	0.000618853	0.000318838	6.39e-05	4.99268	5.95e-07	1.29e-06
cg04528038	TMEM159;DNAH3	chr16	21171097	0.00108614	0.000503681	0.0313824	0.000217226	0.000301151	0.470956	2.66171	2.71584	0.327052	-2.6959	8.46319	0.750072	14.3208	0.07,2935.87	0.0674817	0,1079441.61	5.35358	3.76051	0.155074	-1.38355	6.11171	0.820989	9.27823	1.48e-11	7.17e-06	0.000294591	6.05e-05	4.86612	1.14e-06	2.32e-06
cg10037913	NSMCE1	chr16	27246970	0.000342355	0.000174417	0.0500476	-2.76e-05	0.00011425	0.809133	12.11	8.18867	0.139174	90.5482	31.8506	0.00447043	181682	0.02,1696879738703.78	2.11e+39	1632380922565.08,2.73125566850001e+66	12.141	11.0838	0.273791	-9.36877	16.9033	0.57962	-8.09491	3.88e-09	0.00188264	-0.000163866	3.51e-05	-4.6659	3.07e-06	5.53e-06
cg14237301	APOB48R	chr16	28506477	0.000500631	0.000615431	0.416221	-0.000140468	0.000571779	0.806011	1.32203	2.15726	0.539991	3.84282	4.04978	0.342673	3.75101	0.05,257.3	46.6568	0.02,130663.55	5.19913	3.18837	0.103489	2.63597	3.33297	0.429342	9.19153	2.28e-11	1.1e-05	0.000578775	9.25e-05	6.25614	3.95e-10	2.21e-09
cg26663590		chr16	28959310	0.00238255	0.00100848	0.0184157	0.00114616	0.000748081	0.125942	0.193852	1.31329	0.882652	-3.16566	3.79367	0.404022	1.21392	0.09,15.93	0.0421863	0,71.52	0.216499	1.89396	0.90903	-1.41837	2.51046	0.572304	10.2318	9.77e-14	4.74e-08	0.00089617	0.000101046	8.86891	7.39e-19	3.86e-17
cg00607627	LAT;LAT;LAT;LAT	chr16	28995994	0.000113423	0.000453197	0.802448	-0.000508097	0.000345403	0.141734	2.62553	2.98469	0.37904	-13.3817	8.5491	0.117519	13.8119	0.04,4795.9	1.54e-06	0,29.21	0.155575	4.3617	0.971559	-13.1269	5.53962	0.0181337	-8.6614	2.95e-10	0.000143145	-0.000535958	7.71e-05	-6.94928	3.67e-12	3.87e-11
cg01681367	SPN;SPN	chr16	29676071	-2.94e-05	5.84e-05	0.614804	-5.62e-05	5.7e-05	0.324417	22.5554	26.6021	0.396505	-27.5469	49.1912	0.575482	6247057500	0,2.75327997980064e+32	1.09e-12	0,8.10826689895759e+29	-17.1912	35.2554	0.626007	-13.9588	35.3532	0.693116	-8.43277	8.51e-10	0.0004131	-0.000188833	5.08e-05	-3.71854	0.000200376	0.000251271
cg03297731	GDPD3;LOC100271831	chr16	30124293	-7.96e-05	0.000453155	0.860625	-0.000266998	0.000419122	0.524307	1.50475	2.94743	0.609681	1.25992	6.73231	0.851546	4.50301	0.01,1453.46	3.52515	0,1895993.78	-4.27995	4.28233	0.317984	-4.29569	4.55467	0.346008	-7.9978	5.93e-09	0.0028798	-0.000454611	8.65e-05	-5.25339	1.49e-07	3.88e-07
cg06038367	CORO1A	chr16	30198370	0.000424182	0.000608973	0.486307	-0.000158433	0.00051685	0.759288	-6.03425	1.98562	0.00237385	-9.76953	5.38809	0.0698054	0.00239528	0,0.12	5.72e-05	0,2.21	6.07932	3.25245	0.0620889	3.14169	3.81485	0.410541	7.73873	1.8e-08	0.00873943	0.000380198	9.11e-05	4.17545	2.97e-05	4.36e-05
cg01304182	ZNF48	chr16	30409908	0.00178874	0.000729836	0.0144869	0.00112165	0.000637301	0.078846	0.99462	1.81548	0.583791	3.89138	4.18307	0.352233	2.7037	0.08,94.91	48.9783	0.01,178118.26	-5.27527	2.61995	0.0445081	-8.96794	2.92619	0.00228074	7.75538	1.68e-08	0.00814622	0.0002188	7.38e-05	2.96643	0.00301284	0.00331122
cg00711896	ZNF48	chr16	30410051	0.0016623	0.00062933	0.00843614	0.00122343	0.00056897	0.0318782	0.546197	2.07692	0.792563	8.71481	4.83983	0.071759	1.72667	0.03,101.19	6092.49	0.46,80267861.43	-4.11704	3.02959	0.174676	-3.96925	3.28398	0.227285	9.61876	2.6e-12	1.26e-06	0.000213677	5.94e-05	3.59446	0.000325064	0.000394608
cg16391678	ITGAL;ITGAL	chr16	30485597	-0.00135913	0.000739043	0.0663201	-0.000530932	0.000448002	0.236378	-2.99415	1.8761	0.1105	1.86231	6.3333	0.76872	0.0500791	0,1.98	6.43858	0,1584186.99	-3.17203	2.59834	0.222647	-3.65489	4.05739	0.368073	-8.91857	8.66e-11	4.21e-05	-0.000323354	7.8e-05	-4.14484	3.4e-05	4.89e-05
cg04716530	ITGAL;ITGAL	chr16	30485684	-0.00105013	0.000495044	0.0342392	-0.000308336	0.000329522	0.349748	-3.01346	2.82618	0.286303	9.64528	8.45538	0.253984	0.0491214	0,12.5	15448.7	0,243366400946.4	-5.22488	3.87106	0.177615	-6.07153	5.44009	0.264859	-8.24281	2.01e-09	0.000976253	-0.000312233	6.86e-05	-4.55276	5.29e-06	9.16e-06
cg16519923	ITGAL;ITGAL	chr16	30485810	-0.00224966	0.000797506	0.00492089	-0.00142475	0.000603054	0.0184223	-1.84716	1.72008	0.282876	-7.76017	4.83352	0.108386	0.157685	0.01,4.59	0.000426385	0,5.55	-3.79274	2.35977	0.108525	-2.61352	3.0695	0.394875	-8.48444	6.71e-10	0.000325889	-0.000426062	9.16e-05	-4.65356	3.26e-06	5.85e-06
cg06235438	ITGAL;ITGAL	chr16	30485966	-0.000675084	0.000468262	0.149832	-0.000224473	0.000370355	0.544646	-4.31063	3.20233	0.178274	-12.404	8.71487	0.154646	0.0134251	0,7.14	4.1e-06	0,107.46	-3.28138	4.16139	0.430703	-0.625067	5.15125	0.903463	-7.69836	2.13e-08	0.0103577	-0.000294621	7.71e-05	-3.82232	0.000132202	0.000170032
cg01172150		chr16	30817443	0.000713757	0.000472406	0.131253	-0.000263875	0.000279205	0.344938	3.12204	2.93093	0.286783	5.68019	10.0598	0.572317	22.6926	0.07,7091.56	293.006	0,107140516142.9	4.84862	3.99911	0.225828	-1.04697	6.9211	0.879814	8.34548	1.27e-09	0.000614752	0.000358043	6.99e-05	5.11907	3.07e-07	7.25e-07
cg02879453	ADCY7	chr16	50321818	0.000235388	0.000577136	0.6835	-0.000419905	0.000520795	0.420358	-2.47567	2.31151	0.284161	2.33705	5.26937	0.657393	0.0841065	0,7.81	10.3506	0,316480.11	2.33132	3.40639	0.493989	-1.01517	3.68194	0.782865	7.96871	6.73e-09	0.00326779	0.000432427	0.0001086	3.98185	6.84e-05	9.22e-05
cg06897661	ADCY7;ADCY7	chr16	50322074	0.000690174	0.000544039	0.204988	0.000237582	0.000473098	0.615696	-0.489199	2.43649	0.840871	-8.54134	6.51929	0.19014	0.613117	0.01,72.7	0.000195229	0,69.16	1.20907	3.44088	0.725424	-3.22333	3.87606	0.40598	7.90317	8.93e-09	0.00433725	0.000338206	9.38e-05	3.60596	0.000311006	0.00037901
cg00921350	SNX20;SNX20	chr16	50701499	0.000644421	0.00051632	0.212399	-7.1e-05	0.000445742	0.873503	-1.49613	2.55467	0.558114	-2.02979	6.18296	0.742694	0.223996	0,33.48	0.131363	0,24072	-1.47909	3.72613	0.691546	-0.455852	4.11827	0.911901	-7.43272	6.39e-08	0.0310188	-0.000427097	9.53e-05	-4.48309	7.36e-06	1.23e-05
cg06207201	SNX20;SNX20	chr16	50701535	0.000769471	0.000499027	0.123527	2.36e-05	0.000408274	0.953929	3.14687	2.69431	0.242819	-4.56575	6.83453	0.504107	23.263	0.12,4571.99	0.0104021	0,6835.81	-1.18804	3.83802	0.757014	-3.21912	4.61535	0.485783	-10.1002	2.01e-13	9.75e-08	-0.000512345	7.77e-05	-6.59384	4.29e-11	3.27e-10
cg08554257	NOD2	chr16	50730737	0.000109859	0.000342677	0.748614	-0.000404322	0.000221641	0.068549	3.61453	4.16524	0.385512	1.15425	13.5416	0.932072	37.134	0.01,130406.4	3.17166	0,1066826182335.43	-1.52496	5.7687	0.791602	2.40913	8.47548	0.776324	-8.14419	3.12e-09	0.00151455	-0.000329467	8.15e-05	-4.04061	5.33e-05	7.36e-05
cg26954174	NOD2	chr16	50730813	0.000538749	0.000442585	0.2239	-0.000124468	0.000316476	0.694225	2.01326	3.1459	0.522195	-6.23705	8.52821	0.46457	7.48771	0.02,3566.07	0.00195562	0,35533.84	8.42653	4.4365	0.0579991	12.6706	6.05496	0.0368246	-7.31859	1.01e-07	0.0491431	-0.000274431	9.34e-05	-2.93804	0.00330294	0.00361737
cg01020263	NOD2	chr16	50732073	0.000508382	0.000522212	0.330626	0.000407357	0.000499964	0.415482	-1.58151	2.47265	0.522432	-5.60432	4.89313	0.252066	0.205665	0,26.18	0.00368193	0,53.85	0.321553	3.75827	0.931846	5.78496	3.76835	0.125301	-8.25834	1.88e-09	0.000910607	-0.000393801	0.000106628	-3.69321	0.000221437	0.000275478
cg01243823	NOD2	chr16	50732212	-0.000260305	0.000743165	0.726242	-0.00113138	0.000632623	0.0741455	1.07313	1.78926	0.548667	6.72801	4.34413	0.12144	2.92451	0.09,97.52	835.486	0.17,4166185.11	-0.944752	2.56521	0.712784	3.83249	2.91844	0.189638	-12.9245	5.3e-21	2.57e-15	-0.00106542	0.000149851	-7.10987	1.16e-12	1.5e-11
cg27588321	CYLD;CYLD;CYLD	chr16	50775288	-0.000427821	0.000358811	0.233524	-0.000541751	0.000343836	0.11557	-4.46888	3.89484	0.251223	-1.633	8.83089	0.853293	0.0114601	0,23.69	0.195343	0,6423937.23	-8.03458	5.24863	0.126349	-8.03093	5.36726	0.13513	-7.34542	9.09e-08	0.0441304	-0.000532791	0.00010702	-4.97843	6.41e-07	1.38e-06
cg09608652	CHD9	chr16	53105688	0.000417822	0.000344215	0.22521	-0.000147071	0.000251995	0.559661	5.00601	4.21495	0.23496	-5.40774	10.7516	0.614986	149.307	0.04,577990.54	0.00448177	0,6359664.65	8.14165	5.49559	0.139008	1.5992	7.18296	0.823897	7.57333	3.59e-08	0.0174357	0.000207173	5.37e-05	3.85973	0.000113514	0.000147357
cg08944236	CHD9	chr16	53242355	0.000968084	0.000565448	0.0873158	6.23e-05	0.000335596	0.852711	3.58981	2.44564	0.142148	3.31055	8.46501	0.695734	36.2271	0.3,4373.25	27.4001	0,439855640.59	4.52205	3.36464	0.179462	2.8398	5.66448	0.616328	10.175	1.33e-13	6.48e-08	0.000360303	8.73e-05	4.12903	3.64e-05	5.23e-05
cg06783533	GNAO1	chr16	56388908	0.000277771	0.000676626	0.681544	0.000535607	0.000595046	0.368372	0.268959	1.95613	0.890639	2.34345	4.58511	0.609281	1.3086	0.03,60.52	10.4171	0,83304.97	-1.6078	2.84684	0.572444	-2.51561	3.14706	0.424416	7.55684	3.84e-08	0.0186643	0.000260018	4.61e-05	5.63822	1.72e-08	5.58e-08
cg00863378	BBS2	chr16	56549757	0.00138248	0.000569958	0.015528	0.000646346	0.000528343	0.221612	-2.34322	2.38455	0.325772	-1.1331	5.47718	0.836106	0.096018	0,10.28	0.322034	0,14796.86	-3.54458	3.2926	0.282123	-4.76815	3.40711	0.16221	9.56817	3.37e-12	1.64e-06	0.000460029	9.71e-05	4.73634	2.18e-06	4.12e-06
cg05723552	NLRC5	chr16	57026029	-0.00119515	0.000606983	0.0493359	-0.000662396	0.000458828	0.149281	0.237529	2.18737	0.913527	7.39119	5.7506	0.198691	1.26811	0.02,92.27	1621.64	0.02,127340795.97	-7.25616	3.12013	0.0203737	-8.2691	3.996	0.0389609	-7.68476	2.26e-08	0.0109656	-0.00018808	8.32e-05	-2.25986	0.0238302	0.0244943
cg09018739	CPNE2	chr16	57180107	-6.93e-05	0.000651562	0.915366	-0.000417249	0.000554967	0.452398	1.59409	2.06555	0.440262	-2.59769	4.94752	0.599549	4.92385	0.09,282.19	0.0744453	0,1211.3	-1.23217	2.9922	0.680638	-4.94719	3.39551	0.14567	8.09551	3.87e-09	0.00187768	0.000445635	8.47e-05	5.25975	1.44e-07	3.76e-07
cg01115923	KIFC3;KIFC3;KIFC3	chr16	57793728	-0.0011259	0.000481128	0.0195502	-0.000866948	0.000396914	0.029279	-2.88993	2.85108	0.31076	-2.55189	7.43396	0.731392	0.05558	0,14.85	0.0779345	0,165822.02	0.209269	3.99791	0.958272	3.73447	4.72347	0.429493	-7.65137	2.6e-08	0.0126089	-0.000256073	5.34e-05	-4.79359	1.64e-06	3.2e-06
cg04030401	HSF4;FBXL8;HSF4	chr16	67196699	0.000694978	0.000508324	0.17199	-0.000216297	0.000312915	0.489649	1.166	2.63517	0.658144	2.98812	8.38434	0.721547	3.20914	0.02,561.68	19.8482	0,272027950.9	5.04075	3.75858	0.180384	-1.97403	5.99861	0.742214	7.40918	7.03e-08	0.0341262	0.000238089	6.23e-05	3.8242	0.000131198	0.000168914
cg07719604	ELMO3;E2F4	chr16	67232460	0.000243238	0.000437899	0.578749	-2.76e-05	0.000365102	0.939758	5.47913	3.10407	0.0775397	4.00059	6.93778	0.564184	239.639	0.55,105147.14	54.6306	0,43953891.99	-0.200052	4.40958	0.96383	-8.12289	5.22794	0.120795	7.66178	2.49e-08	0.0120728	0.000439647	0.000112666	3.9022	9.53e-05	0.000125298
cg10922280	DPEP2	chr16	68034227	0.00126751	0.000588187	0.0314969	0.000187154	0.000485389	0.69993	-0.619218	2.25966	0.784061	3.04984	5.81345	0.599849	0.538365	0.01,45.14	21.112	0,1875153.89	8.72238	3.29228	0.00827759	0.750521	3.91942	0.848211	11.8031	8.91e-18	4.33e-12	0.000535824	8.02e-05	6.68157	2.36e-11	1.88e-10
cg01231543		chr16	68741748	0.000781649	0.000842171	0.353647	0.000345901	0.000686717	0.614629	3.03405	1.56471	0.0524952	1.63585	3.73661	0.66154	20.7813	0.97,446.25	5.1338	0,7782.33	1.24603	2.25234	0.580322	-0.258511	2.72952	0.924579	-7.6744	2.36e-08	0.011452	-0.000582771	9.09e-05	-6.41449	1.41e-10	9.28e-10
cg06469895	TERF2	chr16	69418206	0.00192783	0.000621089	0.00198433	0.000790718	0.000425614	0.0636147	1.53316	2.148	0.475374	15.0327	6.26764	0.0164639	4.63281	0.07,312.08	3.37772e+06	15.61,730706343191.97	2.25233	3.05047	0.460589	-0.0943421	4.30289	0.982515	7.45771	5.77e-08	0.0280212	0.00022177	8.08e-05	2.74517	0.00604795	0.00646558
cg27093918		chr16	69564625	0.00072851	0.000786806	0.354803	-0.000154379	0.000687314	0.822347	-0.818654	1.66259	0.622439	2.38707	4.04956	0.55555	0.441025	0.02,11.47	10.8816	0,30461.33	5.05716	2.4741	0.0413861	5.23877	2.77207	0.0592822	-7.81794	1.29e-08	0.00624718	-0.000577059	0.000133666	-4.31718	1.58e-05	2.47e-05
cg00259097	VAC14	chr16	70770604	-0.000264207	0.000541101	0.625502	2.51e-05	0.000389514	0.948713	-1.66653	2.47041	0.499933	1.23099	7.25294	0.865228	0.188902	0,23.94	3.42464	0,5110265.77	-0.994468	3.49864	0.776321	-1.74384	4.7608	0.714283	9.05158	4.54e-11	2.2e-05	0.000341019	6.6e-05	5.16651	2.38e-07	5.8e-07
cg27262054	ZFHX3;ZFHX3	chr16	73067525	-0.000267838	0.000533682	0.615914	-5.43e-05	0.000498976	0.913397	-1.71884	2.52939	0.49679	2.86077	5.21563	0.583349	0.179274	0,25.5	17.475	0,480894.71	4.24302	3.65342	0.245949	-1.23472	3.76202	0.742874	7.44621	6.05e-08	0.0293642	0.000618986	0.000111238	5.56451	2.63e-08	8.22e-08
cg03669394	TERF2IP	chr16	75685254	-0.000778874	0.000470958	0.0986041	-0.00132854	0.000369616	0.000348181	1.90582	2.81438	0.498297	9.52325	7.03221	0.175662	6.72491	0.03,1672.37	13674	0.01,13238370766.67	1.13261	3.97445	0.775765	4.88404	5.07406	0.336181	-8.45701	7.61e-10	0.000369671	-0.000708863	0.000136972	-5.17524	2.28e-07	5.55e-07
cg08305942		chr16	79692354	0.000793214	0.000652655	0.224625	0.000522366	0.000626759	0.404882	1.86036	2.01909	0.356851	-4.98751	4.37099	0.25385	6.42602	0.12,336.22	0.00682264	0,35.86	5.51393	2.95602	0.0626242	3.49441	2.99383	0.243611	-11.5449	4.49e-17	2.18e-11	-0.000773213	0.000101682	-7.60419	2.87e-14	5.37e-13
cg26562921	USP10	chr16	84760429	0.00181232	0.000667012	0.00674389	0.00072021	0.000389266	0.06471	1.94759	2.04451	0.340796	7.51176	7.52849	0.318388	7.01175	0.13,385.61	1829.43	0,4684868277.68	3.09905	2.90293	0.286148	4.47805	5.04565	0.375177	7.76223	1.63e-08	0.0079135	0.000207179	8.33e-05	2.48637	0.0129052	0.0134635
cg03014634		chr16	85205030	-9.26e-05	0.000573498	0.87173	-0.000216441	0.000505164	0.668451	4.47145	2.32311	0.0542589	8.86395	4.84902	0.0675512	87.4831	0.92,8306.13	7072.38	0.53,94870773.9	0.662077	3.44591	0.847702	-2.80748	3.7914	0.459307	9.12803	3.12e-11	1.51e-05	0.000340724	7.95e-05	4.28749	1.81e-05	2.78e-05
cg08297985		chr16	85343488	0.00064107	0.000562294	0.254624	-0.000220233	0.000370098	0.551992	1.12145	2.41969	0.643028	-0.74611	6.90268	0.913924	3.06931	0.03,352.15	0.474208	0,356164.81	-0.116547	3.36759	0.972403	-5.11709	5.05325	0.31166	8.53563	5.3e-10	0.000257299	0.000338143	7.87e-05	4.29445	1.75e-05	2.7e-05
cg07609780		chr16	85343650	0.00152563	0.000486293	0.00177474	0.000821268	0.000311643	0.00859327	2.24709	2.81425	0.424598	10.2524	9.74406	0.292722	9.46015	0.04,2351.97	28350.7	0,5583123826631.93	1.74969	3.87684	0.651924	-5.56724	6.01233	0.354849	8.04889	4.75e-09	0.00230416	0.000295626	6.95e-05	4.25476	2.09e-05	3.18e-05
cg16739178		chr16	85470674	0.000955299	0.000582304	0.101327	0.000791063	0.00055043	0.151117	-0.57134	2.2752	0.801724	-11.1121	5.11256	0.0297442	0.564768	0.01,48.82	1.49e-05	0,0.34	-2.02687	3.40789	0.552229	-3.51799	3.52294	0.31841	7.68771	2.23e-08	0.010831	0.000339155	9.43e-05	3.59765	0.000321101	0.000390175
cg03159676		chr16	85600536	0.00109056	0.000610306	0.074372	0.000683156	0.000580429	0.239603	-0.249454	2.1711	0.908527	13.1498	4.3999	0.00280196	0.779226	0.01,54.92	513930	92.39,2858745218.46	-5.07837	3.17172	0.109874	-4.71008	3.32288	0.156889	8.68889	2.59e-10	0.000125786	0.000456871	0.000150023	3.04533	0.00232423	0.00259074
cg08843623		chr16	85627648	0.000967383	0.000532116	0.0694794	0.000659126	0.000476222	0.166778	0.269734	2.49068	0.91376	8.77239	5.35073	0.101114	1.30962	0.01,172.69	6453.57	0.18,231437651.33	-5.11761	3.54546	0.149423	-9.88802	3.97159	0.0130664	7.94338	7.51e-09	0.00364653	0.000364996	0.000124803	2.92457	0.00344936	0.00376822
cg05441854	KIAA0182;KIAA0182	chr16	85650374	0.00033965	0.00028387	0.231906	0.000241387	0.000246391	0.327587	-2.10395	4.59501	0.647041	-0.263347	11.5532	0.981814	0.121974	0,994.53	0.768475	0,5247443599.85	2.4573	6.98381	0.725073	-2.74574	7.78941	0.724599	7.55015	3.95e-08	0.0191859	0.000427242	8.78e-05	4.86391	1.15e-06	2.33e-06
cg07720851	KIAA0182;KIAA0182	chr16	85650478	0.000620308	0.000336122	0.0653811	0.000133919	0.000269336	0.619192	4.12544	4.34784	0.342698	-3.36855	9.83505	0.731971	61.8949	0.01,310894.82	0.0344395	0,8106256.86	4.7478	5.77854	0.411619	-7.63788	7.07268	0.280637	7.95936	7.01e-09	0.00340295	0.000210792	5.83e-05	3.61811	0.000296763	0.000363419
cg26723054	KIAA0182;KIAA0182	chr16	85650522	0.00119	0.0004663	0.010915	0.000367402	0.000322914	0.255607	1.42157	2.88226	0.621862	-4.36721	7.93311	0.581973	4.14361	0.01,1177.09	0.0126865	0,71803.18	-0.0175546	4.08889	0.996576	-8.71315	6.02191	0.148467	7.32085	1e-07	0.0486992	0.000284772	7.12e-05	3.99828	6.38e-05	8.69e-05
cg27288091	COX4I1	chr16	85837390	0.00121122	0.000455498	0.00800835	0.00103593	0.000411564	0.0120566	1.77331	2.89478	0.540148	-9.43602	6.80299	0.16543	5.89033	0.02,1714.86	7.98e-05	0,49.3	0.387618	4.12194	0.925111	-4.31962	4.52113	0.339762	7.85085	1.12e-08	0.00542853	0.000167354	5.44e-05	3.0756	0.00210076	0.00234374
cg08537367	ZCCHC14	chr16	87469199	0.000541017	0.000509723	0.288869	-0.000239142	0.000407741	0.557727	0.227206	2.62268	0.930965	-10.9017	7.20618	0.130324	1.25509	0.01,214.36	1.84e-05	0,25.09	2.61265	3.7776	0.489447	-1.27415	4.60104	0.781937	7.79778	1.4e-08	0.0068066	0.00037822	8.53e-05	4.4359	9.17e-06	1.5e-05
cg02371935	ZCCHC14	chr16	87521363	0.00150382	0.000533158	0.00492514	0.000616581	0.000395851	0.119779	2.7143	2.47062	0.271929	-3.52254	7.11214	0.620398	15.094	0.12,1913.54	0.0295243	0,33431.22	0.273044	3.50727	0.937973	-6.13995	4.62735	0.185073	9.08615	3.83e-11	1.86e-05	0.000355386	8.92e-05	3.98359	6.79e-05	9.16e-05
cg09213175		chr16	87802541	-0.000462662	0.000311458	0.137859	-0.000481221	0.000283342	0.0898846	-4.24991	4.42977	0.337358	-1.28756	10.2067	0.899614	0.0142655	0,84.14	0.275943	0,134565821.58	3.22342	6.15022	0.600394	-3.25337	6.48716	0.616206	8.31568	1.45e-09	0.000703469	0.000375315	7.68e-05	4.88872	1.01e-06	2.09e-06
cg07558761	SLC7A5	chr16	87866696	0.000373131	0.000683389	0.585234	0.000356835	0.000639812	0.577215	2.00038	1.92485	0.298694	9.77573	4.18889	0.01961	7.39184	0.17,321.53	17601.4	4.79,64744611.64	0.794393	2.84452	0.780133	1.14494	2.95572	0.698629	7.82418	1.25e-08	0.00608318	0.000422999	8.97e-05	4.71599	2.41e-06	4.47e-06
cg02203067	SLC7A5	chr16	87866800	0.000444444	0.000636075	0.484947	-0.000224659	0.000532743	0.673373	3.56254	2.11051	0.0914107	10.9387	5.87507	0.0626202	35.2527	0.56,2206.44	56312.3	0.56,5643711787.1	1.50067	2.9906	0.615995	-0.406552	3.47045	0.906785	9.83107	8.52e-13	4.14e-07	0.000498676	8.63e-05	5.77808	7.56e-09	2.71e-08
cg07021906	SLC7A5	chr16	87866833	0.000418798	0.000745366	0.57438	0.000364573	0.000639078	0.568545	2.36203	1.7617	0.179997	4.10154	4.49723	0.361761	10.6125	0.34,335.28	60.4332	0.01,406813.66	1.32963	2.62591	0.612797	0.369486	2.95949	0.900688	10.1481	1.55e-13	7.51e-08	0.000575082	9.96e-05	5.77297	7.79e-09	2.78e-08
cg07987449		chr16	87919588	-0.000331948	0.000465997	0.476485	0.000204515	0.000311223	0.511312	-3.29134	2.89886	0.256211	-0.588069	9.16175	0.948821	0.0372038	0,10.92	0.555399	0,34933418.41	-3.45671	4.16997	0.407461	0.58266	6.22923	0.92551	-7.50032	4.85e-08	0.0235447	-0.00022636	7.49e-05	-3.02115	0.00251814	0.00279694
cg04337828	BANP;BANP	chr16	87990693	0.000812631	0.000596833	0.173762	6.9e-05	0.000493527	0.888921	2.91525	2.44691	0.233496	7.85982	6.22293	0.206574	18.4534	0.15,2233.18	2591.06	0.01,513502751.53	0.812727	3.12391	0.794827	1.49414	3.70073	0.686554	9.31095	1.25e-11	6.08e-06	0.000308676	8.03e-05	3.84474	0.000120679	0.000156173
cg08255481	BANP;BANP	chr16	88103035	-0.000197688	0.0006876	0.773809	0.00017559	0.000601995	0.770618	1.3844	1.90181	0.466652	4.52779	4.57161	0.321972	3.99243	0.1,165.99	92.5541	0.01,720829.69	3.70327	2.85001	0.194309	2.36465	3.22434	0.463629	7.95043	7.28e-09	0.00353704	0.000275685	8.08e-05	3.41172	0.000645548	0.000756558
cg04583842	BANP;BANP	chr16	88103117	0.000691771	0.000841795	0.411473	0.000380181	0.000738925	0.607062	3.27024	1.6544	0.0480764	2.07155	3.42774	0.545611	26.3176	1.03,673.75	7.93714	0.01,6567.7	1.98692	2.27885	0.383614	-1.9255	2.51861	0.444876	7.87352	1.01e-08	0.00492625	0.000536285	0.000120348	4.45611	8.35e-06	1.38e-05
cg27061485	CBFA2T3;CBFA2T3	chr16	88989387	3.96e-05	0.000827337	0.961868	-0.000827936	0.00068972	0.230393	2.60043	1.63136	0.11093	1.0385	3.77746	0.783377	13.4695	0.55,329.61	2.82498	0,4639.34	0.286679	2.32642	0.901968	-1.13695	2.67811	0.671335	-7.36618	8.36e-08	0.0405964	-0.000485091	8.09e-05	-5.99814	2e-09	8.72e-09
cg03040848	CBFA2T3;CBFA2T3	chr16	88993053	-0.000104617	0.000515777	0.839322	-0.000143453	0.00048669	0.768271	-5.39857	2.79123	0.0530982	-12.9931	6.8769	0.05884	0.00452304	0,1.07	2.28e-06	0,1.63	-1.36608	3.76438	0.71681	-2.8185	3.84205	0.463498	-7.46564	5.59e-08	0.0271305	-0.000173941	5.65e-05	-3.07654	0.00209416	0.00233845
cg02930721	ANKRD11	chr16	89375113	0.00057722	0.000528539	0.275152	0.000729791	0.000428467	0.0889648	1.19568	2.47274	0.628709	0.6969	6.40539	0.913362	3.30581	0.03,420.84	2.00752	0,568902.78	0.929033	3.63477	0.798351	-3.66782	4.27789	0.391587	8.29988	1.56e-09	0.000755465	0.000254058	5.71e-05	4.44891	8.63e-06	1.42e-05
cg06039074	ANKRD11	chr16	89502388	0.000585442	0.000177259	0.00100504	0.000301031	0.00013544	0.0265643	-3.10878	7.29012	0.669789	-26.4865	18.5969	0.154377	0.0446554	0,71672.24	3.14e-12	0,21237.01	0.933401	10.5391	0.929457	-14.8132	13.7494	0.281769	8.04366	4.85e-09	0.00235747	0.00034264	6.43e-05	5.32746	9.96e-08	2.67e-07
cg08726900	ANKRD11	chr16	89550474	-0.000444085	0.000441364	0.314674	-0.00113971	0.000379343	0.00275625	2.07265	3.0083	0.490838	-0.0861868	7.1322	0.990358	7.94582	0.02,2889.71	0.917423	0,1080491.59	3.59159	4.41761	0.416532	-0.545088	4.91553	0.911742	-11.5955	3.28e-17	1.59e-11	-0.00102707	0.000139465	-7.36436	1.78e-13	2.71e-12
cg01739831	SPIRE2	chr16	89922539	0.00113635	0.000552694	0.0401403	0.00141059	0.00046002	0.00225036	-0.719274	2.41611	0.765932	-8.7879	6.83211	0.19835	0.487106	0,55.49	0.000152568	0,99.79	-0.734426	3.43984	0.831005	-0.353111	4.01635	0.929972	7.35376	8.79e-08	0.0426759	0.000134408	5.8e-05	2.31559	0.0205809	0.0212415
cg05978306	MYO1C;MYO1C;MYO1C	chr17	1373774	0.000214746	0.000893618	0.810158	-0.000642413	0.00070527	0.362675	-1.49407	1.42986	0.296066	-6.23758	3.46904	0.0721655	0.224458	0.01,3.7	0.00195458	0,1.75	0.0164536	2.13905	0.993865	-0.326981	2.61827	0.900659	7.87684	1e-08	0.00485675	0.000379698	7.06e-05	5.38035	7.43e-08	2.1e-07
cg06017212	SLC43A2	chr17	1478463	0.00083542	0.000401519	0.037819	0.000269035	0.000308881	0.384054	4.42703	3.40321	0.193313	-9.24611	8.88896	0.298257	83.6824	0.11,65993.87	9.65e-05	0,3555.52	2.44637	4.72475	0.604805	-6.36227	6.13471	0.300127	8.13929	3.19e-09	0.00154779	0.000506169	7.75e-05	6.53	6.58e-11	4.69e-10
cg14439774	SMG6;SMG6	chr17	1988012	0.000258418	0.000409968	0.528673	0.000254932	0.000360505	0.479707	0.451008	3.22027	0.888618	9.2943	7.81374	0.23425	1.56989	0,865.01	10875.8	0,48713440019.65	2.24428	4.66066	0.63031	2.80657	5.1533	0.586229	7.6731	2.37e-08	0.0115144	0.000148693	4.75e-05	3.13106	0.00174174	0.00195361
cg23698124	SMG6;SMG6	chr17	2154177	-0.00127373	0.000761768	0.0949456	-0.000250406	0.000425858	0.55672	-1.0488	1.82488	0.565477	2.81662	6.68485	0.673504	0.350356	0.01,12.53	16.7202	0,8194103.62	-4.59811	2.59993	0.0774771	-8.3297	4.52314	0.0660525	8.58763	4.16e-10	0.000202106	0.00057309	7.29e-05	7.86182	3.79e-15	9.31e-14
cg06568880	SMG6;SMG6	chr17	2166583	0.000288317	0.000479976	0.548236	0.00032088	0.000304467	0.292292	-4.49224	3.0479	0.140514	-6.21963	9.88276	0.529126	0.0111955	0,4.4	0.00198999	0,514313.12	-2.13889	4.03818	0.596541	-11.8953	6.05098	0.0497993	8.85008	1.2e-10	5.85e-05	0.000434752	5.37e-05	8.09992	5.5e-16	1.72e-14
cg00441709	PAFAH1B1	chr17	2528280	0.000838333	0.00095491	0.38028	0.00234025	0.000718544	0.00118061	-1.89828	1.44726	0.189642	-5.75817	3.62518	0.1122	0.149826	0.01,2.56	0.00315688	0,3.85	5.26887	2.04663	0.0102797	8.31558	2.58606	0.00137495	8.91881	8.65e-11	4.2e-05	0.000487425	0.000128781	3.78491	0.000153762	0.000195953
cg09664445	KIAA0664	chr17	2612406	0.00131185	0.000546625	0.0166521	0.000857819	0.000473263	0.0703297	4.96424	2.49596	0.046711	10.0504	5.81235	0.0837835	143.199	1.07,19078.4	23164.8	0.26,2053063069.52	-5.15226	3.41991	0.132454	-6.87345	3.90352	0.0787983	13.0231	2.67e-21	1.3e-15	0.000490724	7.79e-05	6.29896	3e-10	1.75e-09
cg20871826	CAMKK1;CAMKK1;CAMKK1	chr17	3790402	0.00146587	0.000443086	0.000985269	0.000468164	0.000296975	0.115378	0.932869	2.98725	0.754825	-1.39527	8.95055	0.876123	2.54179	0.01,887.03	0.247767	0,10301686.85	3.18198	4.36225	0.466021	-5.08558	6.5436	0.437372	10.0547	2.57e-13	1.25e-07	0.000526418	7e-05	7.51866	5.53e-14	9.64e-13
cg04464719		chr17	3824422	0.00120893	0.000453476	0.00784971	0.000877807	0.000393676	0.0260801	2.0997	2.91951	0.472021	-0.297049	7.21764	0.967172	8.16369	0.03,2494.73	0.743008	0,1034597.45	2.12063	4.2387	0.617047	0.00683293	4.80391	0.998866	7.91375	8.53e-09	0.00414416	0.000251613	6.83e-05	3.68313	0.000230386	0.000285761
cg10183965		chr17	3824497	0.00214791	0.00103437	0.0381971	0.00126973	0.000958387	0.18565	0.906888	1.28226	0.479408	-2.79739	2.90551	0.335655	2.4766	0.2,30.57	0.060969	0,18.13	1.97497	1.89215	0.297014	0.37272	1.9737	0.850282	7.76605	1.6e-08	0.00778672	0.000366452	8.68e-05	4.22218	2.42e-05	3.62e-05
cg01798813		chr17	3906674	1.42e-05	0.000277655	0.959116	0.000158808	0.000254406	0.53268	-10.6745	5.58886	0.0561386	-7.6992	11.5903	0.506513	2.31e-05	0,1.32	0.000453191	0,3327968.02	1.64471	6.99275	0.814132	1.04581	7.42714	0.88807	10.0707	2.36e-13	1.14e-07	0.000224465	4.73e-05	4.74751	2.06e-06	3.91e-06
cg02329670	MIR497;MIR195	chr17	6921400	-0.000129406	0.000571343	0.820881	-0.00108072	0.000442413	0.0148213	2.11054	2.34479	0.368069	3.9412	6.0223	0.512832	8.25267	0.08,817.56	51.4806	0,6885456.61	1.86423	3.43917	0.58798	-1.99211	4.24376	0.638947	-8.78909	1.61e-10	7.83e-05	-0.000532046	8.04e-05	-6.61565	3.7e-11	2.86e-10
cg06421614	DLG4;DLG4	chr17	7121116	0.000883464	0.000345505	0.0107609	0.000116268	0.000200175	0.561544	6.10986	4.05301	0.131686	-1.4433	13.0063	0.911641	450.274	0.16,1269010.61	0.236147	0,27821850406.7	11.5098	5.61383	0.0407743	1.65817	10.0468	0.868968	7.40178	7.24e-08	0.0351626	0.000243439	5.96e-05	4.08267	4.45e-05	6.26e-05
cg19217955	DLG4;ACADVL;ACADVL	chr17	7123994	0.000252298	0.000172937	0.145032	-3.42e-05	0.000111	0.758067	12.9131	8.43954	0.126	16.3223	29.9672	0.58598	405582	0.03,6193823706459.38	1.22649e+07	0,3.95604699866195e+32	8.23861	11.0685	0.456969	-29.5031	17.0935	0.0848917	-7.60901	3.1e-08	0.01504	-0.000102193	1.94e-05	-5.25441	1.49e-07	3.86e-07
cg07565956	ZBTB4;ZBTB4	chr17	7381288	0.000771093	0.000461384	0.0951037	-7.54e-05	0.000312818	0.809514	1.84868	2.89014	0.5224	-2.20809	9.75115	0.820856	6.35142	0.02,1832.34	0.10991	0,21947437.7	0.368316	4.1222	0.928834	-7.24927	5.75483	0.208295	7.52101	4.45e-08	0.0216295	0.000157803	7.01e-05	2.25113	0.024377	0.0250154
cg05209483	CD68;CD68;CD68;CD68	chr17	7482986	-0.00022565	0.000253459	0.373617	-0.000435057	0.000185085	0.0190265	1.3893	5.42232	0.797781	-10.5956	13.9716	0.448234	4.01206	0,165553.3	2.5e-05	0,19556797.67	-1.04616	7.79946	0.893344	5.94413	10.3967	0.567732	-8.62002	3.58e-10	0.000173758	-0.000301286	7.36e-05	-4.09131	4.29e-05	6.05e-05
cg22695339	CHD3;CHD3;CHD3	chr17	7791630	0.00031662	0.000200021	0.113877	-5.86e-05	0.000145948	0.688285	10.0614	7.22792	0.163915	21.7579	17.9426	0.225269	23422.3	0.02,33278524749.74	2813957417	0,5.27676056824788e+24	28.7207	9.4198	0.00239808	32.5538	13.0559	0.0129336	-8.14039	3.17e-09	0.00154026	-0.000102458	3.06e-05	-3.34934	0.000810047	0.000939685
cg05460226	PIK3R5;PIK3R5	chr17	8804279	0.00332253	0.00130305	0.0109835	0.00176511	0.00115588	0.127195	-1.9063	0.9579	0.0465822	-5.18388	2.24593	0.0209922	0.14863	0.02,0.97	0.00560624	0,0.46	2.03739	1.51487	0.179156	0.878238	1.68842	0.603157	9.95452	4.41e-13	2.14e-07	0.000861102	0.00013529	6.36485	1.95e-10	1.21e-09
cg26719625	TRPV2	chr17	16322482	0.000883253	0.000533966	0.0985357	7.35e-05	0.000482162	0.878953	2.50296	2.55579	0.327417	1.33154	5.59258	0.81181	12.2187	0.08,1830.45	3.78688	0,218161.47	1.47454	3.62222	0.684094	3.20106	3.86252	0.407589	-7.86347	1.06e-08	0.00514321	-0.000509443	0.000113141	-4.50273	6.71e-06	1.13e-05
cg01890836	MPRIP;MPRIP	chr17	17055584	-0.000494709	0.000692869	0.475458	-0.00145733	0.000541479	0.00728593	0.822279	1.92287	0.668919	-4.20748	5.27614	0.425188	2.27568	0.05,98.6	0.0148838	0,461.17	0.160247	2.79563	0.954309	-4.78275	3.46836	0.168441	-8.39591	1.01e-09	0.00048885	-0.000376052	7.5e-05	-5.01363	5.34e-07	1.17e-06
cg23601905	RAI1	chr17	17661060	-7.08e-05	0.000137103	0.605718	-0.000262488	0.000123803	0.0343514	14.1208	11.3111	0.211885	7.0075	26.5099	0.791522	1.35699e+06	0,5764924561019253	1104.89	0,4.064234616567e+25	19.0374	14.1374	0.178633	13.1131	15.3654	0.393796	8.43567	8.4e-10	0.00040765	0.000344056	7.1e-05	4.84858	1.24e-06	2.5e-06
cg08129017	SREBF1;SREBF1	chr17	17728660	0.00157486	0.000592742	0.00806026	0.000695955	0.000426636	0.103286	2.8783	2.34958	0.220566	6.38196	6.47064	0.323988	17.7839	0.18,1778.42	591.088	0,190359628.04	5.52154	3.22394	0.0872897	2.91762	4.38577	0.506159	8.30338	1.53e-09	0.000743617	0.000476691	0.000114439	4.16545	3.11e-05	4.54e-05
cg11024682	SREBF1;SREBF1	chr17	17730094	0.000515451	0.000346482	0.137275	-5.25e-05	0.000267794	0.844558	4.61916	3.86908	0.232531	-10.4597	10.2983	0.309786	101.409	0.05,199299.58	2.87e-05	0,16730.94	12.0108	5.4353	0.0274969	0.304568	6.92928	0.964956	20.6548	4.88e-51	2.37e-45	0.000760906	9.91e-05	7.68146	1.57e-14	3.29e-13
cg16611584	AKAP10	chr17	19809078	0.000523576	0.0012303	0.67055	-0.000269983	0.00118021	0.819124	-1.31333	1.10246	0.233546	-3.57845	2.38311	0.133202	0.268923	0.03,2.33	0.0279189	0,2.98	2.36652	1.55551	0.12869	-0.301789	1.59331	0.849838	11.3582	1.41e-16	6.87e-11	0.00122044	0.000212149	5.75278	8.78e-09	3.1e-08
cg02656560		chr17	19967600	0.000257419	0.000634945	0.685289	-0.00097712	0.000379016	0.0101399	4.41844	2.24186	0.048737	5.17169	7.69645	0.50161	82.9668	1.02,6717.54	176.213	0,627177643.09	1.99989	3.01926	0.507985	4.1589	4.90765	0.397107	-8.1376	3.21e-09	0.0015594	-0.000413228	8.33e-05	-4.95918	7.08e-07	1.5e-06
cg25649826	USP22	chr17	20938740	0.00120164	0.000546735	0.0282766	0.000256325	0.000435723	0.556538	-1.08722	2.39561	0.649945	-11.9611	6.18608	0.0531693	0.337152	0,36.9	6.39e-06	0,1.18	10.0526	3.45957	0.00379901	5.42347	4.31783	0.209602	11.0008	1.21e-15	5.87e-10	0.00041685	8.15e-05	5.11222	3.18e-07	7.46e-07
cg26695387	MAP2K3	chr17	21189768	-0.000204219	0.000221029	0.35583	-0.000406159	0.000175306	0.0208056	6.52698	6.77345	0.33524	-0.576603	18.0017	0.974448	683.331	0,398388798.72	0.561803	0,1182972722851936	4.98857	9.0772	0.582822	6.9773	11.3302	0.538267	-7.71615	1.98e-08	0.0096118	-0.00014867	4.25e-05	-3.49873	0.000467473	0.000555651
cg15416179	MAP2K3	chr17	21189859	0.000132661	0.000118058	0.261523	-3.07e-05	7.93e-05	0.698738	-2.9245	11.1602	0.793285	-54.9841	33.3251	0.0989568	0.0536915	0,169700062.71	1.32e-24	0,30730.82	4.2081	16.5709	0.799626	13.4678	23.6923	0.569957	-7.72293	1.92e-08	0.00934129	-0.00017345	4.23e-05	-4.09654	4.19e-05	5.94e-05
cg04161365	DHRS13	chr17	27230393	0.00031979	0.000343832	0.352643	-3.26e-05	0.00024381	0.893791	0.848139	3.86094	0.826127	7.95506	11.5177	0.489767	2.3353	0,4516.92	2849.95	0,18152333844007.8	3.65417	5.58564	0.513228	-0.602042	7.80096	0.938511	-7.89258	9.35e-09	0.00453932	-0.000450892	8.76e-05	-5.14937	2.61e-07	6.27e-07
cg04766061		chr17	30810854	0.0013867	0.000360562	0.000130735	0.000814254	0.000313775	0.00965727	-7.00438	3.5963	0.0514557	-21.9755	8.52423	0.0099374	0.000907898	0,1.05	2.86e-10	0,0.01	-0.140974	5.3423	0.978956	-6.44409	6.13973	0.294356	7.59362	3.3e-08	0.0160318	0.000348564	9.17e-05	3.80111	0.000144048	0.000184323
cg01818539	LIG3;LIG3	chr17	33324773	0.000165164	0.000244554	0.499662	0.000321342	0.000198115	0.105262	0.742942	5.63736	0.895151	10.2613	14.9228	0.491689	2.10211	0,132212.97	28602.8	0,144183528620313152	-9.80182	8.24073	0.234745	-26.7016	9.59365	0.00556039	7.65435	2.56e-08	0.0124529	0.000219809	3.38e-05	6.5115	7.44e-11	5.24e-10
cg17939040	ACACA;ACACA;ACACA;ACACA;ACACA	chr17	35503956	-0.000249384	0.00027774	0.369539	-5.39e-05	0.000212949	0.800273	-3.0238	4.9474	0.541074	-1.45919	13.0543	0.910999	0.0486161	0,790.84	0.232425	0,30084361778.36	-2.30476	6.80423	0.734937	-11.967	8.63655	0.166402	7.86606	1.05e-08	0.00508648	0.000374635	6.59e-05	5.6872	1.29e-08	4.34e-08
cg03930965	SYNRG;SYNRG;SYNRG;SYNRG;SYNRG;SYNRG;SYNRG	chr17	35966055	-0.000472306	0.000270782	0.0815462	-0.000311761	0.000223205	0.162935	-6.78386	5.263	0.197408	-8.85544	12.5255	0.47957	0.0011319	0,34.18	0.000142604	0,6546737.81	2.67884	7.2189	0.710704	2.45171	8.37064	0.769709	-8.01982	5.39e-09	0.00261635	-0.000182416	7.15e-05	-2.55199	0.0107111	0.0112493
cg00760203	PLXDC1	chr17	37254921	0.00100918	0.000590395	0.0878214	0.000400708	0.000472553	0.39675	-0.0939932	2.24677	0.96663	-2.95965	5.87784	0.614594	0.910289	0.01,74.42	0.0518372	0,5223.52	4.09673	3.19341	0.200036	1.19672	3.94571	0.761773	8.467	7.27e-10	0.000353106	0.000376957	7.07e-05	5.33464	9.57e-08	2.59e-07
cg00442282	RARA	chr17	38471064	0.000556643	0.000263029	0.0346648	3.02e-05	0.000153558	0.844081	8.03797	5.43653	0.139271	-1.30933	18.999	0.945057	3096.32	0.07,131374469.1	0.270001	0,4014653917757912	1.57837	7.26428	0.828065	-13.7629	12.4503	0.269437	-7.69394	2.17e-08	0.0105517	-0.000186706	3.49e-05	-5.35738	8.44e-08	2.35e-07
cg13274938	RARA;RARA;RARA	chr17	38493822	-9.61e-05	0.000604425	0.873767	-0.000586452	0.000522259	0.26186	1.54209	2.21664	0.486623	8.45828	5.12174	0.0986473	4.67437	0.06,360.22	4713.95	0.21,107918497.07	2.92755	3.19775	0.360295	-0.569088	3.52713	0.871877	10.9428	1.7e-15	8.27e-10	0.00056461	6.84e-05	8.25697	1.49e-16	5.2e-15
cg10062919	RARA;RARA;RARA;RARA	chr17	38503802	0.000878837	0.000357172	0.0141059	0.000286332	0.000256155	0.264034	4.88584	3.71411	0.188348	14.1923	11.0054	0.1972	132.402	0.09,192046.39	1.45753e+06	0,3401066562272462	3.94245	5.3941	0.465136	-4.94875	7.38811	0.503237	8.41349	9.29e-10	0.000451171	0.000333807	7.31e-05	4.5647	5e-06	8.72e-06
cg03272310		chr17	39704454	0.000153512	0.000843312	0.855606	-5.48e-05	0.000819418	0.946716	-0.768239	1.60552	0.632294	-2.06267	3.38853	0.542708	0.463829	0.02,10.79	0.127114	0,97.4	-1.34222	2.31841	0.562848	-0.768379	2.30417	0.738898	-7.64665	2.65e-08	0.0128597	-0.000656415	0.000149949	-4.37759	1.2e-05	1.93e-05
cg19465320	STAT5B	chr17	40426890	0.000443086	0.000617698	0.47341	-0.000232775	0.00046761	0.618784	-2.73388	2.19262	0.212451	4.87304	6.25053	0.435614	0.0649669	0,4.78	130.718	0,27346180.89	0.722062	3.06793	0.814011	-1.11187	3.97707	0.779908	-7.58525	3.42e-08	0.0165969	-0.000336972	9.02e-05	-3.73453	0.000188068	0.000237739
cg05922563	ATP6V0A1;ATP6V0A1;ATP6V0A1	chr17	40611593	0.00168942	0.000577272	0.00353515	0.00081395	0.000442762	0.0664362	-0.996279	2.24896	0.657769	-0.427478	6.35709	0.946387	0.369251	0,30.32	0.652152	0,168117.93	0.653262	3.40256	0.847814	0.709304	4.38132	0.871447	7.32258	9.96e-08	0.0483644	0.000286504	9.5e-05	3.01705	0.00255251	0.00283261
cg15138339	COASY;COASY;COASY;COASY;COASY	chr17	40715222	0.000850374	0.00051071	0.0963302	0.000820905	0.000480614	0.0880739	-3.87771	2.75259	0.158909	-3.47119	5.92228	0.557792	0.0206981	0,4.56	0.03108	0,3416.87	-5.4246	3.79713	0.153638	-8.04881	3.95079	0.04208	9.54623	3.78e-12	1.83e-06	0.000524276	8.35e-05	6.27828	3.42e-10	1.96e-09
cg19618279	COASY;COASY;COASY;COASY;COASY	chr17	40715228	0.00129174	0.000534259	0.0158613	0.00129385	0.00049633	0.00933403	-0.870757	2.48384	0.725912	7.36705	5.70574	0.196647	0.418635	0,54.47	1582.95	0.02,113838907.38	-6.87564	3.6068	0.0570902	-10.2125	3.90564	0.00916227	9.04419	4.7e-11	2.28e-05	0.000382533	7.24e-05	5.28222	1.28e-07	3.36e-07
cg05465955	COASY;COASY;COASY;COASY;COASY	chr17	40715236	0.00256992	0.000837971	0.0022441	0.0013507	0.000705821	0.0560723	-0.113318	1.5717	0.942523	3.12001	3.8869	0.422148	0.892867	0.04,19.44	22.6467	0.01,46089.23	-2.2231	2.29149	0.332359	-5.63526	2.71795	0.0385837	7.64955	2.62e-08	0.0127051	0.000412658	0.000100135	4.12102	3.77e-05	5.4e-05
cg25135457	COASY;COASY;COASY;COASY;COASY	chr17	40715244	0.00153904	0.000503608	0.00232576	0.0013782	0.000459669	0.00281192	0.725917	2.60016	0.780105	7.83536	5.72902	0.171418	2.06663	0.01,337.72	2528.45	0.03,190325729.27	-4.78176	3.8121	0.2102	-6.75551	4.1608	0.105009	7.66493	2.45e-08	0.0119148	0.000300839	6.66e-05	4.51444	6.35e-06	1.07e-05
cg08857797	VPS25	chr17	40927699	0.00309543	0.000999526	0.00203127	0.00147485	0.000649789	0.0235268	1.04667	1.3339	0.432647	11.3858	4.72931	0.0160625	2.84815	0.21,38.9	88059.8	8.3,934212392.21	2.67299	1.87924	0.155437	3.1061	2.82285	0.271642	13.233	6.12e-22	2.97e-16	0.000709403	9.56e-05	7.42405	1.14e-13	1.83e-12
cg26673195	G6PC	chr17	41052729	-0.000135475	0.000563319	0.810016	-0.000239933	0.000463189	0.604621	-4.10502	2.52954	0.104625	4.42856	6.05832	0.464786	0.0164896	0,2.35	83.8108	0,12029547.55	-2.5365	3.35653	0.450131	-1.97347	3.97804	0.62002	-7.44389	6.1e-08	0.0296424	-0.000321434	0.00010072	-3.19137	0.00141602	0.00160308
cg03078551		chr17	41656298	-0.000817024	0.000341217	0.0169075	-0.00104315	0.000339355	0.00219735	-4.95018	3.7571	0.187653	-4.23261	8.42413	0.615359	0.00708212	0,11.18	0.0145145	0,215064.46	-0.125283	6.00134	0.983352	0.162715	5.87463	0.977913	-11.0006	1.21e-15	5.88e-10	-0.000416231	5.47e-05	-7.60858	2.77e-14	5.27e-13
cg18219562		chr17	41773643	0.00190109	0.000643929	0.00325624	0.00104808	0.000543438	0.0541848	-1.17034	2.06488	0.570861	-4.73933	4.92717	0.336111	0.31026	0.01,17.76	0.00874451	0,136.72	2.25859	2.96945	0.447189	-2.51668	3.50741	0.473337	9.19937	2.19e-11	1.06e-05	0.000469076	7.32e-05	6.40479	1.51e-10	9.68e-10
cg15020801	PNPO	chr17	46022809	0.000422176	0.000576538	0.464247	-0.000414263	0.000510735	0.417578	0.578797	2.31014	0.802164	-8.95327	5.59419	0.109497	1.78389	0.02,165.12	0.000129313	0,7.47	4.54872	3.41402	0.183247	3.1879	3.77124	0.398284	7.90327	8.93e-09	0.00433544	0.000514209	8.82e-05	5.82938	5.56e-09	2.13e-08
cg27050612	NFE2L1	chr17	46133198	0.000622037	0.000524578	0.236098	-0.000218136	0.000272991	0.424527	5.07699	2.61775	0.0524467	17.7839	11.3012	0.115572	160.291	0.95,27113.25	5.29018e+07	0.01,220415280639637088	2.46834	3.63841	0.497774	1.63536	6.88789	0.812412	-8.03767	4.98e-09	0.0024201	-0.00030508	6.11e-05	-4.99027	6.03e-07	1.31e-06
cg01130991		chr17	46510392	-0.00118183	0.000894957	0.187072	0.000128953	0.000503983	0.798127	0.829181	1.46648	0.571788	-0.952236	5.38466	0.859632	2.29144	0.13,40.59	0.385877	0,14789.98	-1.04433	2.16247	0.629318	0.217489	3.64776	0.952477	10.4475	2.94e-14	1.43e-08	0.00100607	9.35e-05	10.7561	5.54e-27	1.39e-24
cg14509967	LOC404266;LOC404266;LOC404266;LOC404266;HOXB6;LOC404266	chr17	46679135	-0.000338943	0.000420921	0.420951	-0.000581863	0.000354938	0.101602	3.50305	3.49532	0.316241	-4.21565	8.47931	0.61907	33.2166	0.04,31378.51	0.0147627	0,243724.54	1.7248	4.77303	0.717957	-0.590672	5.50304	0.914561	7.67864	2.32e-08	0.0112507	0.000639289	0.000134409	4.75631	1.97e-06	3.78e-06
cg02650017	PHOSPHO1;PHOSPHO1	chr17	47301614	3.52e-05	0.000184046	0.848527	-0.000128625	0.000152296	0.398641	-0.821722	7.27044	0.910013	29.3601	18.868	0.11969	0.439674	0,678979.09	5635480000000	0,6.48226198174021e+28	13.9463	10.5108	0.185063	-1.31109	12.3722	0.915643	-12.4389	1.43e-19	6.96e-14	-0.000284266	3.19e-05	-8.90703	5.24e-19	2.86e-17
cg06375292	SLC35B1	chr17	47786311	-0.000212345	0.000546405	0.697672	0.000115734	0.000498344	0.816422	-0.678565	2.49211	0.785403	-0.117168	5.45365	0.982859	0.507344	0,67.09	0.889436	0,39026.43	-0.894673	3.6628	0.807114	-2.37207	3.91353	0.544675	-7.72319	1.92e-08	0.00933125	-0.000412036	5.76e-05	-7.15226	8.54e-13	1.13e-11
cg09380069	PCTP;PCTP	chr17	53847116	0.000621806	0.000848539	0.463921	-0.00055828	0.000583976	0.339405	4.26078	1.74645	0.0147001	12.0386	5.06234	0.0174034	70.8655	2.31,2172.91	169162	8.3,3447104212.63	1.46669	2.26329	0.517212	-3.78039	3.20687	0.238949	-7.61904	2.97e-08	0.0144265	-0.000354469	8.85e-05	-4.00511	6.2e-05	8.47e-05
cg05418719		chr17	54676595	-0.000115943	0.000704377	0.869302	-0.00138076	0.000516618	0.00770036	-2.64757	1.86509	0.155741	6.05625	5.53937	0.274258	0.0708228	0,2.74	426.772	0.01,22151594.12	2.78195	2.71669	0.306239	0.472162	3.72989	0.89931	-7.65287	2.58e-08	0.0125302	-0.000492231	9.73e-05	-5.05699	4.26e-07	9.61e-07
cg05778424	AKAP1	chr17	55169508	0.00129017	0.00082026	0.116186	0.0002083	0.000556917	0.708501	0.791331	1.6397	0.629374	0.127748	4.98337	0.979549	2.20633	0.09,54.88	1.13627	0,19833.94	2.02298	2.29542	0.378501	-1.00869	3.37781	0.765335	11.6171	2.87e-17	1.39e-11	0.000476667	8.15e-05	5.84868	4.95e-09	1.93e-08
cg21139312	MSI2;MSI2	chr17	55663225	0.000462823	0.000461752	0.316529	0.000384474	0.000395094	0.330834	-0.576189	2.9446	0.844863	10.0171	7.59664	0.187297	0.562036	0,180.41	22405.6	0.01,65576521119.25	0.0416106	4.31028	0.992301	-6.2716	4.8163	0.193388	9.78801	1.07e-12	5.2e-07	0.000351779	4.97e-05	7.08115	1.43e-12	1.74e-11
cg24174557	TMEM49	chr17	57903544	-0.000889907	0.000532909	0.0953717	-0.00122124	0.000449673	0.00677433	6.27693	2.45724	0.0106352	3.491	6.5281	0.592813	532.154	4.31,65718.02	32.8186	0,11829167.37	7.4577	3.60489	0.0389954	6.42668	4.06377	0.114323	-13.0542	2.15e-21	1.04e-15	-0.00119759	0.00012181	-9.83158	8.23e-23	9.38e-21
cg16936953	TMEM49	chr17	57915665	0.000547843	0.000947021	0.563113	-0.000573418	0.000879175	0.514472	1.37249	1.42698	0.336142	3.54985	3.19257	0.266177	3.94517	0.24,64.67	34.8082	0.07,18165.78	1.60734	2.00604	0.423304	1.10151	2.09323	0.598934	-8.71552	2.28e-10	0.000110942	-0.001149	0.000163493	-7.02781	2.1e-12	2.37e-11
cg12054453	TMEM49	chr17	57915717	0.00110081	0.000608981	0.0710815	0.000105698	0.000523758	0.840127	3.31982	2.3919	0.165155	9.06617	5.728	0.113472	27.6554	0.25,3004.76	8657.43	0.12,650375267.65	-0.188324	3.12098	0.951904	-2.60365	3.53362	0.461531	-7.63773	2.75e-08	0.0133468	-0.00119039	0.000179931	-6.61584	3.69e-11	2.86e-10
cg03130292	TLK2;TLK2	chr17	60642442	-0.000512696	0.00021487	0.0172901	-0.00026207	0.000177171	0.139546	-3.26207	6.35543	0.607761	11.0406	16.3296	0.498971	0.038309	0,9843.65	62355.4	0,4953557143657765888	4.91498	9.33433	0.598705	8.27316	11.1279	0.457512	-7.71204	2.01e-08	0.00977925	-0.000297013	6.89e-05	-4.31275	1.61e-05	2.51e-05
cg13659446	MRC2	chr17	60709613	0.00011813	0.000207758	0.569813	-0.000122308	0.000178343	0.49307	9.15998	7.08788	0.196238	-31.0276	14.8954	0.0372474	9508.91	0.01,10267305521.86	3.35e-14	0,0.16	11.215	9.21523	0.224091	-1.39272	10.3326	0.892826	7.50634	4.73e-08	0.0229711	0.000227712	4.54e-05	5.01261	5.37e-07	1.18e-06
cg26846781	KCNH6;KCNH6	chr17	61620942	8.68e-05	0.000302486	0.774303	-0.000339066	0.000236517	0.15214	3.94099	4.4882	0.379902	15.3637	13.2241	0.245317	51.4693	0.01,340395.34	4.70303e+06	0,849055476435303296	-3.46017	6.40231	0.589083	-21.2665	7.95836	0.00774831	8.23634	2.07e-09	0.00100498	0.000343505	7.12e-05	4.82143	1.43e-06	2.82e-06
cg20998539	ERN1	chr17	62208374	-0.000496024	0.000584597	0.396449	-0.000468962	0.000534162	0.38028	0.550823	2.27158	0.808405	4.59982	4.73246	0.331064	1.73468	0.02,148.88	99.4665	0.01,1061762.48	-3.57839	3.33304	0.28343	-4.12821	3.58626	0.250163	-8.29208	1.61e-09	0.000782481	-0.000392603	8.21e-05	-4.78283	1.73e-06	3.35e-06
cg06559756	PITPNC1;PITPNC1	chr17	65464297	0.00114594	0.000556522	0.039842	0.000901187	0.000393698	0.0223754	-3.69846	2.409	0.124718	-12.3795	8.1406	0.128332	0.0247616	0,2.78	4.2e-06	0,35.73	2.90095	3.37751	0.390737	-0.0388918	4.63041	0.993301	7.34223	9.21e-08	0.0446999	0.000333215	8.97e-05	3.71546	0.000202837	0.00025385
cg08352115	ARSG	chr17	66356057	0.0012485	0.000627264	0.0469248	0.000264209	0.000485025	0.58611	0.408398	2.10601	0.846238	3.4108	5.55584	0.539274	1.50441	0.02,93.33	30.2894	0,1623757.14	3.59711	3.02593	0.235003	-4.74906	3.87359	0.220696	9.4428	6.42e-12	3.12e-06	0.000633555	9.01e-05	7.02994	2.07e-12	2.36e-11
cg18772573	CPSF4L;CPSF4L	chr17	71257980	0.00109011	0.000687553	0.113292	0.000783693	0.000606492	0.196724	1.15303	1.90703	0.545431	4.68165	4.73142	0.322428	3.16777	0.08,133.06	107.948	0.01,1149957.72	0.293889	2.77803	0.915784	0.555941	3.02269	0.854139	10.044	2.72e-13	1.32e-07	0.000405524	7.77e-05	5.2188	1.8e-07	4.52e-07
cg08813944	CPSF4L	chr17	71258589	0.00139736	0.000953195	0.143089	0.000808891	0.000807848	0.317032	-1.13009	1.41086	0.423135	-0.217887	3.50108	0.950376	0.323003	0.02,5.13	0.804216	0,768.33	0.0759463	2.00274	0.969763	-1.6265	2.28296	0.476473	9.44153	6.46e-12	3.14e-06	0.000538085	9.65e-05	5.57498	2.48e-08	7.76e-08
cg09978353	SLC9A3R1	chr17	72759282	0.000112814	0.000549032	0.837257	-0.000134104	0.000385182	0.727827	-6.09076	2.58458	0.0184442	-13.7635	7.66999	0.0727405	0.00226369	0,0.36	1.05e-06	0,3.56	2.65932	3.51827	0.45003	-2.68396	5.06288	0.59623	7.88738	9.56e-09	0.00464193	0.000289684	0.000107013	2.707	0.00678946	0.00722136
cg14020176	SLC9A3R1	chr17	72764985	8.23e-05	0.000411382	0.841521	-0.000369149	0.000331269	0.265513	3.51381	3.22975	0.276615	-17.9248	9.03691	0.0473104	33.5761	0.06,18847.1	1.64e-08	0,0.81	-1.95954	4.64333	0.673168	-6.3383	5.55156	0.254047	10.1704	1.37e-13	6.65e-08	0.000438158	7.4e-05	5.92074	3.2e-09	1.32e-08
cg24709951		chr17	73033009	-0.00163003	0.00116924	0.163719	-0.00198822	0.00107404	0.0645676	-0.479208	1.12701	0.670689	3.11719	2.65969	0.241192	0.619274	0.07,5.64	22.5829	0.12,4147.18	-2.80513	1.63627	0.0869818	-1.35196	1.71943	0.432023	-8.30987	1.49e-09	0.000722165	-0.000822866	0.00017965	-4.58038	4.64e-06	8.15e-06
cg16861241	FOXJ1	chr17	74138396	0.00177436	0.00059426	0.00292381	0.000984381	0.000476648	0.0392711	0.914041	2.22168	0.680766	-1.4161	5.91308	0.810729	2.49438	0.03,194.13	0.242659	0,26200.79	3.20562	3.18979	0.31532	2.92306	3.97567	0.462495	7.56852	3.66e-08	0.0177858	0.000143127	6.12e-05	2.33961	0.0193036	0.0200056
cg20690125	RHBDF2;RHBDF2	chr17	74476978	0.000206594	0.000372491	0.579321	-0.000244852	0.000299432	0.413796	-0.0438585	3.56381	0.990181	-3.82926	9.06533	0.672728	0.957089	0,1034.02	0.0217257	0,1131188.87	5.94959	5.1241	0.246067	1.09058	6.30181	0.862666	9.87375	6.79e-13	3.3e-07	0.000371673	6.85e-05	5.42833	5.69e-08	1.67e-07
cg21486834	RHBDF2;RHBDF2	chr17	74477542	0.000655218	0.000436861	0.134095	0.000583205	0.000338738	0.0855665	-4.98565	3.16913	0.115675	-4.38778	7.94598	0.58081	0.00683537	0,3.41	0.0124283	0,72137.84	-0.614008	4.34021	0.887546	-2.30376	5.42512	0.671252	9.70473	1.66e-12	8.05e-07	0.000418742	6.74e-05	6.21205	5.23e-10	2.83e-09
cg00004089	MXRA7;MXRA7;MXRA7	chr17	74678836	-0.000320494	0.000376652	0.395106	-9.78e-05	0.000330069	0.767086	-5.32072	3.86087	0.168168	-1.99945	8.50872	0.814218	0.00488923	0,9.46	0.13541	0,2368183.4	1.00487	5.00327	0.84089	1.76186	5.55788	0.751358	-7.56758	3.68e-08	0.0178547	-0.000354171	5.09e-05	-6.96169	3.36e-12	3.6e-11
cg03152187	SEPT9;SEPT9;SEPT9;SEPT9;SEPT9	chr17	75417165	0.000500521	0.000291013	0.0858758	-0.000118098	0.000217465	0.587257	1.67162	4.62971	0.718051	-4.9325	12.44	0.691734	5.32079	0,46436.74	0.00720847	0,279886234.67	9.62882	6.66065	0.148806	3.52532	8.79159	0.688579	-7.51373	4.59e-08	0.0222857	-0.000328116	5.59e-05	-5.87376	4.26e-09	1.69e-08
cg13562841	TMC6;TMC6	chr17	76121872	-0.000290173	0.00030837	0.347026	3.91e-05	0.000225729	0.862397	-7.28424	4.63458	0.116017	16.2508	11.6367	0.162562	0.000686269	0,6.05	1.14189e+07	0,91838149548835472	-1.86058	6.16526	0.762922	-2.71258	8.12581	0.738635	-8.85247	1.19e-10	5.78e-05	-0.000316905	7.23e-05	-4.38027	1.19e-05	1.91e-05
cg18181703	SOCS3	chr17	76354621	-0.000774517	0.000646631	0.231399	-0.00134947	0.000599202	0.0246255	2.92131	2.07801	0.159777	1.64966	4.9808	0.74049	18.5656	0.32,1090.29	5.20523	0,90403.31	5.37856	3.00305	0.073792	4.51685	3.13463	0.150141	-14.6199	2.01e-26	9.78e-21	-0.00129372	0.000129869	-9.96176	2.24e-23	2.81e-21
cg10508317	SOCS3	chr17	76355146	6.96e-05	0.000255477	0.785496	-0.000210414	0.000220378	0.340018	11.6652	5.99659	0.0517387	25.0272	14.7373	0.0894655	116444	0.92,14808665271.8	73988368280	0.02,2.59283038437595e+23	17.638	7.56412	0.020046	11.9222	8.51147	0.161842	-10.8369	3.16e-15	1.54e-09	-0.000391018	5.85e-05	-6.68685	2.28e-11	1.82e-10
cg27637521	SOCS3	chr17	76355202	8.93e-05	0.000176069	0.612337	-0.000195316	0.000128346	0.128516	6.63031	8.07493	0.411591	-12.1448	20.4658	0.552901	757.713	0,5662748411.07	5.32e-06	0,1401069368125.53	18.1419	10.9758	0.0988768	21.1432	14.524	0.146011	-8.55654	4.81e-10	0.000233525	-0.000252503	4.25e-05	-5.9444	2.77e-09	1.16e-08
cg04610187		chr17	76360794	0.00204569	0.000818113	0.0126225	0.000769066	0.000573518	0.180368	-1.58162	1.60431	0.324202	-7.61079	4.96766	0.125506	0.205642	0.01,4.77	0.00049508	0,8.38	2.04304	2.34465	0.383907	3.89669	3.24724	0.230633	-10.6386	9.94e-15	4.83e-09	-0.000936133	0.000128523	-7.28377	3.25e-13	4.63e-12
cg24759654	USP36	chr17	76801065	-0.00100236	0.000481994	0.0379144	-0.000460415	0.000376626	0.221941	1.64369	2.67057	0.538236	8.62951	7.29342	0.236734	5.17422	0.03,970.69	5594.33	0,9037208595.02	-7.48503	3.941	0.05801	-7.86971	5.11351	0.124354	-7.58367	3.44e-08	0.0167057	-0.00025558	8.85e-05	-2.8886	0.00386961	0.00420493
cg07385573	USP36	chr17	76801117	-0.00109837	0.000350594	0.00180157	-0.000717545	0.000287805	0.0128933	-6.94173	4.25919	0.103139	-4.09827	10.0048	0.682077	0.000966595	0,4.08	0.0166014	0,5450076.27	7.58357	5.33064	0.155364	11.5661	6.38173	0.0704524	-7.74525	1.75e-08	0.00850227	-0.000204261	7.46e-05	-2.73978	0.00614809	0.00656703
cg00945209	USP36	chr17	76801579	-0.000296514	0.00066477	0.655702	0.000337392	0.000443137	0.446691	-0.684974	2.0119	0.733508	5.08825	6.21666	0.413079	0.504103	0.01,26.01	162.106	0,31734219.62	-3.186	2.91021	0.274059	-3.73646	4.20227	0.374292	-8.10413	3.72e-09	0.00180774	-0.000259512	7.29e-05	-3.5602	0.000370579	0.000445976
cg19413066		chr17	76965347	0.000740438	0.000623729	0.235574	-7.75e-05	0.000533506	0.884527	1.16646	2.17532	0.591803	-3.54711	5.03946	0.481516	3.21061	0.05,228.17	0.0288078	0,561.29	0.661683	3.12475	0.83237	-0.953399	3.50367	0.785632	-10.6254	1.07e-14	5.21e-09	-0.000568718	9.59e-05	-5.92869	3.05e-09	1.26e-08
cg26651978		chr17	76965407	0.000197899	0.000618539	0.749102	-0.00044837	0.000556493	0.420686	1.35428	2.1598	0.530635	-4.63452	4.94639	0.348784	3.87397	0.06,267.07	0.00971081	0,157.65	3.89389	3.16924	0.219685	2.54045	3.48269	0.466023	-10.3359	5.49e-14	2.67e-08	-0.000703158	8.77e-05	-8.02002	1.06e-15	3.03e-14
cg27470213	LGALS3BP	chr17	76967695	0.000255819	0.000398587	0.5212	-0.00019032	0.000387409	0.623397	-5.99443	3.08557	0.0520489	-12.0715	6.93761	0.081857	0.00249258	0,1.05	5.72e-06	0,4.6	-3.83377	4.97724	0.441452	-1.49327	5.0082	0.765686	-9.27629	1.49e-11	7.24e-06	-0.000411112	8.17e-05	-5.03326	4.82e-07	1.08e-06
cg04999824	LGALS3BP	chr17	76967757	0.000461902	0.000365029	0.206142	0.000295314	0.000303414	0.33074	-4.49298	3.69756	0.22432	-0.8266	8.91841	0.926154	0.0111873	0,15.71	0.437535	0,17081107.4	-9.85838	5.34222	0.0654772	-10.8793	6.36508	0.0879509	-7.72523	1.91e-08	0.00925135	-0.000303209	6.48e-05	-4.67639	2.92e-06	5.28e-06
cg14870271	LGALS3BP;LGALS3BP	chr17	76976010	0.000811971	0.000603724	0.179067	0.000396981	0.000554298	0.474115	-0.734264	2.19343	0.737809	3.33849	5.56244	0.548383	0.479858	0.01,35.33	28.1766	0,1530159.77	3.45401	3.11961	0.268654	1.77884	3.31076	0.591274	12.8058	1.2e-20	5.83e-15	0.000813956	0.000128072	6.35548	2.08e-10	1.26e-09
cg11202345	LGALS3BP;LGALS3BP	chr17	76976057	0.00128652	0.000527278	0.0149302	0.000741289	0.000482782	0.125126	-3.68905	2.40019	0.124298	-5.92431	6.24999	0.343185	0.0249958	0,2.76	0.00267365	0,558.73	-0.535521	3.59507	0.881635	-0.906053	3.82941	0.813048	13.8617	6.44e-24	3.13e-18	0.000900221	0.00011366	7.92031	2.37e-15	5.94e-14
cg04927537	LGALS3BP	chr17	76976091	0.00186856	0.00075144	0.0131205	0.00139255	0.000694094	0.04521	0.391597	1.76182	0.824105	-1.64665	3.9238	0.674736	1.47934	0.05,46.75	0.192694	0,421.57	4.96493	2.60266	0.0569158	3.10356	2.78736	0.265984	14.3935	1.16e-25	5.65e-20	0.00123178	0.000158983	7.74789	9.34e-15	2.06e-13
cg25178683	LGALS3BP	chr17	76976267	0.00132234	0.000675472	0.0506553	0.000886442	0.000620274	0.153418	-1.01221	1.94336	0.602467	-3.80016	4.66116	0.414911	0.363415	0.01,16.39	0.0223672	0,207.62	2.66294	2.89776	0.358483	-0.781258	3.10653	0.801526	13.6431	3.21e-23	1.56e-17	0.00098693	0.000130046	7.58909	3.22e-14	5.94e-13
cg17836612	LGALS3BP	chr17	76976357	-0.000150805	0.000606355	0.803658	2.8e-05	0.000521399	0.957252	-0.207282	2.18437	0.924399	-3.23878	5.2873	0.540168	0.81279	0.01,58.8	0.0392117	0,1241.81	5.79023	3.164	0.0677407	6.5201	3.63508	0.0733918	11.3306	1.67e-16	8.12e-11	0.000586304	9.66e-05	6.06923	1.29e-09	6.1e-09
cg06710464	BAIAP2;BAIAP2;BAIAP2;BAIAP2	chr17	79047695	0.00143496	0.000627684	0.0225363	0.000839801	0.000567697	0.139507	0.940137	2.11402	0.656526	2.39448	4.6832	0.609147	2.56033	0.04,161.36	10.9625	0,106251.34	-1.52925	3.1163	0.6238	-2.24959	3.34281	0.501241	8.39823	9.96e-10	0.000483712	0.000540428	7.94e-05	6.80904	9.83e-12	8.99e-11
cg01419914	BAHCC1	chr17	79374691	0.000915035	0.000735682	0.21398	7.87e-05	0.000657933	0.904842	-0.842306	1.8056	0.64086	3.70936	4.07966	0.363228	0.430716	0.01,14.83	40.8275	0.01,121235.63	3.07319	2.60122	0.237896	1.56913	2.84661	0.58169	8.23724	2.06e-09	0.00100094	0.000925623	0.000136749	6.76878	1.3e-11	1.14e-10
cg01681525	BAHCC1	chr17	79374741	-4.53e-05	0.000696913	0.948172	-0.00106048	0.000654786	0.105773	-0.577263	1.90387	0.761734	-0.972298	3.83565	0.79989	0.561433	0.01,23.44	0.378213	0,696.15	6.52761	2.72496	0.0169038	1.96412	2.85248	0.491374	10.2168	1.06e-13	5.15e-08	0.00090206	0.000146343	6.16401	7.09e-10	3.62e-09
cg05272827	BAHCC1	chr17	79380706	0.000419876	0.000580659	0.469851	-1.55e-05	0.00054623	0.977351	-1.87113	2.32608	0.421157	-9.50534	5.18713	0.0668793	0.153949	0,14.7	7.45e-05	0,1.94	1.94525	3.30327	0.556158	0.892965	3.44544	0.795594	8.29389	1.6e-09	0.000776126	0.000740931	0.000118869	6.23318	4.57e-10	2.51e-09
cg17054691	P4HB	chr17	79813439	0.000496364	0.000486238	0.307681	0.000286515	0.00043162	0.50703	3.43994	2.63136	0.191116	1.1262	6.46033	0.86161	31.185	0.18,5417.59	3.08391	0,973303.25	1.75614	4.02235	0.662564	-1.0321	4.38761	0.814115	8.75624	1.88e-10	9.15e-05	0.000207116	5.08e-05	4.07494	4.6e-05	6.44e-05
cg19420720	P4HB	chr17	79816504	0.00109823	0.000556867	0.0489733	0.000336348	0.000407568	0.409508	2.69444	2.36358	0.254295	1.00618	6.47243	0.876461	14.7972	0.14,1520.9	2.73515	0,883943.13	-3.33447	3.40889	0.328385	-10.9005	4.55197	0.0169534	10.1265	1.74e-13	8.45e-08	0.000370352	7.84e-05	4.72106	2.35e-06	4.38e-06
cg11969813	P4HB	chr17	79816559	0.00229594	0.00071661	0.00141554	0.00150393	0.000532081	0.00484048	0.871218	1.83264	0.634509	-0.154363	5.12664	0.975979	2.38982	0.07,86.76	0.856961	0,19808.37	-1.58399	2.66781	0.552908	-3.61898	3.59242	0.314168	10.5423	1.72e-14	8.36e-09	0.000569454	9.79e-05	5.81432	6.09e-09	2.3e-08
cg10168457	MAFG;MAFG	chr17	79882876	0.000938285	0.000494422	0.058129	-5.26e-05	0.000244205	0.829535	3.73059	2.79034	0.181233	-12.6468	11.671	0.278538	41.7038	0.18,9893.76	3.22e-06	0,27676.33	4.44962	3.83308	0.246166	-1.61807	7.74557	0.834598	7.59536	3.28e-08	0.0159161	0.0002747	6.28e-05	4.37728	1.2e-05	1.93e-05
cg19202384	PYCR1;PYCR1	chr17	79894511	-0.000633624	0.00044074	0.150971	-0.000318192	0.000335338	0.343016	3.08468	3.01794	0.306726	7.84137	8.59093	0.361374	21.8605	0.06,8101.81	2543.7	0,52264841732.35	-0.16858	4.36648	0.969216	-7.83813	5.67658	0.167882	-8.35459	1.21e-09	0.00058988	-0.000478653	9.69e-05	-4.93744	7.92e-07	1.65e-06
cg05277504	ASPSCR1	chr17	79961614	-0.000109536	9.96e-05	0.272046	-5.35e-05	8.72e-05	0.539877	-14.1424	14.7574	0.337896	1.86716	32.4542	0.954121	7.21e-07	0,2628738.63	6.4699	0,2.73197055417036e+28	-5.0266	19.7349	0.799041	-13.5569	22.1797	0.541298	-7.47749	5.32e-08	0.0258499	-0.000210832	3.95e-05	-5.33653	9.47e-08	2.57e-07
cg07012687	SLC16A3;SLC16A3;SLC16A3	chr17	80195180	7.11e-05	0.000709485	0.920186	-0.000402308	0.000600288	0.502958	0.255876	1.8733	0.891354	-4.70477	4.85967	0.332983	1.29159	0.03,50.78	0.00905203	0,123.99	-1.47547	2.67418	0.581329	-4.27409	3.08993	0.167131	11.1157	6.11e-16	2.97e-10	0.000874927	0.000109762	7.97111	1.57e-15	4.29e-14
cg16755922	FOXK2	chr17	80536214	0.00152549	0.000826681	0.0654005	0.000642843	0.000742196	0.386712	0.589255	1.59002	0.710938	5.16374	3.82685	0.177226	1.80264	0.08,40.68	174.817	0.1,316271.43	-1.37561	2.30177	0.55031	-1.28938	2.49044	0.604845	8.63019	3.41e-10	0.000165694	0.000683278	0.000123452	5.53477	3.12e-08	9.6e-08
cg19016694	TBCD	chr17	80821826	4.46e-05	0.000480356	0.926008	-0.000112284	0.000376251	0.765465	-1.02895	2.77773	0.711063	8.40988	7.62223	0.269881	0.357382	0,82.71	4491.2	0,13820859018.95	-0.288469	3.90537	0.941143	-2.57292	4.88357	0.598499	-9.42992	6.86e-12	3.33e-06	-0.000676183	9.88e-05	-6.842	7.81e-12	7.36e-11
cg23510258	TBCD	chr17	80840821	-0.000178243	0.00103112	0.862807	-0.000314254	0.000772994	0.68447	-1.46035	1.30402	0.262763	-3.00826	3.70105	0.416326	0.232155	0.02,2.99	0.0493775	0,69.81	-2.72591	1.8697	0.14538	-3.67041	2.40156	0.126976	7.63549	2.77e-08	0.0134721	0.00039928	0.000119991	3.32759	0.000876014	0.00101433
cg11993160		chr18	12404041	8.88e-05	0.000679585	0.89606	-0.000604623	0.000582515	0.299652	-0.343427	1.96707	0.861403	-3.13657	4.48442	0.484279	0.709335	0.02,33.52	0.0434316	0,285.12	1.75015	2.84047	0.538033	0.43288	3.24078	0.893787	-7.64098	2.71e-08	0.0131676	-0.000303545	0.000109661	-2.76803	0.0056396	0.0060445
cg01875596	ZNF521	chr18	22933696	-0.000810593	0.000362058	0.0254734	-0.000664807	0.000340062	0.0509917	-5.33961	3.84527	0.164949	-21.3825	9.53995	0.0250025	0.00479772	0,9	5.17e-10	0,0.07	-4.12496	5.32089	0.438508	-2.66606	5.4974	0.627887	-7.96513	6.83e-09	0.00331888	-0.000280871	0.000112523	-2.49611	0.0125562	0.0131322
cg13758913	LOC728606	chr18	24283684	0.000570283	0.000690956	0.409445	-0.000299542	0.000622863	0.63073	0.488299	1.95806	0.803068	-3.45825	4.63259	0.455362	1.62954	0.04,75.65	0.0314847	0,276.34	2.23479	2.7292	0.413202	-1.98298	2.95243	0.502082	9.3344	1.11e-11	5.4e-06	0.00049413	8.38e-05	5.89892	3.66e-09	1.47e-08
cg07912766	SMAD2;SMAD2	chr18	45458698	5.8e-05	0.000719901	0.935808	0.000190681	0.000645069	0.767625	-0.656616	1.85929	0.723973	4.52788	4.64055	0.329203	0.518604	0.01,19.84	92.5619	0.01,825174.37	-0.738542	2.65329	0.78084	-3.38343	2.82328	0.231253	7.80597	1.35e-08	0.00657357	0.000459654	0.000105072	4.37468	1.22e-05	1.95e-05
cg03744043		chr18	45662275	0.000516057	0.000257108	0.045107	5.7e-05	0.000180205	0.751719	14.7521	6.06017	0.0149215	38.9641	15.4381	0.0116063	2.55136e+06	17.71,367528109319.23	8.35418e+16	6035.7,1.15632605434446e+30	13.8789	7.42398	0.0620477	11.1829	10.5885	0.291354	8.58467	4.22e-10	0.000204912	0.000438922	7.49e-05	5.86019	4.62e-09	1.82e-08
cg15871086		chr18	56526595	0.000556071	0.000517448	0.282895	0.000407553	0.000488174	0.404087	-1.04572	2.58309	0.6856	3.84182	5.66794	0.497889	0.351439	0,55.54	46.6101	0,3112640.59	-2.93829	3.77666	0.43687	-2.47399	3.9362	0.529911	10.131	1.7e-13	8.24e-08	0.000506124	8.52e-05	5.93969	2.86e-09	1.19e-08
cg13583535	MBP;MBP	chr18	74768041	0.000407026	0.000399136	0.308181	-0.00018814	0.000281504	0.50414	0.423753	3.34337	0.899143	-13.9409	10.3278	0.177067	1.52768	0,1071.45	8.82e-07	0,545.46	6.33088	4.92662	0.199276	-0.668339	6.8817	0.922666	-7.60167	3.19e-08	0.0155055	-0.00029353	6.99e-05	-4.19839	2.69e-05	3.99e-05
cg22382836	PALM;PALM	chr19	723036	0.000588455	0.000967098	0.543064	0.000285909	0.000959862	0.765895	-0.577022	1.36553	0.672615	2.31858	2.77793	0.403917	0.561568	0.04,8.16	10.1613	0.04,2352.7	-0.183155	2.00499	0.927245	-0.840867	1.95026	0.666517	8.62481	3.5e-10	0.00016991	0.000577903	0.000176642	3.2716	0.0010694	0.00123143
cg07573872	SBNO2;SBNO2	chr19	1126342	-0.000496617	0.000781755	0.525461	-0.00116593	0.000717316	0.104526	2.1291	1.70558	0.211915	-2.91593	3.97579	0.463301	8.40731	0.3,237.94	0.0541536	0,131.19	2.48158	2.40473	0.302509	0.452409	2.61684	0.862804	-13.3669	2.36e-22	1.15e-16	-0.000893144	0.000103455	-8.63316	5.97e-18	2.58e-16
cg18608055	SBNO2;SBNO2	chr19	1130866	-0.00124933	0.000609112	0.0406219	-0.00123157	0.000569966	0.031052	0.508352	2.17405	0.815119	6.1665	5.10225	0.226823	1.66255	0.02,117.86	476.517	0.02,10500366.67	2.17316	3.13973	0.489113	0.395085	3.24147	0.903033	-12.3348	2.86e-19	1.39e-13	-0.00100257	0.00010555	-9.49853	2.13e-21	1.78e-19
cg12170787	SBNO2;SBNO2	chr19	1130965	-0.000850156	0.000388064	0.0287889	-0.000928679	0.000363921	0.010927	0.849452	3.41771	0.803713	10.1154	7.72349	0.1903	2.33836	0,1897.24	24720.4	0.01,92772521394.07	1.44405	4.92863	0.76963	-1.48805	5.14504	0.772517	-11.1152	6.13e-16	2.98e-10	-0.000582441	7.32e-05	-7.95278	1.82e-15	4.76e-14
cg23866916	SBNO2	chr19	1155738	0.000697618	0.000626777	0.266069	-2.7e-05	0.000362444	0.940634	2.57588	2.15771	0.232555	-8.02863	8.13302	0.323562	13.1429	0.19,902.34	0.000325994	0,2730.06	2.45955	3.08776	0.426029	-1.3095	5.336	0.806227	-10.0111	3.25e-13	1.58e-07	-0.000507014	6.31e-05	-8.03949	9.02e-16	2.76e-14
cg05242915		chr19	1263080	-0.00138629	0.000889514	0.119558	-0.00173972	0.000853234	0.0418306	-1.74065	1.5655	0.266189	5.59365	3.15116	0.0758797	0.175406	0.01,3.77	268.714	0.56,129302.85	1.48355	2.15572	0.4916	0.986869	2.18418	0.651566	11.4716	7.06e-17	3.43e-11	0.000651004	0.000133848	4.86377	1.15e-06	2.33e-06
cg24843003	DAZAP1;DAZAP1	chr19	1409547	-0.000266047	0.000459807	0.563036	-0.000276163	0.000415282	0.50627	0.0479913	2.89525	0.986775	1.5299	6.71467	0.819767	1.04916	0,305.72	4.61773	0,2399244.21	-2.77317	4.2323	0.512565	-4.5724	4.54358	0.314674	8.10129	3.77e-09	0.00183052	0.000377962	8.76e-05	4.31436	1.6e-05	2.49e-05
cg00994936	DAZAP1;DAZAP1	chr19	1423902	0.00171616	0.000699478	0.0143837	0.000966581	0.000641242	0.132172	1.6704	1.88302	0.375033	3.26294	4.32204	0.450278	5.31427	0.13,212.96	26.1261	0.01,124759.33	-1.88846	2.72072	0.487887	-1.99369	2.87598	0.488451	12.0992	1.34e-18	6.49e-13	0.000468238	7.13e-05	6.5633	5.26e-11	3.93e-10
cg18087306	LMNB2	chr19	2446487	-0.000100373	0.0002084	0.630214	-0.000273462	0.00017343	0.11531	11.6516	7.40971	0.115839	23.7457	18.5938	0.201576	114876	0.06,233076660705.82	20540902477	0,1.38041229507011e+26	10.5553	9.44503	0.264218	3.99682	11.1334	0.719736	9.21412	2.03e-11	9.87e-06	0.000583009	8.63e-05	6.75942	1.39e-11	1.21e-10
cg22068629	LMNB2	chr19	2446633	0.00106071	0.000561876	0.0594533	0.000407979	0.000388396	0.293888	0.930739	2.37235	0.694816	9.69996	7.48012	0.194712	2.53638	0.02,265.21	16317	0.01,38005639651.97	4.43954	3.3461	0.185086	-1.57718	4.70194	0.737422	8.88982	9.95e-11	4.83e-05	0.000531558	8.9e-05	5.97111	2.36e-09	1e-08
cg15860624	ZFR2	chr19	3811194	0.00186633	0.00086928	0.0321275	0.00157877	0.000816703	0.0536271	2.22402	1.5402	0.148746	3.45372	3.53817	0.328998	9.24439	0.45,189.2	31.6178	0.03,32484.74	1.22698	2.19715	0.576753	-0.392898	2.26472	0.86233	8.22871	2.14e-09	0.00103986	0.000599672	0.000132137	4.53827	5.67e-06	9.76e-06
cg04524040	CREB3L3	chr19	4153364	6.09e-05	0.000711915	0.931804	-0.000451312	0.000602917	0.454382	0.361566	1.876	0.847169	3.08459	4.14811	0.45711	1.43558	0.04,56.74	21.8585	0.01,74226.97	3.47301	2.69657	0.198264	2.49185	3.12848	0.426067	-8.57657	4.38e-10	0.000212782	-0.00073866	0.000154429	-4.78317	1.73e-06	3.35e-06
cg14117297	TMIGD2;TMIGD2	chr19	4301870	0.000685887	0.000444246	0.123044	-0.000133152	0.000354517	0.707339	4.76424	3.23221	0.140485	14.0417	8.21137	0.0872606	117.242	0.21,66129.44	1.25379e+06	0.13,12242997982266.8	1.24809	4.30915	0.772194	-8.64504	5.2855	0.10247	7.46331	5.64e-08	0.0273889	0.000224117	6.55e-05	3.41955	0.000627253	0.000737184
cg26757711	RFX2;RFX2	chr19	6022589	0.000710764	0.000454949	0.118657	2.69e-05	0.000345677	0.937886	0.192223	2.92813	0.947659	-11.9686	7.40713	0.106132	1.21194	0,376.66	6.34e-06	0,12.8	6.96646	4.24297	0.101138	3.15281	5.51739	0.56793	7.6728	2.37e-08	0.0115288	0.00024738	7.38e-05	3.35371	0.00079735	0.000925812
cg16466652	MLLT1	chr19	6271960	0.000665668	0.000479997	0.165926	0.000918543	0.000353337	0.00952988	6.04579	2.82977	0.0326391	15.2706	8.0081	0.0565347	422.33	1.65,108242.65	4.28478e+06	0.65,28090797507781.1	-1.57908	3.97713	0.691479	-9.39731	5.21329	0.0719797	8.10731	3.67e-09	0.00178255	0.000300574	6.99e-05	4.30055	1.7e-05	2.64e-05
cg22688564	MLLT1	chr19	6271968	0.00108174	0.000428946	0.0118884	0.000679775	0.000349822	0.0523938	6.61236	3.20489	0.0390929	12.116	7.57526	0.109727	744.237	1.39,397898.25	182777	0.07,512997830918.09	-2.4046	4.41635	0.586317	-10.8544	5.28288	0.0403669	7.68165	2.29e-08	0.0111096	0.000321692	7.56e-05	4.25468	2.09e-05	3.18e-05
cg06633438	MLLT1	chr19	6272158	0.00299992	0.000820569	0.000274876	0.00174769	0.000579653	0.00266236	3.19844	1.76971	0.0707114	-5.58725	4.7698	0.241446	24.4942	0.76,786.08	0.00374531	0,43.02	3.07865	2.29582	0.180434	1.12558	3.24641	0.728932	7.33395	9.52e-08	0.0462091	0.00108518	0.000148028	7.3309	2.29e-13	3.33e-12
cg05323251	ICAM3	chr19	10449942	0.000532914	0.000400207	0.183416	-2.09e-06	0.000274671	0.993932	4.22905	3.49014	0.225622	-1.67757	9.65194	0.862017	68.6519	0.07,64197.66	0.186827	0,30713929.67	1.44809	4.78807	0.762425	-3.41726	6.95556	0.623403	7.87006	1.03e-08	0.00499993	0.000298441	6.29e-05	4.74811	2.05e-06	3.9e-06
cg07769588	ATG4D	chr19	10655622	0.00194953	0.000558246	0.000508136	0.00110425	0.000487535	0.0238197	-2.02472	2.37646	0.39422	3.05085	5.64871	0.58913	0.132031	0,13.92	21.1333	0,1359082.06	-0.265262	3.39553	0.937758	-2.73899	3.85698	0.477906	11.3417	1.56e-16	7.59e-11	0.000522511	0.000112875	4.6291	3.67e-06	6.54e-06
cg10819350	ATG4D	chr19	10655686	0.00119798	0.000640015	0.0616396	0.000845804	0.000589298	0.151657	3.87323	2.24479	0.0844502	18.4151	5.5494	0.000905349	48.0976	0.59,3916.79	9.94448e+07	1878.63,5264091173171.28	3.75334	2.94702	0.203297	4.54913	3.12314	0.145776	9.80663	9.7e-13	4.71e-07	0.00060155	0.000102795	5.85194	4.86e-09	1.9e-08
cg01581222	C19orf38	chr19	10958952	0.000725197	0.000420438	0.0849834	-1.09e-05	0.000209539	0.958594	7.15387	3.53793	0.0431713	43.4161	15.9783	0.0065837	1279.05	1.25,1313509.13	7.16752e+18	179641.23,2.85977826435784e+32	8.32496	4.49278	0.0643814	-0.801788	8.74847	0.927009	9.27622	1.49e-11	7.24e-06	0.000284263	6.72e-05	4.22699	2.37e-05	3.55e-05
cg25250013	KANK2;KANK2	chr19	11302225	6.6e-05	0.000455912	0.88496	-0.000664509	0.000394874	0.092854	4.07721	2.96565	0.169189	-3.40104	7.8098	0.663212	58.9807	0.18,19729.67	0.0333386	0,148178.6	-1.17764	4.11594	0.774887	-4.16518	4.5744	0.362918	-8.20091	2.42e-09	0.00117726	-0.00057354	9.24e-05	-6.20421	5.5e-10	2.96e-09
cg01751802	KANK2	chr19	11309639	0.00106039	0.000779761	0.174291	0.000336995	0.000667651	0.613895	-1.68902	1.72644	0.327913	-4.97544	4.0999	0.224919	0.1847	0.01,5.45	0.0069055	0,21.34	5.53594	2.44918	0.0241588	3.02332	2.8197	0.284073	10.2925	6.99e-14	3.39e-08	0.000545784	0.000113938	4.79017	1.67e-06	3.25e-06
cg13922488	PKN1	chr19	14545201	0.000584548	0.000333505	0.0800714	5.53e-05	0.000268941	0.837206	6.46833	4.04982	0.110223	6.42077	10.1813	0.528273	644.404	0.23,1804813.76	614.478	0,285102799468.44	6.64116	5.73314	0.24717	-9.42435	6.99161	0.178205	9.08109	3.93e-11	1.91e-05	0.00033909	7.75e-05	4.37389	1.22e-05	1.95e-05
[truncated: 93 more rows]

## Sheet: ST_10
Supplementary Table 10: Sobel test for mediation of path maternal pre-pregnancy BMI -> methylation -> Breastfeeding
[truncated: 31 more rows]
