# Supplementary material for: Negative association between higher maternal pre-pregnancy body mass index and breastfeeding outcomes is not mediated by DNA methylation
Source: Sci Rep. 2024 Jun 25;14:14675. doi: 10.1038/s41598-024-65605-0 (PMC11199553; doi:10.1038/s41598-024-65605-0)
Supplement: Supplementary file 3 — Supplementary Tables. [file 41598_2024_65605_MOESM3_ESM.xlsx]

## Sheet: ST_5
Supplementary Table 5. EWAS results for EWAS of maternal pre-pregnancy BMI
probeID	coef.none	se.none	t.none	p.none	coef.adj	se.adj	t.adj	p.adj	n	fdr.none	bonferroni.none	fdr.adj	bonferroni.adj	formula.none	formula.adj	lambda.none	lambda.adj	type	target	chromosome	position	meth.dye	gene.symbol	gene.accession	gene.region	cpg.island.name	relation.to.island	snp.exclude	p.adj.fdr	coef.adj.bacon	se.adj.bacon	p.adj.bacon	lambda.bacon
cg11453712	0.00195339	0.000341415	5.72145	1.55335e-08	0.00151514	0.000277905	5.45203	6.93433e-08	717	0.00750042	0.00750042	0.0334827	0.0334827	methylation ~ momBMI	methylation ~ momBMI + maternal_age + parity_1 + mat_smk_preg + edu_mat + social_class + bf_intention_1m + Bcell + CD4T + CD8T + Gran + Mono + NK	2.34197	1.28748	ii	methylation	chr9	139741803	G	PHPT1;PHPT1	NM_014172;NM_001135861	TSS1500;TSS1500	chr9:139738276-139744618	Island	FALSE	0.0334827	0.00153231233178709	0.000288487242488409	0.000000108701042009464	1.18573
cg05698294	0.00275924	0.00101837	2.70945	0.00689952	0.00388314	0.000756864	5.13056	3.74776e-07	723	0.181228	1	0.0904812	0.180962	methylation ~ momBMI	methylation ~ momBMI + maternal_age + parity_1 + mat_smk_preg + edu_mat + social_class + bf_intention_1m + Bcell + CD4T + CD8T + Gran + Mono + NK	2.34197	1.28748	ii	methylation	chr2	3063249	G				chr2:3063372-3063672	N_Shore	FALSE	0.0904812	0.00392989800802991	0.000785685776272208	0.000000567769126133982	1.18573
cg00831126	0.00416409	0.000775053	5.37266	1.04767e-07	0.00357132	0.000729452	4.89589	1.21639e-06	724	0.0168624	0.0505872	0.165247	0.587338	methylation ~ momBMI	methylation ~ momBMI + maternal_age + parity_1 + mat_smk_preg + edu_mat + social_class + bf_intention_1m + Bcell + CD4T + CD8T + Gran + Mono + NK	2.34197	1.28748	ii	methylation	chr7	56605325	G					OpenSea	TRUE	0.165247	0.00361638326724166	0.000757230121297095	0.00000178989931467546	1.18573
cg00224563	-7.70739e-05	2.39382e-05	-3.21971	0.00134083	-9.77498e-05	2.01468e-05	-4.85187	1.50993e-06	722	0.145269	1	0.165247	0.729078	methylation ~ momBMI	methylation ~ momBMI + maternal_age + parity_1 + mat_smk_preg + edu_mat + social_class + bf_intention_1m + Bcell + CD4T + CD8T + Gran + Mono + NK	2.34197	1.28748	i	methylation	chr13	100741287	R	PCCA;PCCA	NM_000282;NM_001127692	TSS200;TSS200	chr13:100740956-100741805	Island	FALSE	0.165247	-0.0000965051418177225	0.0000209140211521752	0.0000039427948590585	1.18573
cg26176206	-8.10474e-05	1.81528e-05	-4.46474	9.30168e-06	-8.49282e-05	1.77735e-05	-4.77836	2.1555e-06	723	0.101741	1	0.165247	1	methylation ~ momBMI	methylation ~ momBMI + maternal_age + parity_1 + mat_smk_preg + edu_mat + social_class + bf_intention_1m + Bcell + CD4T + CD8T + Gran + Mono + NK	2.34197	1.28748	i	methylation	chr10	22518170	G				chr10:22518026-22518334	Island	FALSE	0.165247	-0.0000838301306079842	0.0000184503066142654	0.00000553112624165604	1.18573
cg11683732	-0.000163111	3.93847e-05	-4.14149	3.86051e-05	-0.000172501	3.61587e-05	-4.77067	2.23804e-06	721	0.11308	1	0.165247	1	methylation ~ momBMI	methylation ~ momBMI + maternal_age + parity_1 + mat_smk_preg + edu_mat + social_class + bf_intention_1m + Bcell + CD4T + CD8T + Gran + Mono + NK	2.34197	1.28748	i	methylation	chr7	86849468	G	C7orf23	NM_024315	TSS1500	chr7:86848911-86850024	Island	TRUE	0.165247	-0.000170267467176403	0.0000375356773612478	0.00000572904091949802	1.18573
cg26612230	-0.000752718	0.000184604	-4.07747	5.06121e-05	-0.000695206	0.000146159	-4.7565	2.39561e-06	721	0.11308	1	0.165247	1	methylation ~ momBMI	methylation ~ momBMI + maternal_age + parity_1 + mat_smk_preg + edu_mat + social_class + bf_intention_1m + Bcell + CD4T + CD8T + Gran + Mono + NK	2.34197	1.28748	ii	methylation	chr4	95508526	G	PDLIM5;PDLIM5;PDLIM5;PDLIM5;PDLIM5	NR_024179;NM_001011515;NM_006457;NM_001011516;NM_001011513	Body;3'UTR;Body;3'UTR;Body		OpenSea	FALSE	0.165247	-0.000686176184553925	0.000151725014576693	0.00000611138557197731	1.18573
cg02188190	-0.00291495	0.000761493	-3.82794	0.000140446	-0.00353709	0.000748634	-4.72473	2.78703e-06	723	0.121315	1	0.166582	1	methylation ~ momBMI	methylation ~ momBMI + maternal_age + parity_1 + mat_smk_preg + edu_mat + social_class + bf_intention_1m + Bcell + CD4T + CD8T + Gran + Mono + NK	2.34197	1.28748	ii	methylation	chr13	112894616	G				chr13:112895427-112895708	N_Shore	TRUE	0.166582	-0.00349084498521923	0.000777142448778848	0.00000705910728717526	1.18573
cg08496404	0.000450861	0.000149457	3.01666	0.00264719	0.000626341	0.000133187	4.7027	3.10495e-06	711	0.157843	1	0.166582	1	methylation ~ momBMI	methylation ~ momBMI + maternal_age + parity_1 + mat_smk_preg + edu_mat + social_class + bf_intention_1m + Bcell + CD4T + CD8T + Gran + Mono + NK	2.34197	1.28748	ii	methylation	chr19	55969333	G	ISOC2;ISOC2;ISOC2	NM_001136202;NM_024710;NM_001136201	5'UTR;5'UTR;5'UTR	chr19:55972697-55973442	N_Shelf	FALSE	0.166582	0.0006345688346963	0.000138259245236368	0.0000044387771439194	1.18573
cg20774552	-0.0012031	0.000501464	-2.39917	0.0166848	-0.00188161	0.00040419	-4.65527	3.87201e-06	724	0.222156	1	0.186962	1	methylation ~ momBMI	methylation ~ momBMI + maternal_age + parity_1 + mat_smk_preg + edu_mat + social_class + bf_intention_1m + Bcell + CD4T + CD8T + Gran + Mono + NK	2.34197	1.28748	ii	methylation	chr11	46415316	G				chr11:46410921-46414687	S_Shore	FALSE	0.186962	-0.00185664358946663	0.00041958148830377	0.000009644707070946	1.18573
cg03869225	-0.00163365	0.000346854	-4.7099	2.97712e-06	-0.00153992	0.000333368	-4.61928	4.59109e-06	718	0.0855364	1	0.18857	1	methylation ~ momBMI	methylation ~ momBMI + maternal_age + parity_1 + mat_smk_preg + edu_mat + social_class + bf_intention_1m + Bcell + CD4T + CD8T + Gran + Mono + NK	2.34197	1.28748	ii	methylation	chr12	117477105	G	TESC;TESC;TESC	NR_031766;NM_017899;NM_001168325	Body;Body;Body	chr12:117476810-117477106	Island	FALSE	0.18857	-0.00151932607705952	0.000346062979151054	0.0000113185690958438	1.18573
cg07168556	0.00312029	0.000718364	4.34361	1.60403e-05	0.00323173	0.000700285	4.61488	4.68639e-06	718	0.111461	1	0.18857	1	methylation ~ momBMI	methylation ~ momBMI + maternal_age + parity_1 + mat_smk_preg + edu_mat + social_class + bf_intention_1m + Bcell + CD4T + CD8T + Gran + Mono + NK	2.34197	1.28748	ii	methylation	chr17	48912483	G	WFIKKN2	NM_175575	TSS200		OpenSea	FALSE	0.18857	0.00327499485541239	0.000726951688214574	0.0000066339628802456	1.18573
cg18086243	-0.00179808	0.000889676	-2.02105	0.0436436	-0.00318502	0.00069582	-4.57736	5.5728e-06	724	0.293565	1	0.205639	1	methylation ~ momBMI	methylation ~ momBMI + maternal_age + parity_1 + mat_smk_preg + edu_mat + social_class + bf_intention_1m + Bcell + CD4T + CD8T + Gran + Mono + NK	2.34197	1.28748	ii	methylation	chr6	30924004	G				chr6:30923208-30923624	S_Shore	TRUE	0.205639	-0.00314203058089917	0.000722317349825152	0.0000136180419356308	1.18573
cg04484916	-0.0029265	0.00060775	-4.8153	1.79226e-06	-0.00244649	0.000540679	-4.52485	7.1046e-06	722	0.0745007	0.865401	0.205639	1	methylation ~ momBMI	methylation ~ momBMI + maternal_age + parity_1 + mat_smk_preg + edu_mat + social_class + bf_intention_1m + Bcell + CD4T + CD8T + Gran + Mono + NK	2.34197	1.28748	ii	methylation	chr16	2801730	G	LOC100128788;SRRM2	NR_027275;NM_016333	Body;TSS1500	chr16:2801913-2803409	N_Shore	FALSE	0.205639	-0.00241308596655893	0.000561267887364898	0.0000171301316781783	1.18573
cg13546538	-0.000351456	0.000387712	-0.906487	0.364981	-0.00120124	0.000265645	-4.52199	7.19679e-06	723	0.655257	1	0.205639	1	methylation ~ momBMI	methylation ~ momBMI + maternal_age + parity_1 + mat_smk_preg + edu_mat + social_class + bf_intention_1m + Bcell + CD4T + CD8T + Gran + Mono + NK	2.34197	1.28748	ii	methylation	chr9	111754815	G	CTNNAL1	NM_003798	Body		OpenSea	FALSE	0.205639	-0.00118483238726574	0.000275760735486031	0.0000173441117963015	1.18573
cg01590416	-0.000115525	3.24048e-05	-3.56505	0.000387854	-0.000136567	3.03362e-05	-4.50177	7.89898e-06	721	0.125521	1	0.205639	1	methylation ~ momBMI	methylation ~ momBMI + maternal_age + parity_1 + mat_smk_preg + edu_mat + social_class + bf_intention_1m + Bcell + CD4T + CD8T + Gran + Mono + NK	2.34197	1.28748	i	methylation	chr17	16472754	G	ZNF287	NM_020653	TSS1500	chr17:16472074-16472800	Island	FALSE	0.205639	-0.000134692530064909	0.000031491444235357	0.0000189330966103517	1.18573
cg02749148	0.00104898	0.000212473	4.93702	9.87185e-07	0.000735446	0.000163816	4.48946	8.35763e-06	720	0.0680953	0.476667	0.205639	1	methylation ~ momBMI	methylation ~ momBMI + maternal_age + parity_1 + mat_smk_preg + edu_mat + social_class + bf_intention_1m + Bcell + CD4T + CD8T + Gran + Mono + NK	2.34197	1.28748	ii	methylation	chr3	126076844	G	KLF15	NM_014079	TSS1500	chr3:126074783-126076865	Island	FALSE	0.205639	0.000745566142495002	0.000170054321496169	0.0000116368817986129	1.18573
cg17447014	-7.33053e-05	1.90037e-05	-3.85743	0.00012493	-8.1173e-05	1.81048e-05	-4.4835	8.59337e-06	717	0.117189	1	0.205639	1	methylation ~ momBMI	methylation ~ momBMI + maternal_age + parity_1 + mat_smk_preg + edu_mat + social_class + bf_intention_1m + Bcell + CD4T + CD8T + Gran + Mono + NK	2.34197	1.28748	i	methylation	chr15	52821424	R	MYO5A;MYO5A	NM_000259;NM_001142495	TSS200;TSS200	chr15:52820333-52821639	Island	FALSE	0.205639	-0.0000800544948860219	0.0000187942533388516	0.0000204866519464093	1.18573
cg13503179	-0.000156543	0.00115849	-0.135126	0.89255	0.00229852	0.000515638	4.45763	9.65096e-06	724	0.958101	1	0.205639	1	methylation ~ momBMI	methylation ~ momBMI + maternal_age + parity_1 + mat_smk_preg + edu_mat + social_class + bf_intention_1m + Bcell + CD4T + CD8T + Gran + Mono + NK	2.34197	1.28748	ii	methylation	chr9	132695505	G	FNBP1	NM_015033	Body		OpenSea	FALSE	0.205639	0.00233037666407627	0.00053527329384722	0.0000133907574058382	1.18573
cg01162104	-8.69358e-05	2.26709e-05	-3.83469	0.000136894	-9.7978e-05	2.19946e-05	-4.45463	9.80849e-06	712	0.120401	1	0.205639	1	methylation ~ momBMI	methylation ~ momBMI + maternal_age + parity_1 + mat_smk_preg + edu_mat + social_class + bf_intention_1m + Bcell + CD4T + CD8T + Gran + Mono + NK	2.34197	1.28748	i	methylation	chr11	124709577	R				chr11:124709222-124709957	Island	FALSE	0.205639	-0.000096619182692145	0.0000228321963489479	0.000023192361572031	1.18573
cg03711182	-0.000141085	3.79736e-05	-3.71535	0.000219007	-0.000164658	3.70489e-05	-4.44433	1.02902e-05	706	0.123049	1	0.205639	1	methylation ~ momBMI	methylation ~ momBMI + maternal_age + parity_1 + mat_smk_preg + edu_mat + social_class + bf_intention_1m + Bcell + CD4T + CD8T + Gran + Mono + NK	2.34197	1.28748	ii	methylation	chr15	79383924	G	RASGRF1;RASGRF1	NM_001145648;NM_002891	TSS1500;TSS1500	chr15:79381804-79384209	Island	FALSE	0.205639	-0.000162368756673197	0.0000384597536098031	0.0000242376760540633	1.18573
cg24444188	-0.000207193	5.02382e-05	-4.12422	4.15458e-05	-0.000189441	4.27216e-05	-4.43433	1.07307e-05	721	0.11308	1	0.205639	1	methylation ~ momBMI	methylation ~ momBMI + maternal_age + parity_1 + mat_smk_preg + edu_mat + social_class + bf_intention_1m + Bcell + CD4T + CD8T + Gran + Mono + NK	2.34197	1.28748	i	methylation	chr1	200992385	G	KIF21B	NM_017596	Body	chr1:200992282-200992839	Island	FALSE	0.205639	-0.000186802088039531	0.000044348422368587	0.0000252954483434148	1.18573
cg21646955	-9.65263e-05	1.89032e-05	-5.10636	4.23956e-07	-7.79056e-05	1.75721e-05	-4.43347	1.08192e-05	701	0.0409418	0.204709	0.205639	1	methylation ~ momBMI	methylation ~ momBMI + maternal_age + parity_1 + mat_smk_preg + edu_mat + social_class + bf_intention_1m + Bcell + CD4T + CD8T + Gran + Mono + NK	2.34197	1.28748	i	methylation	chr6	35108921	G	TCP11;TCP11	NM_001093728;NM_018679	Body;5'UTR	chr6:35108801-35109499	Island	TRUE	0.205639	-0.0000768199649259644	0.0000182412934231384	0.0000253880273917112	1.18573
cg04071967	-0.000111116	0.000773661	-0.143623	0.885838	-0.00158277	0.000357275	-4.43013	1.09334e-05	722	0.955275	1	0.205639	1	methylation ~ momBMI	methylation ~ momBMI + maternal_age + parity_1 + mat_smk_preg + edu_mat + social_class + bf_intention_1m + Bcell + CD4T + CD8T + Gran + Mono + NK	2.34197	1.28748	ii	methylation	chr17	53511321	G					OpenSea	FALSE	0.205639	-0.00156070107899476	0.000370879715903918	0.0000257520309225747	1.18573
cg01099258	-0.000744619	0.000175336	-4.24682	2.46556e-05	-0.000683171	0.000154264	-4.42859	1.10823e-05	692	0.11308	1	0.205639	1	methylation ~ momBMI	methylation ~ momBMI + maternal_age + parity_1 + mat_smk_preg + edu_mat + social_class + bf_intention_1m + Bcell + CD4T + CD8T + Gran + Mono + NK	2.34197	1.28748	ii	methylation	chr14	74106426	G					OpenSea	TRUE	0.205639	-0.000673640294190857	0.000160138038422141	0.0000259215467645718	1.18573
cg15282907	-0.000130965	2.81963e-05	-4.64478	4.05305e-06	-0.000111047	2.50954e-05	-4.425	1.12035e-05	716	0.0855364	1	0.205639	1	methylation ~ momBMI	methylation ~ momBMI + maternal_age + parity_1 + mat_smk_preg + edu_mat + social_class + bf_intention_1m + Bcell + CD4T + CD8T + Gran + Mono + NK	2.34197	1.28748	i	methylation	chr12	133066680	G	FBRSL1	NM_001142641	TSS1500	chr12:133067072-133067735	N_Shore	TRUE	0.205639	-0.00010949679141384	0.0000260510489041776	0.0000263211506762088	1.18573
cg01020980	-5.07208e-05	1.25416e-05	-4.04421	5.82077e-05	-5.35579e-05	1.2133e-05	-4.41424	1.17568e-05	717	0.11308	1	0.205639	1	methylation ~ momBMI	methylation ~ momBMI + maternal_age + parity_1 + mat_smk_preg + edu_mat + social_class + bf_intention_1m + Bcell + CD4T + CD8T + Gran + Mono + NK	2.34197	1.28748	i	methylation	chr12	102091258	G	CHPT1	NM_020244	TSS200	chr12:102091044-102092366	Island	FALSE	0.205639	-0.0000528083406857563	0.0000125950170591351	0.0000275536864683505	1.18573
cg14537362	-6.65429e-05	1.67642e-05	-3.96934	7.94032e-05	-7.16861e-05	1.62505e-05	-4.41132	1.19247e-05	712	0.11308	1	0.205639	1	methylation ~ momBMI	methylation ~ momBMI + maternal_age + parity_1 + mat_smk_preg + edu_mat + social_class + bf_intention_1m + Bcell + CD4T + CD8T + Gran + Mono + NK	2.34197	1.28748	i	methylation	chr9	129376508	R	LMX1B	NM_002316	TSS1500	chr9:129372737-129378106	Island	FALSE	0.205639	-0.0000706821929350041	0.0000168693265460704	0.0000278975246246694	1.18573
cg16442226	-7.17577e-05	1.66143e-05	-4.31903	1.792e-05	-7.10873e-05	1.61518e-05	-4.4012	1.2492e-05	707	0.11308	1	0.207994	1	methylation ~ momBMI	methylation ~ momBMI + maternal_age + parity_1 + mat_smk_preg + edu_mat + social_class + bf_intention_1m + Bcell + CD4T + CD8T + Gran + Mono + NK	2.34197	1.28748	i	methylation	chr22	29702854	G	GAS2L1;GAS2L1;GAS2L1	NM_006478;NM_152236;NM_152237	TSS200;TSS200;TSS200	chr22:29702245-29704723	Island	FALSE	0.207994	-0.0000700894334977757	0.0000167668731734563	0.000029121078969294	1.18573
cg05850565	0.000671031	0.000721285	0.930327	0.352514	0.00153188	0.000349312	4.38543	1.33664e-05	721	0.645453	1	0.210274	1	methylation ~ momBMI	methylation ~ momBMI + maternal_age + parity_1 + mat_smk_preg + edu_mat + social_class + bf_intention_1m + Bcell + CD4T + CD8T + Gran + Mono + NK	2.34197	1.28748	ii	methylation	chr14	91949673	G	SMEK1	NM_032560	Body		OpenSea	FALSE	0.210274	0.00155346426394918	0.000362614175471964	0.000018350569767449	1.18573
cg04018448	-0.000407558	7.91431e-05	-5.14963	3.38387e-07	-0.000199367	4.548e-05	-4.38362	1.34999e-05	712	0.040848	0.163392	0.210274	1	methylation ~ momBMI	methylation ~ momBMI + maternal_age + parity_1 + mat_smk_preg + edu_mat + social_class + bf_intention_1m + Bcell + CD4T + CD8T + Gran + Mono + NK	2.34197	1.28748	i	methylation	chr16	2246498	G	CASKIN1	NM_020764	TSS200	chr16:2245866-2247100	Island	FALSE	0.210274	-0.000196557482619881	0.0000472119476795352	0.0000313681348377485	1.18573
cg10435123	-0.000147058	3.46758e-05	-4.24096	2.51849e-05	-0.000129236	2.96199e-05	-4.36317	1.47767e-05	716	0.11308	1	0.217402	1	methylation ~ momBMI	methylation ~ momBMI + maternal_age + parity_1 + mat_smk_preg + edu_mat + social_class + bf_intention_1m + Bcell + CD4T + CD8T + Gran + Mono + NK	2.34197	1.28748	i	methylation	chr12	111127010	R	HVCN1;HVCN1	NM_032369;NM_001040107	TSS200;5'UTR	chr12:111126611-111127347	Island	FALSE	0.217402	-0.000127406571754509	0.0000307478175763087	0.0000341900012553498	1.18573
cg11391335	0.0036955	0.000762888	4.8441	1.55802e-06	0.00294631	0.000676108	4.35775	1.51186e-05	722	0.0745007	0.752299	0.217402	1	methylation ~ momBMI	methylation ~ momBMI + maternal_age + parity_1 + mat_smk_preg + edu_mat + social_class + bf_intention_1m + Bcell + CD4T + CD8T + Gran + Mono + NK	2.34197	1.28748	ii	methylation	chr1	119521928	G	TBX15	NM_152380	5'UTR	chr1:119522385-119522638	N_Shore	FALSE	0.217402	0.00298807955561989	0.000701854092161917	0.000020681028917018	1.18573
cg11049813	-7.91366e-05	3.88393e-05	-2.03754	0.0419651	-0.000122427	2.81133e-05	-4.35476	1.53459e-05	714	0.289959	1	0.217402	1	methylation ~ momBMI	methylation ~ momBMI + maternal_age + parity_1 + mat_smk_preg + edu_mat + social_class + bf_intention_1m + Bcell + CD4T + CD8T + Gran + Mono + NK	2.34197	1.28748	i	methylation	chr12	69864065	R	FRS2;FRS2	NM_006654;NM_001042555	TSS200;TSS200	chr12:69863994-69864473	Island	FALSE	0.217402	-0.000120689939341077	0.0000291839132061179	0.0000354189682667094	1.18573
cg17470347	-6.80786e-05	2.29448e-05	-2.96706	0.0031069	-7.90265e-05	1.81727e-05	-4.34864	1.57585e-05	717	0.16077	1	0.217402	1	methylation ~ momBMI	methylation ~ momBMI + maternal_age + parity_1 + mat_smk_preg + edu_mat + social_class + bf_intention_1m + Bcell + CD4T + CD8T + Gran + Mono + NK	2.34197	1.28748	i	methylation	chr1	93646398	G	CCDC18;TMED5;TMED5;TMED5	NM_206886;NM_001167830;NR_030761;NM_016040	1stExon;TSS200;TSS200;TSS200	chr1:93645432-93646471	Island	FALSE	0.217402	-0.000077903840611529	0.0000188647036132962	0.0000363381466023034	1.18573
cg20053381	-0.000104726	3.73081e-05	-2.80705	0.00513546	-0.000141999	3.276e-05	-4.33452	1.67695e-05	719	0.172619	1	0.224924	1	methylation ~ momBMI	methylation ~ momBMI + maternal_age + parity_1 + mat_smk_preg + edu_mat + social_class + bf_intention_1m + Bcell + CD4T + CD8T + Gran + Mono + NK	2.34197	1.28748	i	methylation	chr2	220363572	R	GMPPA;GMPPA	NM_205847;NM_013335	TSS200;TSS200	chr2:220361462-220363254	S_Shore	FALSE	0.224924	-0.00013997487967548	0.0000340074703395096	0.0000385497826889762	1.18573
cg09356916	-0.00143765	0.000445759	-3.22518	0.00131588	-0.00166221	0.000385588	-4.31085	1.86098e-05	721	0.145269	1	0.233606	1	methylation ~ momBMI	methylation ~ momBMI + maternal_age + parity_1 + mat_smk_preg + edu_mat + social_class + bf_intention_1m + Bcell + CD4T + CD8T + Gran + Mono + NK	2.34197	1.28748	ii	methylation	chr4	23791473	G					OpenSea	FALSE	0.233606	-0.00163838903334542	0.000400270914999796	0.0000425459868625625	1.18573
cg14240098	-6.32197e-05	1.70121e-05	-3.71615	0.000217982	-6.85721e-05	1.59321e-05	-4.30403	1.91772e-05	721	0.123049	1	0.233606	1	methylation ~ momBMI	methylation ~ momBMI + maternal_age + parity_1 + mat_smk_preg + edu_mat + social_class + bf_intention_1m + Bcell + CD4T + CD8T + Gran + Mono + NK	2.34197	1.28748	i	methylation	chr7	50518052	G	FIGNL1;FIGNL1;FIGNL1;FIGNL1	NM_001042762;NM_001042762;NM_022116;NM_022116	1stExon;5'UTR;5'UTR;1stExon	chr7:50517627-50518668	Island	TRUE	0.233606	-0.0000675877915868067	0.0000165387699528415	0.0000437689058746298	1.18573
cg08130663	-0.00188394	0.000462035	-4.07749	5.05933e-05	-0.00151761	0.00035274	-4.30236	1.93114e-05	723	0.11308	1	0.233606	1	methylation ~ momBMI	methylation ~ momBMI + maternal_age + parity_1 + mat_smk_preg + edu_mat + social_class + bf_intention_1m + Bcell + CD4T + CD8T + Gran + Mono + NK	2.34197	1.28748	ii	methylation	chr17	1549896	G	SCARF1;RILP;SCARF1;SCARF1;SCARF1;SCARF1	NM_145352;NM_031430;NM_003693;NM_145350;NR_028075;NR_028076	TSS1500;Body;TSS1500;TSS1500;TSS1500;TSS1500	chr17:1551730-1553249	N_Shore	FALSE	0.233606	-0.0014958222424631	0.000366172840827183	0.0000440736089666325	1.18573
cg02299205	-8.22556e-05	2.00233e-05	-4.108	4.44874e-05	-7.238e-05	1.68345e-05	-4.2995	1.95551e-05	723	0.11308	1	0.233606	1	methylation ~ momBMI	methylation ~ momBMI + maternal_age + parity_1 + mat_smk_preg + edu_mat + social_class + bf_intention_1m + Bcell + CD4T + CD8T + Gran + Mono + NK	2.34197	1.28748	i	methylation	chr12	9102283	G	M6PR	NM_002355	TSS200	chr12:9102150-9102803	Island	FALSE	0.233606	-0.0000713400000693504	0.0000174755749785286	0.000044598109852729	1.18573
cg23052191	-7.67914e-05	1.8386e-05	-4.17663	3.32312e-05	-7.66935e-05	1.78554e-05	-4.29525	1.99389e-05	719	0.11308	1	0.233606	1	methylation ~ momBMI	methylation ~ momBMI + maternal_age + parity_1 + mat_smk_preg + edu_mat + social_class + bf_intention_1m + Bcell + CD4T + CD8T + Gran + Mono + NK	2.34197	1.28748	i	methylation	chr8	103876402	G	AZIN1;AZIN1	NM_015878;NM_148174	TSS200;TSS200	chr8:103875222-103877084	Island	FALSE	0.233606	-0.000075590400723506	0.0000185353620048343	0.0000453911148017814	1.18573
cg08462306	-0.0001037	3.4214e-05	-3.03092	0.00252711	-0.000125169	2.91675e-05	-4.29137	2.03197e-05	709	0.157307	1	0.233606	1	methylation ~ momBMI	methylation ~ momBMI + maternal_age + parity_1 + mat_smk_preg + edu_mat + social_class + bf_intention_1m + Bcell + CD4T + CD8T + Gran + Mono + NK	2.34197	1.28748	i	methylation	chr1	45273545	G	BTBD19;TCTEX1D4	NM_001136537;NM_001013632	TSS1500;TSS1500	chr1:45271679-45272318	S_Shore	TRUE	0.233606	-0.000123366575438599	0.0000302781746750336	0.0000461254029461235	1.18573
cg02539714	-8.75418e-05	6.70133e-05	-1.30633	0.191862	-0.000193672	4.53185e-05	-4.27358	2.19532e-05	712	0.501227	1	0.244607	1	methylation ~ momBMI	methylation ~ momBMI + maternal_age + parity_1 + mat_smk_preg + edu_mat + social_class + bf_intention_1m + Bcell + CD4T + CD8T + Gran + Mono + NK	2.34197	1.28748	ii	methylation	chr12	122231866	G	RHOF	NM_019034	TSS1500	chr12:122230903-122232359	Island	FALSE	0.244607	-0.000190872583636616	0.0000470442525028281	0.0000496435775234233	1.18573
cg20468883	0.003562	0.000791054	4.50285	7.81935e-06	0.00279973	0.000656044	4.2676	2.24928e-05	722	0.101741	1	0.244607	1	methylation ~ momBMI	methylation ~ momBMI + maternal_age + parity_1 + mat_smk_preg + edu_mat + social_class + bf_intention_1m + Bcell + CD4T + CD8T + Gran + Mono + NK	2.34197	1.28748	ii	methylation	chr15	59982396	G	BNIP2	NM_004330	TSS1500	chr15:59981234-59981795	S_Shore	TRUE	0.244607	0.00284026195605098	0.000681026584358635	0.0000303852578378535	1.18573
cg14794043	-0.00136636	0.000476106	-2.86986	0.00422698	-0.00165178	0.000387329	-4.26453	2.27963e-05	722	0.168092	1	0.244607	1	methylation ~ momBMI	methylation ~ momBMI + maternal_age + parity_1 + mat_smk_preg + edu_mat + social_class + bf_intention_1m + Bcell + CD4T + CD8T + Gran + Mono + NK	2.34197	1.28748	i	methylation	chr19	22193759	R	ZNF208	NM_007153	TSS200	chr19:22193330-22193583	S_Shore	FALSE	0.244607	-0.00162784774025691	0.000402079043667286	0.000051530106212031	1.18573
cg17665164	-5.45038e-05	1.58879e-05	-3.43053	0.000636869	-6.28721e-05	1.4805e-05	-4.24669	2.46471e-05	720	0.133136	1	0.245712	1	methylation ~ momBMI	methylation ~ momBMI + maternal_age + parity_1 + mat_smk_preg + edu_mat + social_class + bf_intention_1m + Bcell + CD4T + CD8T + Gran + Mono + NK	2.34197	1.28748	i	methylation	chr3	134205022	G	CEP63;CEP63;ANAPC13;CEP63;CEP63;ANAPC13;CEP63;ANAPC13	NM_001042383;NM_001042400;NR_024400;NM_001042384;NM_025180;NM_015391;NM_001042400;NR_024401	5'UTR;5'UTR;TSS200;5'UTR;TSS200;TSS200;1stExon;TSS200	chr3:134204520-134205439	Island	FALSE	0.245712	-0.0000619574412955797	0.0000153687392716932	0.0000554470332669352	1.18573
cg07774884	-0.000926276	0.000482369	-1.92027	0.055218	-0.0014887	0.000351196	-4.23895	2.54722e-05	724	0.316957	1	0.245712	1	methylation ~ momBMI	methylation ~ momBMI + maternal_age + parity_1 + mat_smk_preg + edu_mat + social_class + bf_intention_1m + Bcell + CD4T + CD8T + Gran + Mono + NK	2.34197	1.28748	ii	methylation	chr8	23712364	G	STC1	NM_003155	TSS200		OpenSea	FALSE	0.245712	-0.00146700533913477	0.000364569894471805	0.0000572338659582335	1.18573
cg06939970	-0.00106054	0.000266722	-3.9762	7.71456e-05	-0.000755123	0.000178237	-4.23663	2.57624e-05	717	0.11308	1	0.245712	1	methylation ~ momBMI	methylation ~ momBMI + maternal_age + parity_1 + mat_smk_preg + edu_mat + social_class + bf_intention_1m + Bcell + CD4T + CD8T + Gran + Mono + NK	2.34197	1.28748	ii	methylation	chr4	26235129	G					OpenSea	FALSE	0.245712	-0.000744111352918379	0.000185024176376843	0.0000577801185986558	1.18573
cg19527084	-7.2007e-05	1.91619e-05	-3.75783	0.00018525	-7.73958e-05	1.82746e-05	-4.23516	2.58986e-05	723	0.121971	1	0.245712	1	methylation ~ momBMI	methylation ~ momBMI + maternal_age + parity_1 + mat_smk_preg + edu_mat + social_class + bf_intention_1m + Bcell + CD4T + CD8T + Gran + Mono + NK	2.34197	1.28748	i	methylation	chr2	74229775	G				chr2:74229477-74229996	Island	FALSE	0.245712	-0.0000762667802714794	0.0000189704743989494	0.0000581269112330421	1.18573
cg00157855	-5.53307e-05	1.36852e-05	-4.04309	5.84552e-05	-5.76008e-05	1.36057e-05	-4.23357	2.6092e-05	720	0.11308	1	0.245712	1	methylation ~ momBMI	methylation ~ momBMI + maternal_age + parity_1 + mat_smk_preg + edu_mat + social_class + bf_intention_1m + Bcell + CD4T + CD8T + Gran + Mono + NK	2.34197	1.28748	i	methylation	chr7	35734423	G	HERPUD2;HERPUD2	NM_022373;NM_022373	1stExon;5'UTR	chr7:35733995-35734979	Island	FALSE	0.245712	-0.0000567602712832772	0.0000141238457474708	0.0000585065454527569	1.18573
cg06218228	-0.000125599	3.10273e-05	-4.04803	5.728e-05	-0.000114996	2.71833e-05	-4.23039	2.64636e-05	718	0.11308	1	0.245712	1	methylation ~ momBMI	methylation ~ momBMI + maternal_age + parity_1 + mat_smk_preg + edu_mat + social_class + bf_intention_1m + Bcell + CD4T + CD8T + Gran + Mono + NK	2.34197	1.28748	i	methylation	chr2	238875540	R	UBE2F	NM_080678	TSS200	chr2:238875131-238876327	Island	FALSE	0.245712	-0.000113316627785175	0.0000282184602444737	0.0000592717757390219	1.18573
cg25194194	-0.000421322	0.000736	-0.572448	0.567198	-0.00159423	0.000377113	-4.22746	2.67925e-05	720	0.791896	1	0.245712	1	methylation ~ momBMI	methylation ~ momBMI + maternal_age + parity_1 + mat_smk_preg + edu_mat + social_class + bf_intention_1m + Bcell + CD4T + CD8T + Gran + Mono + NK	2.34197	1.28748	ii	methylation	chr12	69143431	G	SLC35E3	NM_018656	Body	chr12:69139815-69140206	S_Shelf	FALSE	0.245712	-0.00157093092558074	0.000391473588098848	0.0000599860505366679	1.18573
cg25026767	-0.000860824	0.000337396	-2.55138	0.0109352	-0.00128293	0.000304279	-4.21631	2.81019e-05	723	0.199505	1	0.245712	1	methylation ~ momBMI	methylation ~ momBMI + maternal_age + parity_1 + mat_smk_preg + edu_mat + social_class + bf_intention_1m + Bcell + CD4T + CD8T + Gran + Mono + NK	2.34197	1.28748	ii	methylation	chr11	85195094	G	DLG2	NM_001142699	Body		OpenSea	FALSE	0.245712	-0.00126413375756335	0.000315865693993227	0.0000627763118836958	1.18573
cg00684757	-7.71486e-05	2.21091e-05	-3.48944	0.00051349	-8.25264e-05	1.95861e-05	-4.21352	2.84474e-05	722	0.130479	1	0.245712	1	methylation ~ momBMI	methylation ~ momBMI + maternal_age + parity_1 + mat_smk_preg + edu_mat + social_class + bf_intention_1m + Bcell + CD4T + CD8T + Gran + Mono + NK	2.34197	1.28748	i	methylation	chr18	77711999	R	PQLC1;PQLC1;PQLC1	NM_025078;NM_001146343;NM_001146345	TSS1500;TSS1500;TSS1500	chr18:77710769-77712454	Island	TRUE	0.245712	-0.0000813164119820247	0.0000203319581660398	0.0000634930004769166	1.18573
cg24807448	-6.39631e-05	2.06202e-05	-3.10196	0.00199742	-7.75983e-05	1.84318e-05	-4.21003	2.88742e-05	723	0.152377	1	0.245712	1	methylation ~ momBMI	methylation ~ momBMI + maternal_age + parity_1 + mat_smk_preg + edu_mat + social_class + bf_intention_1m + Bcell + CD4T + CD8T + Gran + Mono + NK	2.34197	1.28748	i	methylation	chr10	112327420	G	SMC3	NM_005445	TSS200	chr10:112327072-112327870	Island	FALSE	0.245712	-0.0000764596224722221	0.0000191336701614371	0.0000644007490271323	1.18573
cg08689784	-7.59198e-05	1.96135e-05	-3.87079	0.000118352	-7.98329e-05	1.89814e-05	-4.20585	2.9409e-05	721	0.117189	1	0.245712	1	methylation ~ momBMI	methylation ~ momBMI + maternal_age + parity_1 + mat_smk_preg + edu_mat + social_class + bf_intention_1m + Bcell + CD4T + CD8T + Gran + Mono + NK	2.34197	1.28748	i	methylation	chr19	9420290	G				chr19:9420323-9420581	N_Shore	FALSE	0.245712	-0.0000786602665526032	0.0000197041961375738	0.0000655027284667509	1.18573
cg27099500	-9.40716e-05	4.84354e-05	-1.94221	0.0525052	-0.000174924	4.15933e-05	-4.20557	2.94755e-05	715	0.311642	1	0.245712	1	methylation ~ momBMI	methylation ~ momBMI + maternal_age + parity_1 + mat_smk_preg + edu_mat + social_class + bf_intention_1m + Bcell + CD4T + CD8T + Gran + Mono + NK	2.34197	1.28748	i	methylation	chr14	65170728	R	PLEKHG3	NM_015549	TSS1500	chr14:65170876-65172007	N_Shore	FALSE	0.245712	-0.000172354346434336	0.0000431772426092846	0.0000655773211458483	1.18573
cg17351974	0.00377537	0.000778301	4.85079	1.50839e-06	0.00307865	0.000733342	4.19811	3.04069e-05	721	0.0745007	0.728335	0.245712	1	methylation ~ momBMI	methylation ~ momBMI + maternal_age + parity_1 + mat_smk_preg + edu_mat + social_class + bf_intention_1m + Bcell + CD4T + CD8T + Gran + Mono + NK	2.34197	1.28748	ii	methylation	chr5	40835760	G	RPL37	NM_000997	TSS1500	chr5:40835241-40835873	Island	FALSE	0.245712	0.00312395707796807	0.000761268300156971	0.0000406732428204054	1.18573
cg20330086	0.000140521	5.29389e-05	2.65441	0.00812274	0.00020144	4.79936e-05	4.19723	3.05706e-05	712	0.187338	1	0.245712	1	methylation ~ momBMI	methylation ~ momBMI + maternal_age + parity_1 + mat_smk_preg + edu_mat + social_class + bf_intention_1m + Bcell + CD4T + CD8T + Gran + Mono + NK	2.34197	1.28748	i	methylation	chr17	4792905	R	MINK1;MINK1;MINK1;MINK1	NM_015716;NM_153827;NM_001024937;NM_170663	Body;Body;Body;Body		OpenSea	TRUE	0.245712	0.00020440506199639	0.0000498212158376032	0.0000408230462200261	1.18573
cg16277706	-6.45782e-05	1.78132e-05	-3.62529	0.000309035	-7.02668e-05	1.67484e-05	-4.19544	3.07633e-05	720	0.12422	1	0.245712	1	methylation ~ momBMI	methylation ~ momBMI + maternal_age + parity_1 + mat_smk_preg + edu_mat + social_class + bf_intention_1m + Bcell + CD4T + CD8T + Gran + Mono + NK	2.34197	1.28748	i	methylation	chr1	90287101	R	LRRC8D;LRRC8D	NM_018103;NM_001134479	TSS1500;5'UTR	chr1:90286189-90287222	Island	FALSE	0.245712	-0.0000692321203046396	0.0000173861528157316	0.0000683301744899486	1.18573
cg21029447	-9.78249e-05	3.62579e-05	-2.69803	0.00713873	-0.000118688	2.83042e-05	-4.19331	3.10413e-05	721	0.182621	1	0.245712	1	methylation ~ momBMI	methylation ~ momBMI + maternal_age + parity_1 + mat_smk_preg + edu_mat + social_class + bf_intention_1m + Bcell + CD4T + CD8T + Gran + Mono + NK	2.34197	1.28748	i	methylation	chr6	31548572	R	LTB;LTB	NM_002341;NM_009588	Body;3'UTR	chr6:31548436-31549277	Island	FALSE	0.245712	-0.000116939569612692	0.0000293819973038208	0.0000689229610548158	1.18573
cg09539800	-8.16253e-05	2.17686e-05	-3.74967	0.000191361	-8.949e-05	2.14373e-05	-4.17449	3.36698e-05	718	0.121971	1	0.246742	1	methylation ~ momBMI	methylation ~ momBMI + maternal_age + parity_1 + mat_smk_preg + edu_mat + social_class + bf_intention_1m + Bcell + CD4T + CD8T + Gran + Mono + NK	2.34197	1.28748	i	methylation	chr7	139877104	G	LOC100134229;JHDM1D	NR_024451;NM_030647	Body;TSS1500	chr7:139875411-139877493	Island	FALSE	0.246742	-0.0000881656384980199	0.0000222536702995594	0.0000743721730362605	1.18573
cg18486707	0.00205331	0.000481432	4.26501	2.26563e-05	0.00108625	0.000260541	4.1692	3.44183e-05	722	0.11308	1	0.246742	1	methylation ~ momBMI	methylation ~ momBMI + maternal_age + parity_1 + mat_smk_preg + edu_mat + social_class + bf_intention_1m + Bcell + CD4T + CD8T + Gran + Mono + NK	2.34197	1.28748	ii	methylation	chr6	33175225	G	RING1;MIR219-1	NM_002931;NR_029633	TSS1500;TSS1500	chr6:33175561-33176387	N_Shore	FALSE	0.246742	0.00110234244833946	0.000270462071232889	0.0000458614203025927	1.18573
cg20554832	-0.00294029	0.00155149	-1.89514	0.0584729	-0.00481889	0.00115652	-4.16673	3.47727e-05	724	0.322924	1	0.246742	1	methylation ~ momBMI	methylation ~ momBMI + maternal_age + parity_1 + mat_smk_preg + edu_mat + social_class + bf_intention_1m + Bcell + CD4T + CD8T + Gran + Mono + NK	2.34197	1.28748	ii	methylation	chr10	94429526	G					OpenSea	TRUE	0.246742	-0.0047474384179315	0.00120055566626294	0.0000767373540797679	1.18573
cg27428660	-6.24035e-05	2.52253e-05	-2.47384	0.0135993	-8.30296e-05	1.99253e-05	-4.16705	3.47896e-05	713	0.210611	1	0.246742	1	methylation ~ momBMI	methylation ~ momBMI + maternal_age + parity_1 + mat_smk_preg + edu_mat + social_class + bf_intention_1m + Bcell + CD4T + CD8T + Gran + Mono + NK	2.34197	1.28748	i	methylation	chr1	54519174	R	C1orf83;TMEM59	NM_153035;NM_004872	TSS200;TSS200	chr1:54518601-54519299	Island	TRUE	0.246742	-0.0000817986671558024	0.0000206840347434694	0.0000766382620100707	1.18573
cg13110350	-0.000104725	2.68262e-05	-3.90385	0.00010394	-9.85192e-05	2.36594e-05	-4.16407	3.5354e-05	694	0.117189	1	0.246742	1	methylation ~ momBMI	methylation ~ momBMI + maternal_age + parity_1 + mat_smk_preg + edu_mat + social_class + bf_intention_1m + Bcell + CD4T + CD8T + Gran + Mono + NK	2.34197	1.28748	i	methylation	chr12	46383601	G	SFRS2IP	NM_004719	5'UTR	chr12:46383561-46384756	Island	FALSE	0.246742	-0.00009705755720274	0.0000245603208137532	0.0000775644802255016	1.18573
cg18822036	-0.00273277	0.000797237	-3.4278	0.000643053	-0.00229872	0.000553102	-4.15605	3.64023e-05	723	0.133136	1	0.246742	1	methylation ~ momBMI	methylation ~ momBMI + maternal_age + parity_1 + mat_smk_preg + edu_mat + social_class + bf_intention_1m + Bcell + CD4T + CD8T + Gran + Mono + NK	2.34197	1.28748	ii	methylation	chr8	131371659	G	ASAP1	NM_018482	Body	chr8:131370087-131371317	S_Shore	FALSE	0.246742	-0.00226454953497912	0.00057416413673309	0.0000801067713655031	1.18573
cg09420691	-0.00135194	0.00038951	-3.47086	0.000550406	-0.00133155	0.000320614	-4.15312	3.69607e-05	707	0.130479	1	0.246742	1	methylation ~ momBMI	methylation ~ momBMI + maternal_age + parity_1 + mat_smk_preg + edu_mat + social_class + bf_intention_1m + Bcell + CD4T + CD8T + Gran + Mono + NK	2.34197	1.28748	i	methylation	chr21	43229483	R	PRDM15;PRDM15	NM_022115;NM_001040424	Body;Body	chr21:43229294-43229508	Island	TRUE	0.246742	-0.00131174182861837	0.00033282361775952	0.0000810573323338252	1.18573
cg06466222	-0.00164321	0.000408777	-4.01982	6.43727e-05	-0.0014814	0.00035739	-4.14505	3.81504e-05	723	0.11308	1	0.246742	1	methylation ~ momBMI	methylation ~ momBMI + maternal_age + parity_1 + mat_smk_preg + edu_mat + social_class + bf_intention_1m + Bcell + CD4T + CD8T + Gran + Mono + NK	2.34197	1.28748	ii	methylation	chr10	72027126	G	NPFFR1	NM_022146	TSS1500		OpenSea	FALSE	0.246742	-0.00145932036129352	0.000370999564425908	0.0000837238740890148	1.18573
cg25995188	-0.000126616	2.95343e-05	-4.28707	2.05664e-05	-0.000113112	2.73048e-05	-4.14256	3.85574e-05	723	0.11308	1	0.246742	1	methylation ~ momBMI	methylation ~ momBMI + maternal_age + parity_1 + mat_smk_preg + edu_mat + social_class + bf_intention_1m + Bcell + CD4T + CD8T + Gran + Mono + NK	2.34197	1.28748	i	methylation	chr11	66495440	R				chr11:66494937-66496387	Island	FALSE	0.246742	-0.000111424941668636	0.0000283446005575699	0.000084564512698894	1.18573
cg05037622	0.000956495	0.000198888	4.80921	1.85151e-06	0.000560237	0.000135236	4.14268	3.86146e-05	711	0.0745007	0.894009	0.246742	1	methylation ~ momBMI	methylation ~ momBMI + maternal_age + parity_1 + mat_smk_preg + edu_mat + social_class + bf_intention_1m + Bcell + CD4T + CD8T + Gran + Mono + NK	2.34197	1.28748	ii	methylation	chr20	42817602	G	JPH2;JPH2	NM_175913;NM_020433	TSS1500;TSS1500		OpenSea	FALSE	0.246742	0.000568592166884539	0.000140385417762582	0.0000511689735713129	1.18573
cg03828224	-6.55242e-05	1.63215e-05	-4.01458	6.5858e-05	-6.38603e-05	1.5424e-05	-4.14033	3.89762e-05	715	0.11308	1	0.246742	1	methylation ~ momBMI	methylation ~ momBMI + maternal_age + parity_1 + mat_smk_preg + edu_mat + social_class + bf_intention_1m + Bcell + CD4T + CD8T + Gran + Mono + NK	2.34197	1.28748	i	methylation	chr5	122372728	G	PPIC	NM_000943	TSS1500	chr5:122371569-122372822	Island	FALSE	0.246742	-0.0000629073986530824	0.0000160113126099121	0.0000853230703594763	1.18573
cg25713821	-5.07082e-05	1.21666e-05	-4.16782	3.45656e-05	-4.51081e-05	1.0907e-05	-4.13569	3.97931e-05	709	0.11308	1	0.246742	1	methylation ~ momBMI	methylation ~ momBMI + maternal_age + parity_1 + mat_smk_preg + edu_mat + social_class + bf_intention_1m + Bcell + CD4T + CD8T + Gran + Mono + NK	2.34197	1.28748	i	methylation	chr19	19144597	R	SFRS14;ARMC6;ARMC6;SFRS14	NM_014884;NM_033415;NM_033415;NM_001017392	TSS1500;1stExon;5'UTR;TSS1500	chr19:19143924-19144827	Island	FALSE	0.246742	-0.0000444342714435426	0.0000113223858693197	0.0000869238308901336	1.18573
ch.14.37665462F	-0.000285873	0.000302945	-0.943646	0.34567	-0.000806217	0.000195199	-4.13023	4.06844e-05	715	0.640012	1	0.246742	1	methylation ~ momBMI	methylation ~ momBMI + maternal_age + parity_1 + mat_smk_preg + edu_mat + social_class + bf_intention_1m + Bcell + CD4T + CD8T + Gran + Mono + NK	2.34197	1.28748	ii	methylation	chr14	38595711	G					OpenSea	FALSE	0.246742	-0.000794157589350626	0.000202632091649863	0.000088839921734516	1.18573
cg02096916	-6.53326e-05	1.51662e-05	-4.30778	1.87865e-05	-5.91653e-05	1.43268e-05	-4.1297	4.0744e-05	720	0.11308	1	0.246742	1	methylation ~ momBMI	methylation ~ momBMI + maternal_age + parity_1 + mat_smk_preg + edu_mat + social_class + bf_intention_1m + Bcell + CD4T + CD8T + Gran + Mono + NK	2.34197	1.28748	i	methylation	chr7	22396637	R	RAPGEF5	NM_012294	TSS200	chr7:22396039-22396852	Island	FALSE	0.246742	-0.0000582801884470119	0.0000148723596001032	0.0000890309966840556	1.18573
cg20339553	-4.36685e-05	1.39223e-05	-3.13658	0.00178052	-5.45588e-05	1.32141e-05	-4.12884	4.09881e-05	706	0.150419	1	0.246742	1	methylation ~ momBMI	methylation ~ momBMI + maternal_age + parity_1 + mat_smk_preg + edu_mat + social_class + bf_intention_1m + Bcell + CD4T + CD8T + Gran + Mono + NK	2.34197	1.28748	i	methylation	chr2	75937889	G	C2orf3	NM_003203	1stExon	chr2:75937657-75938139	Island	TRUE	0.246742	-0.0000537424513688278	0.0000137172882452104	0.0000893375803654365	1.18573
cg07215504	-7.62382e-05	2.1016e-05	-3.62762	0.000306361	-8.39962e-05	2.03483e-05	-4.12792	4.1066e-05	718	0.12422	1	0.246742	1	methylation ~ momBMI	methylation ~ momBMI + maternal_age + parity_1 + mat_smk_preg + edu_mat + social_class + bf_intention_1m + Bcell + CD4T + CD8T + Gran + Mono + NK	2.34197	1.28748	i	methylation	chr16	88497007	G	ZNF469	NM_001127464	1stExon	chr16:88496201-88497763	Island	TRUE	0.246742	-0.0000827391313689678	0.0000211232023978711	0.0000896657118200769	1.18573
cg08169901	-8.50503e-05	2.30994e-05	-3.68192	0.000248869	-9.27638e-05	2.25077e-05	-4.12142	4.22068e-05	719	0.123282	1	0.246742	1	methylation ~ momBMI	methylation ~ momBMI + maternal_age + parity_1 + mat_smk_preg + edu_mat + social_class + bf_intention_1m + Bcell + CD4T + CD8T + Gran + Mono + NK	2.34197	1.28748	i	methylation	chr6	163834872	R	QKI;QKI;QKI;QKI	NM_206854;NM_006775;NM_206855;NM_206853	TSS1500;TSS1500;TSS1500;TSS1500		OpenSea	FALSE	0.246742	-0.0000913732972776378	0.0000233648502287552	0.0000920228641975761	1.18573
cg08934208	-0.000707116	0.000189591	-3.72969	0.000206923	-0.000518377	0.000125846	-4.11915	4.26342e-05	716	0.122144	1	0.246742	1	methylation ~ momBMI	methylation ~ momBMI + maternal_age + parity_1 + mat_smk_preg + edu_mat + social_class + bf_intention_1m + Bcell + CD4T + CD8T + Gran + Mono + NK	2.34197	1.28748	ii	methylation	chr7	105731689	G	SYPL1;SYPL1	NM_006754;NM_182715	3'UTR;3'UTR		OpenSea	FALSE	0.246742	-0.000510602440225492	0.000130637784026078	0.000092857234422186	1.18573
cg19650416	0.0022313	0.000564398	3.95342	8.46341e-05	0.00200135	0.000485897	4.11888	4.26353e-05	723	0.113517	1	0.246742	1	methylation ~ momBMI	methylation ~ momBMI + maternal_age + parity_1 + mat_smk_preg + edu_mat + social_class + bf_intention_1m + Bcell + CD4T + CD8T + Gran + Mono + NK	2.34197	1.28748	ii	methylation	chr20	36157008	G	BLCAP;BLCAP;BLCAP;BLCAP	NM_001167820;NM_001167822;NM_001167821;NM_006698	TSS1500;TSS1500;TSS1500;TSS1500	chr20:36156022-36156669	S_Shore	FALSE	0.246742	0.00203137117400174	0.000504400409194102	0.0000564213069771081	1.18573
cg23482747	-0.000166317	6.50519e-05	-2.55668	0.0107733	-0.00024677	5.99087e-05	-4.1191	4.26432e-05	716	0.198684	1	0.246742	1	methylation ~ momBMI	methylation ~ momBMI + maternal_age + parity_1 + mat_smk_preg + edu_mat + social_class + bf_intention_1m + Bcell + CD4T + CD8T + Gran + Mono + NK	2.34197	1.28748	i	methylation	chr19	18113604	G	ARRDC2	NM_001025604	Body	chr19:18111566-18112481	S_Shore	FALSE	0.246742	-0.000243068908649376	0.0000621900135952779	0.0000928756412331751	1.18573
cg07861180	-0.00231939	0.000707327	-3.27909	0.00109172	-0.0021235	0.000516348	-4.11254	4.38239e-05	719	0.14251	1	0.246742	1	methylation ~ momBMI	methylation ~ momBMI + maternal_age + parity_1 + mat_smk_preg + edu_mat + social_class + bf_intention_1m + Bcell + CD4T + CD8T + Gran + Mono + NK	2.34197	1.28748	i	methylation	chrX	129066829	R				chrX:129066633-129067227	Island	FALSE	0.246742	-0.00209160131092022	0.00053601108477768	0.0000953378838186607	1.18573
cg07863994	-7.39908e-05	1.74448e-05	-4.24142	2.51253e-05	-6.95162e-05	1.69162e-05	-4.10945	4.44065e-05	718	0.11308	1	0.246742	1	methylation ~ momBMI	methylation ~ momBMI + maternal_age + parity_1 + mat_smk_preg + edu_mat + social_class + bf_intention_1m + Bcell + CD4T + CD8T + Gran + Mono + NK	2.34197	1.28748	i	methylation	chr22	50964211	R	TYMP;SCO2;SCO2;TYMP;SCO2;TYMP;SCO2	NM_001113756;NM_005138;NM_001169111;NM_001953;NM_001169109;NM_001113755;NM_001169110	Body;TSS200;TSS200;Body;5'UTR;Body;5'UTR	chr22:50963608-50970768	Island	FALSE	0.246742	-0.0000684711810670065	0.0000175603684824239	0.0000965157476562069	1.18573
cg13788000	-0.000801578	0.000181921	-4.40618	1.21238e-05	-0.000640604	0.000156007	-4.10624	4.49917e-05	721	0.101741	1	0.246742	1	methylation ~ momBMI	methylation ~ momBMI + maternal_age + parity_1 + mat_smk_preg + edu_mat + social_class + bf_intention_1m + Bcell + CD4T + CD8T + Gran + Mono + NK	2.34197	1.28748	ii	methylation	chr9	123346214	G				chr9:123342126-123342513	S_Shelf	FALSE	0.246742	-0.000630965770130033	0.000161948270291626	0.0000977562471031436	1.18573
cg08941850	-0.000183892	3.948e-05	-4.65786	3.80467e-06	-0.000141444	3.4542e-05	-4.09483	4.71962e-05	723	0.0855364	1	0.246742	1	methylation ~ momBMI	methylation ~ momBMI + maternal_age + parity_1 + mat_smk_preg + edu_mat + social_class + bf_intention_1m + Bcell + CD4T + CD8T + Gran + Mono + NK	2.34197	1.28748	i	methylation	chr5	43066475	G				chr5:43066398-43067011	Island	TRUE	0.246742	-0.000139309692918386	0.000035857418097159	0.000102287331949493	1.18573
cg07148535	-6.90407e-05	2.03112e-05	-3.39914	0.000713218	-7.44395e-05	1.82238e-05	-4.08474	4.92502e-05	722	0.134297	1	0.246742	1	methylation ~ momBMI	methylation ~ momBMI + maternal_age + parity_1 + mat_smk_preg + edu_mat + social_class + bf_intention_1m + Bcell + CD4T + CD8T + Gran + Mono + NK	2.34197	1.28748	i	methylation	chr4	100010082	R	ADH5	NM_000671	TSS200	chr4:100009736-100010129	Island	TRUE	0.246742	-0.0000733136734328231	0.0000189177618837929	0.000106454796582681	1.18573
cg08452898	-6.7167e-05	1.82252e-05	-3.68539	0.000245566	-6.91024e-05	1.69299e-05	-4.08167	4.99144e-05	719	0.123282	1	0.246742	1	methylation ~ momBMI	methylation ~ momBMI + maternal_age + parity_1 + mat_smk_preg + edu_mat + social_class + bf_intention_1m + Bcell + CD4T + CD8T + Gran + Mono + NK	2.34197	1.28748	i	methylation	chr19	2427407	R	TIMM13	NM_012458	Body	chr19:2424005-2427983	Island	FALSE	0.246742	-0.0000680565111161288	0.0000175746453762043	0.000107757462753428	1.18573
cg15471825	0.000128169	2.86569e-05	4.47255	9.00337e-06	0.000100068	2.4525e-05	4.08025	5.02927e-05	709	0.101741	1	0.246742	1	methylation ~ momBMI	methylation ~ momBMI + maternal_age + parity_1 + mat_smk_preg + edu_mat + social_class + bf_intention_1m + Bcell + CD4T + CD8T + Gran + Mono + NK	2.34197	1.28748	i	methylation	chr19	17611398	R	SLC27A1	NM_198580	Body	chr19:17611345-17611664	Island	FALSE	0.246742	0.000101583120728904	0.0000254589013659087	0.0000660502741462997	1.18573
cg05404701	-7.78697e-05	2.34052e-05	-3.32702	0.0009225	-8.65076e-05	2.12115e-05	-4.07833	5.06124e-05	720	0.139242	1	0.246742	1	methylation ~ momBMI	methylation ~ momBMI + maternal_age + parity_1 + mat_smk_preg + edu_mat + social_class + bf_intention_1m + Bcell + CD4T + CD8T + Gran + Mono + NK	2.34197	1.28748	i	methylation	chr12	80084977	R	PAWR	NM_002583	TSS200	chr12:80083531-80085154	Island	FALSE	0.246742	-0.0000851971484478389	0.0000220192870704827	0.000109190546162799	1.18573
cg14857193	-0.00183	0.000534191	-3.42575	0.000647901	-0.00192085	0.000471081	-4.07754	5.07641e-05	722	0.133136	1	0.246742	1	methylation ~ momBMI	methylation ~ momBMI + maternal_age + parity_1 + mat_smk_preg + edu_mat + social_class + bf_intention_1m + Bcell + CD4T + CD8T + Gran + Mono + NK	2.34197	1.28748	ii	methylation	chr3	125852009	G	ALDH1L1	NM_012190	Body		OpenSea	FALSE	0.246742	-0.00189174803857527	0.000489019913255666	0.000109530349308242	1.18573
cg23797615	-0.00158486	0.000456735	-3.46998	0.000551456	-0.00141615	0.000347616	-4.07389	5.15399e-05	723	0.130479	1	0.246742	1	methylation ~ momBMI	methylation ~ momBMI + maternal_age + parity_1 + mat_smk_preg + edu_mat + social_class + bf_intention_1m + Bcell + CD4T + CD8T + Gran + Mono + NK	2.34197	1.28748	ii	methylation	chr11	67132472	G	CLCF1;LOC100130987;CLCF1	NM_001166212;NR_024469;NM_013246	3'UTR;Body;3'UTR		OpenSea	TRUE	0.246742	-0.00139467528897982	0.000360853820763744	0.000111120393247741	1.18573
cg07346077	-4.366e-05	1.499e-05	-2.9126	0.00369546	-5.2343e-05	1.28532e-05	-4.07237	5.18843e-05	721	0.16486	1	0.246742	1	methylation ~ momBMI	methylation ~ momBMI + maternal_age + parity_1 + mat_smk_preg + edu_mat + social_class + bf_intention_1m + Bcell + CD4T + CD8T + Gran + Mono + NK	2.34197	1.28748	i	methylation	chr1	197115927	G	ASPM	NM_018136	TSS200		OpenSea	FALSE	0.246742	-0.0000515488998290479	0.0000133426329517921	0.000111786334138532	1.18573
cg13724780	-0.000167419	4.30414e-05	-3.88971	0.000109946	-0.000174743	4.29078e-05	-4.07252	5.20179e-05	701	0.117189	1	0.246742	1	methylation ~ momBMI	methylation ~ momBMI + maternal_age + parity_1 + mat_smk_preg + edu_mat + social_class + bf_intention_1m + Bcell + CD4T + CD8T + Gran + Mono + NK	2.34197	1.28748	i	methylation	chr5	180237085	G	MGAT1;MGAT1;MGAT1	NM_001114617;NM_001114618;NM_001114617	1stExon;TSS1500;5'UTR	chr5:180236992-180238209	Island	TRUE	0.246742	-0.000172092055349154	0.0000445417791772757	0.000111723630704812	1.18573
cg02641983	-5.8045e-05	1.94709e-05	-2.98112	0.00296945	-7.37818e-05	1.81219e-05	-4.07141	5.21273e-05	717	0.160259	1	0.246742	1	methylation ~ momBMI	methylation ~ momBMI + maternal_age + parity_1 + mat_smk_preg + edu_mat + social_class + bf_intention_1m + Bcell + CD4T + CD8T + Gran + Mono + NK	2.34197	1.28748	i	methylation	chr15	40213280	R	GPR176	NM_007223	TSS200	chr15:40211961-40213444	Island	FALSE	0.246742	-0.0000726622128059133	0.0000188120202594917	0.000112213401003409	1.18573
cg18089519	0.000682171	0.000191133	3.56909	0.000382611	0.000766551	0.000188279	4.07136	5.22449e-05	704	0.125348	1	0.246742	1	methylation ~ momBMI	methylation ~ momBMI + maternal_age + parity_1 + mat_smk_preg + edu_mat + social_class + bf_intention_1m + Bcell + CD4T + CD8T + Gran + Mono + NK	2.34197	1.28748	i	methylation	chr11	763339	R	TALDO1	NM_006755	Body		OpenSea	FALSE	0.246742	0.000778182857568283	0.000195448551279542	0.0000684751593997753	1.18573
cg22016949	0.00311307	0.000676388	4.6025	4.93365e-06	0.00266702	0.000655213	4.07047	5.22929e-05	722	0.0908816	1	0.246742	1	methylation ~ momBMI	methylation ~ momBMI + maternal_age + parity_1 + mat_smk_preg + edu_mat + social_class + bf_intention_1m + Bcell + CD4T + CD8T + Gran + Mono + NK	2.34197	1.28748	ii	methylation	chr6	30138339	G	TRIM15	NM_033229	Body	chr6:30139718-30140263	N_Shore	FALSE	0.246742	0.00270750016823533	0.000680163480038031	0.0000687239293207453	1.18573
cg26066519	-6.22712e-05	2.09382e-05	-2.97405	0.00303731	-8.31713e-05	2.04392e-05	-4.06922	5.25759e-05	721	0.160555	1	0.246742	1	methylation ~ momBMI	methylation ~ momBMI + maternal_age + parity_1 + mat_smk_preg + edu_mat + social_class + bf_intention_1m + Bcell + CD4T + CD8T + Gran + Mono + NK	2.34197	1.28748	i	methylation	chr5	132149013	G	ANKRD43	NM_175873	TSS200	chr5:132148854-132150918	Island	FALSE	0.246742	-0.0000819086370343503	0.0000212174875703597	0.000113187412724865	1.18573
cg18958585	-6.76544e-05	2.29667e-05	-2.94576	0.00332604	-8.79957e-05	2.16263e-05	-4.06893	5.26562e-05	719	0.162529	1	0.246742	1	methylation ~ momBMI	methylation ~ momBMI + maternal_age + parity_1 + mat_smk_preg + edu_mat + social_class + bf_intention_1m + Bcell + CD4T + CD8T + Gran + Mono + NK	2.34197	1.28748	i	methylation	chr14	105444904	R	AHNAK2	NM_138420	TSS1500	chr14:105444319-105445225	Island	FALSE	0.246742	-0.0000866596057950023	0.0000224497999635144	0.000113317226609259	1.18573
cg26879578	-8.18179e-05	4.09921e-05	-1.99594	0.0463179	-0.000147118	3.62149e-05	-4.06234	5.41281e-05	719	0.29925	1	0.246742	1	methylation ~ momBMI	methylation ~ momBMI + maternal_age + parity_1 + mat_smk_preg + edu_mat + social_class + bf_intention_1m + Bcell + CD4T + CD8T + Gran + Mono + NK	2.34197	1.28748	ii	methylation	chr1	95700272	G	RWDD3;RWDD3	NM_001128142;NM_015485	Body;Body	chr1:95699725-95700142	S_Shore	FALSE	0.246742	-0.000144880195535916	0.0000375940261243749	0.000116294338812446	1.18573
cg26717983	-9.34205e-05	2.23442e-05	-4.18098	3.2596e-05	-8.77981e-05	2.16184e-05	-4.06127	5.43381e-05	723	0.11308	1	0.246742	1	methylation ~ momBMI	methylation ~ momBMI + maternal_age + parity_1 + mat_smk_preg + edu_mat + social_class + bf_intention_1m + Bcell + CD4T + CD8T + Gran + Mono + NK	2.34197	1.28748	i	methylation	chr6	72596472	G	RIMS1	NM_014989	TSS200	chr6:72596036-72596404	S_Shore	FALSE	0.246742	-0.000086462531829915	0.0000224416113839998	0.000116785580585521	1.18573
cg14460343	-7.79679e-05	2.86581e-05	-2.72062	0.00667983	-9.67969e-05	2.38543e-05	-4.05783	5.53871e-05	693	0.180285	1	0.246742	1	methylation ~ momBMI	methylation ~ momBMI + maternal_age + parity_1 + mat_smk_preg + edu_mat + social_class + bf_intention_1m + Bcell + CD4T + CD8T + Gran + Mono + NK	2.34197	1.28748	i	methylation	chr6	33172572	G	HSD17B8	NM_014234	Body	chr6:33172289-33172823	Island	FALSE	0.246742	-0.000095323171452237	0.0000247627171426026	0.000118376905907974	1.18573
cg23078565	-8.38911e-05	2.99596e-05	-2.80014	0.00524481	-0.000106038	2.61468e-05	-4.05549	5.56688e-05	723	0.173415	1	0.246742	1	methylation ~ momBMI	methylation ~ momBMI + maternal_age + parity_1 + mat_smk_preg + edu_mat + social_class + bf_intention_1m + Bcell + CD4T + CD8T + Gran + Mono + NK	2.34197	1.28748	i	methylation	chr3	52090732	G	DUSP7	NM_001947	TSS1500	chr3:52089652-52090845	Island	FALSE	0.246742	-0.000104422654887683	0.0000271424786862216	0.000119473444802251	1.18573
cg27052403	-0.000116984	3.36647e-05	-3.47496	0.000541755	-0.000124751	3.07633e-05	-4.0552	5.57869e-05	717	0.130479	1	0.246742	1	methylation ~ momBMI	methylation ~ momBMI + maternal_age + parity_1 + mat_smk_preg + edu_mat + social_class + bf_intention_1m + Bcell + CD4T + CD8T + Gran + Mono + NK	2.34197	1.28748	i	methylation	chr11	113185154	G	TTC12	NM_017868	TSS200	chr11:113185332-113185663	N_Shore	FALSE	0.246742	-0.000122850555981097	0.0000319347346750414	0.000119609154304207	1.18573
cg15105081	-0.000122954	5.18587e-05	-2.37095	0.0180077	-0.000170488	4.20544e-05	-4.05399	5.60951e-05	714	0.226867	1	0.246742	1	methylation ~ momBMI	methylation ~ momBMI + maternal_age + parity_1 + mat_smk_preg + edu_mat + social_class + bf_intention_1m + Bcell + CD4T + CD8T + Gran + Mono + NK	2.34197	1.28748	i	methylation	chr11	77532226	R	C11orf67;C11orf67;RSF1	NM_024684;NM_024684;NM_016578	5'UTR;1stExon;TSS1500	chr11:77531186-77532262	Island	FALSE	0.246742	-0.000167890180461755	0.0000436558960327199	0.000120178434747882	1.18573
cg00852041	-7.53829e-05	1.65869e-05	-4.54471	6.4492e-06	-6.57977e-05	1.62431e-05	-4.05082	5.67651e-05	723	0.0974665	1	0.246742	1	methylation ~ momBMI	methylation ~ momBMI + maternal_age + parity_1 + mat_smk_preg + edu_mat + social_class + bf_intention_1m + Bcell + CD4T + CD8T + Gran + Mono + NK	2.34197	1.28748	i	methylation	chr4	2420697	G	ZFYVE28	NM_020972	TSS1500	chr4:2418310-2420894	Island	TRUE	0.246742	-0.0000647942620240623	0.0000168616180242884	0.000121684577213026	1.18573
cg19397489	-7.19221e-05	1.74817e-05	-4.11413	4.33743e-05	-6.54035e-05	1.61484e-05	-4.05014	5.69595e-05	719	0.11308	1	0.246742	1	methylation ~ momBMI	methylation ~ momBMI + maternal_age + parity_1 + mat_smk_preg + edu_mat + social_class + bf_intention_1m + Bcell + CD4T + CD8T + Gran + Mono + NK	2.34197	1.28748	i	methylation	chr17	4693260	R	GLTPD2	NM_001014985	Body	chr17:4692249-4693977	Island	FALSE	0.246742	-0.0000644058199124539	0.0000167633669475601	0.00012200723733982	1.18573
cg25408497	-8.14189e-05	2.64032e-05	-3.08367	0.00212378	-9.16721e-05	2.26441e-05	-4.04838	5.74331e-05	713	0.153537	1	0.246742	1	methylation ~ momBMI	methylation ~ momBMI + maternal_age + parity_1 + mat_smk_preg + edu_mat + social_class + bf_intention_1m + Bcell + CD4T + CD8T + Gran + Mono + NK	2.34197	1.28748	i	methylation	chr22	51066517	R	ARSA;ARSA;ARSA;ARSA;ARSA;ARSA;ARSA;ARSA;ARSA;ARSA	NM_001085427;NM_001085426;NM_001085428;NM_001085426;NM_001085427;NM_000487;NM_001085425;NM_001085425;NM_001085428;NM_000487	1stExon;5'UTR;5'UTR;1stExon;5'UTR;1stExon;5'UTR;1stExon;1stExon;5'UTR	chr22:51066107-51067051	Island	FALSE	0.246742	-0.0000902731371473965	0.0000235064381602228	0.000122855034217927	1.18573
cg20684491	-0.00236972	0.000517563	-4.57861	5.64652e-06	-0.002055	0.000507361	-4.05036	5.78055e-05	629	0.0908816	1	0.246742	1	methylation ~ momBMI	methylation ~ momBMI + maternal_age + parity_1 + mat_smk_preg + edu_mat + social_class + bf_intention_1m + Bcell + CD4T + CD8T + Gran + Mono + NK	2.34197	1.28748	ii	methylation	chr1	25596433	G				chr1:25593957-25594487	S_Shore	TRUE	0.246742	-0.00202365102164065	0.000526681493773091	0.000121903026465401	1.18573
cg01537455	-0.00146835	0.000382905	-3.83477	0.000136752	-0.000918147	0.000226903	-4.04643	5.78583e-05	718	0.120401	1	0.246742	1	methylation ~ momBMI	methylation ~ momBMI + maternal_age + parity_1 + mat_smk_preg + edu_mat + social_class + bf_intention_1m + Bcell + CD4T + CD8T + Gran + Mono + NK	2.34197	1.28748	ii	methylation	chr1	205038308	G	CNTN2	NM_005076	Body	chr1:205038784-205039153	N_Shore	FALSE	0.246742	-0.000904128727727542	0.000235543559183191	0.000123799394572436	1.18573
cg09235702	-0.00132834	0.000307102	-4.3254	1.73816e-05	-0.00107628	0.000266318	-4.04132	5.90862e-05	720	0.113036	1	0.246742	1	methylation ~ momBMI	methylation ~ momBMI + maternal_age + parity_1 + mat_smk_preg + edu_mat + social_class + bf_intention_1m + Bcell + CD4T + CD8T + Gran + Mono + NK	2.34197	1.28748	ii	methylation	chr19	53771332	G	VN1R4	NM_173857	TSS1500		OpenSea	FALSE	0.246742	-0.0010598235002359	0.000276459670713441	0.000126304270629913	1.18573
cg21803052	-3.99127e-05	2.17298e-05	-1.83677	0.0666584	-7.79828e-05	1.92974e-05	-4.0411	5.91669e-05	717	0.33779	1	0.246742	1	methylation ~ momBMI	methylation ~ momBMI + maternal_age + parity_1 + mat_smk_preg + edu_mat + social_class + bf_intention_1m + Bcell + CD4T + CD8T + Gran + Mono + NK	2.34197	1.28748	i	methylation	chr8	128748088	G	MYC	NM_002467	TSS1500	chr8:128747805-128751279	Island	FALSE	0.246742	-0.0000767906558170265	0.000020032288028996	0.000126412859191394	1.18573
cg18242990	-9.90635e-05	2.82875e-05	-3.50203	0.000490309	-0.00010355	2.56307e-05	-4.04009	5.9388e-05	720	0.129708	1	0.246742	1	methylation ~ momBMI	methylation ~ momBMI + maternal_age + parity_1 + mat_smk_preg + edu_mat + social_class + bf_intention_1m + Bcell + CD4T + CD8T + Gran + Mono + NK	2.34197	1.28748	i	methylation	chr7	2884021	R	GNA12	NM_007353	TSS200	chr7:2883438-2884314	Island	FALSE	0.246742	-0.000101966927491577	0.0000266067046114508	0.000126910964900507	1.18573
cg07781035	-6.52633e-05	1.64847e-05	-3.95902	8.27705e-05	-6.49401e-05	1.60778e-05	-4.03912	5.96483e-05	718	0.11308	1	0.246742	1	methylation ~ momBMI	methylation ~ momBMI + maternal_age + parity_1 + mat_smk_preg + edu_mat + social_class + bf_intention_1m + Bcell + CD4T + CD8T + Gran + Mono + NK	2.34197	1.28748	i	methylation	chr5	134871778	G	NEUROG1	NM_006161	TSS200	chr5:134870740-134872051	Island	FALSE	0.246742	-0.0000639467935519735	0.0000166900364261261	0.000127397914329409	1.18573
cg24733384	-0.00139708	0.000614574	-2.27324	0.0233053	-0.00208764	0.000517105	-4.03717	6.0097e-05	722	0.24341	1	0.246742	1	methylation ~ momBMI	methylation ~ momBMI + maternal_age + parity_1 + mat_smk_preg + edu_mat + social_class + bf_intention_1m + Bcell + CD4T + CD8T + Gran + Mono + NK	2.34197	1.28748	ii	methylation	chr14	35516283	G	FAM177A1;FAM177A1	NM_173607;NM_001079519	Body;Body	chr14:35515262-35515937	S_Shore	FALSE	0.246742	-0.00205569571314082	0.000536796446755665	0.000128371112187801	1.18573
cg05937453	-0.00012307	3.09049e-05	-3.98223	7.52064e-05	-0.00011436	2.83285e-05	-4.03693	6.01581e-05	722	0.11308	1	0.246742	1	methylation ~ momBMI	methylation ~ momBMI + maternal_age + parity_1 + mat_smk_preg + edu_mat + social_class + bf_intention_1m + Bcell + CD4T + CD8T + Gran + Mono + NK	2.34197	1.28748	i	methylation	chr10	99531765	G	SFRP5	NM_003015	TSS200	chr10:99531025-99531968	Island	FALSE	0.246742	-0.000112610129185983	0.0000294072831729912	0.000128493718564369	1.18573
cg08524015	-0.000878799	0.000247705	-3.54777	0.000413845	-0.000914279	0.000226549	-4.03568	6.05083e-05	718	0.126035	1	0.246742	1	methylation ~ momBMI	methylation ~ momBMI + maternal_age + parity_1 + mat_smk_preg + edu_mat + social_class + bf_intention_1m + Bcell + CD4T + CD8T + Gran + Mono + NK	2.34197	1.28748	i	methylation	chr11	129683974	R				chr11:129685737-129686211	N_Shore	FALSE	0.246742	-0.000900282699309942	0.000235176021294915	0.000129124309321189	1.18573
cg18267444	-0.000119836	2.92976e-05	-4.09029	4.79548e-05	-9.46201e-05	2.34484e-05	-4.03525	6.05895e-05	721	0.11308	1	0.246742	1	methylation ~ momBMI	methylation ~ momBMI + maternal_age + parity_1 + mat_smk_preg + edu_mat + social_class + bf_intention_1m + Bcell + CD4T + CD8T + Gran + Mono + NK	2.34197	1.28748	i	methylation	chr6	33129419	G				chr6:33129291-33129718	Island	FALSE	0.246742	-0.0000931715271495148	0.0000243413333935259	0.000129341841463411	1.18573
cg15739389	-7.81091e-05	2.28097e-05	-3.42438	0.000651217	-8.65516e-05	2.14547e-05	-4.03416	6.08739e-05	720	0.133136	1	0.246742	1	methylation ~ momBMI	methylation ~ momBMI + maternal_age + parity_1 + mat_smk_preg + edu_mat + social_class + bf_intention_1m + Bcell + CD4T + CD8T + Gran + Mono + NK	2.34197	1.28748	i	methylation	chr17	40829192	R	PLEKHH3	NM_024927	TSS200	chr17:40827975-40828659	S_Shore	FALSE	0.246742	-0.0000852261369138901	0.0000222716851727476	0.000129894438921753	1.18573
cg01169073	-0.000127705	2.81887e-05	-4.53037	6.88848e-06	-9.56053e-05	2.37008e-05	-4.03384	6.09177e-05	724	0.0974665	1	0.246742	1	methylation ~ momBMI	methylation ~ momBMI + maternal_age + parity_1 + mat_smk_preg + edu_mat + social_class + bf_intention_1m + Bcell + CD4T + CD8T + Gran + Mono + NK	2.34197	1.28748	i	methylation	chr12	112280321	G	C12orf47;MAPKAPK5;MAPKAPK5;MAPKAPK5;MAPKAPK5	NR_015404;NM_139078;NM_003668;NM_003668;NM_139078	Body;1stExon;1stExon;5'UTR;5'UTR	chr12:112279692-112280714	Island	TRUE	0.246742	-0.0000941411029314994	0.0000246033370554222	0.000130054672812694	1.18573
cg27068965	-0.00096366	0.000266371	-3.61774	0.000318018	-0.000923488	0.000229017	-4.0324	6.13208e-05	720	0.12422	1	0.246742	1	methylation ~ momBMI	methylation ~ momBMI + maternal_age + parity_1 + mat_smk_preg + edu_mat + social_class + bf_intention_1m + Bcell + CD4T + CD8T + Gran + Mono + NK	2.34197	1.28748	ii	methylation	chr11	68136052	G	LRP5	NM_002335	Body		OpenSea	FALSE	0.246742	-0.000909339189742767	0.000237737923981808	0.000130790774787994	1.18573
cg04669407	0.00230334	0.000516094	4.46303	9.37615e-06	0.00169186	0.000420722	4.02132	6.41896e-05	722	0.101741	1	0.249309	1	methylation ~ momBMI	methylation ~ momBMI + maternal_age + parity_1 + mat_smk_preg + edu_mat + social_class + bf_intention_1m + Bcell + CD4T + CD8T + Gran + Mono + NK	2.34197	1.28748	ii	methylation	chr5	148521450	G	ABLIM3	NM_014945	5'UTR	chr5:148520992-148521467	Island	FALSE	0.249309	0.00171785087408692	0.000436743379335729	0.0000837810578455483	1.18573
cg25310567	-0.00184962	0.000504078	-3.66932	0.000261177	-0.00178531	0.000444097	-4.02009	6.45287e-05	721	0.123282	1	0.249309	1	methylation ~ momBMI	methylation ~ momBMI + maternal_age + parity_1 + mat_smk_preg + edu_mat + social_class + bf_intention_1m + Bcell + CD4T + CD8T + Gran + Mono + NK	2.34197	1.28748	ii	methylation	chr7	151653890	G	GALNTL5;GALNTL5	NM_145292;NR_033169	5'UTR;Body		OpenSea	FALSE	0.249309	-0.00175787299305603	0.000461008457254565	0.000137232571061521	1.18573
cg02154874	-7.9349e-05	2.33576e-05	-3.39713	0.000718332	-8.65463e-05	2.15294e-05	-4.01991	6.45586e-05	723	0.134297	1	0.249309	1	methylation ~ momBMI	methylation ~ momBMI + maternal_age + parity_1 + mat_smk_preg + edu_mat + social_class + bf_intention_1m + Bcell + CD4T + CD8T + Gran + Mono + NK	2.34197	1.28748	i	methylation	chr12	95611119	G	VEZT;FGD6;FGD6	NM_017599;NM_018351;NM_018351	TSS1500;1stExon;5'UTR	chr12:95610834-95611997	Island	TRUE	0.249309	-0.0000852162656338266	0.0000223492973636809	0.000137330030828938	1.18573
cg20336580	-6.11071e-05	1.33503e-05	-4.57719	5.54895e-06	-4.62027e-05	1.14991e-05	-4.01795	6.50849e-05	723	0.0908816	1	0.249309	1	methylation ~ momBMI	methylation ~ momBMI + maternal_age + parity_1 + mat_smk_preg + edu_mat + social_class + bf_intention_1m + Bcell + CD4T + CD8T + Gran + Mono + NK	2.34197	1.28748	i	methylation	chr22	19166301	G	SLC25A1	NM_005984	TSS200	chr22:19165061-19166816	Island	FALSE	0.249309	-0.0000454922796022443	0.0000119369657396862	0.000138382165778899	1.18573
cg02612276	0.00152293	0.00100842	1.5102	0.131429	0.0022143	0.000551231	4.017	6.53307e-05	724	0.432302	1	0.249309	1	methylation ~ momBMI	methylation ~ momBMI + maternal_age + parity_1 + mat_smk_preg + edu_mat + social_class + bf_intention_1m + Bcell + CD4T + CD8T + Gran + Mono + NK	2.34197	1.28748	ii	methylation	chr6	26268532	G				chr6:26271345-26271588	N_Shelf	FALSE	0.249309	0.00224835263171794	0.00057222252982824	0.0000852438798753634	1.18573
cg18568570	-0.00166418	0.000422298	-3.94076	8.91268e-05	-0.00148431	0.000369627	-4.0157	6.56945e-05	723	0.114649	1	0.249309	1	methylation ~ momBMI	methylation ~ momBMI + maternal_age + parity_1 + mat_smk_preg + edu_mat + social_class + bf_intention_1m + Bcell + CD4T + CD8T + Gran + Mono + NK	2.34197	1.28748	ii	methylation	chr7	139690264	G	TBXAS1;TBXAS1;TBXAS1;TBXAS1;TBXAS1;TBXAS1	NM_001166253;NR_029394;NM_001130966;NM_001061;NM_030984;NM_001166254	Body;Body;Body;Body;Body;Body		OpenSea	FALSE	0.249309	-0.0014614763100954	0.000383702817536276	0.000139600150110242	1.18573
cg04622620	-6.29779e-05	1.93102e-05	-3.26138	0.0011621	-7.49739e-05	1.86727e-05	-4.01515	6.59998e-05	707	0.143618	1	0.249309	1	methylation ~ momBMI	methylation ~ momBMI + maternal_age + parity_1 + mat_smk_preg + edu_mat + social_class + bf_intention_1m + Bcell + CD4T + CD8T + Gran + Mono + NK	2.34197	1.28748	i	methylation	chr7	127032509	R	ZNF800;ZNF800	NM_176814;NM_176814	5'UTR;1stExon	chr7:127031854-127033084	Island	FALSE	0.249309	-0.0000738203559960129	0.0000193838137056156	0.000139896903202902	1.18573
cg01690029	-5.10852e-05	1.38451e-05	-3.68977	0.000241479	-5.4216e-05	1.35053e-05	-4.01443	6.60893e-05	718	0.123282	1	0.249309	1	methylation ~ momBMI	methylation ~ momBMI + maternal_age + parity_1 + mat_smk_preg + edu_mat + social_class + bf_intention_1m + Bcell + CD4T + CD8T + Gran + Mono + NK	2.34197	1.28748	i	methylation	chr3	125314090	G	OSBPL11;OSBPL11	NM_022776;NM_022776	5'UTR;1stExon	chr3:125313986-125314609	Island	FALSE	0.249309	-0.0000533816122706281	0.0000140195593690221	0.000140292144325507	1.18573
cg14950834	-5.4734e-05	2.04825e-05	-2.67224	0.00770716	-7.55381e-05	1.88287e-05	-4.01186	6.68351e-05	714	0.18558	1	0.250168	1	methylation ~ momBMI	methylation ~ momBMI + maternal_age + parity_1 + mat_smk_preg + edu_mat + social_class + bf_intention_1m + Bcell + CD4T + CD8T + Gran + Mono + NK	2.34197	1.28748	i	methylation	chr19	40971830	G	SPTBN4;BLVRB	NM_020971;NM_000713	TSS1500;TSS200	chr19:40971476-40973393	Island	FALSE	0.250168	-0.0000743748954862292	0.0000195456981882475	0.000141701231776151	1.18573
cg05967001	0.00168468	0.000357339	4.71453	2.91517e-06	0.00131125	0.000327249	4.0069	6.82216e-05	714	0.0855364	1	0.251343	1	methylation ~ momBMI	methylation ~ momBMI + maternal_age + parity_1 + mat_smk_preg + edu_mat + social_class + bf_intention_1m + Bcell + CD4T + CD8T + Gran + Mono + NK	2.34197	1.28748	ii	methylation	chr12	113229647	G	RPH3A;RPH3A;RPH3A;RPH3A	NM_014954;NM_001143854;NM_014954;NM_001143854	5'UTR;5'UTR;1stExon;1stExon		OpenSea	FALSE	0.251343	0.0013314712809631	0.000339710907285191	0.0000887606300042869	1.18573
cg13572289	-0.000143833	4.82026e-05	-2.98391	0.00294255	-0.000179052	4.46951e-05	-4.00607	6.8406e-05	719	0.160226	1	0.251343	1	methylation ~ momBMI	methylation ~ momBMI + maternal_age + parity_1 + mat_smk_preg + edu_mat + social_class + bf_intention_1m + Bcell + CD4T + CD8T + Gran + Mono + NK	2.34197	1.28748	i	methylation	chr1	114447746	R	DCLRE1B;AP4B1	NM_022836;NM_006594	TSS1500;TSS200	chr1:114447454-114448024	Island	TRUE	0.251343	-0.0001762903913286	0.0000463970976748525	0.000144930087618673	1.18573
cg10028227	-0.000235293	5.32402e-05	-4.41947	1.14229e-05	-0.000174187	4.35765e-05	-3.99728	7.09265e-05	720	0.101741	1	0.251343	1	methylation ~ momBMI	methylation ~ momBMI + maternal_age + parity_1 + mat_smk_preg + edu_mat + social_class + bf_intention_1m + Bcell + CD4T + CD8T + Gran + Mono + NK	2.34197	1.28748	i	methylation	chr11	64059307	G	KCNK4	NM_033310	5'UTR	chr11:64058808-64060118	Island	FALSE	0.251343	-0.00017149522511729	0.0000452359254826102	0.00014996408457233	1.18573
cg03837677	-6.32124e-05	1.90391e-05	-3.32013	0.000945021	-7.18598e-05	1.7979e-05	-3.99688	7.10133e-05	723	0.140065	1	0.251343	1	methylation ~ momBMI	methylation ~ momBMI + maternal_age + parity_1 + mat_smk_preg + edu_mat + social_class + bf_intention_1m + Bcell + CD4T + CD8T + Gran + Mono + NK	2.34197	1.28748	i	methylation	chr22	45705688	R	FAM118A;FAM118A	NM_001104595;NM_017911	5'UTR;TSS200	chr22:45705511-45706616	Island	FALSE	0.251343	-0.000070749050460941	0.0000186636361400114	0.000150197227118848	1.18573
cg01873305	0.00120853	0.000958873	1.26037	0.207945	0.00245733	0.000614879	3.99644	7.11303e-05	724	0.517632	1	0.251343	1	methylation ~ momBMI	methylation ~ momBMI + maternal_age + parity_1 + mat_smk_preg + edu_mat + social_class + bf_intention_1m + Bcell + CD4T + CD8T + Gran + Mono + NK	2.34197	1.28748	ii	methylation	chr1	36931324	G	MRPS15	NM_031280	TSS1500	chr1:36929414-36930131	S_Shore	FALSE	0.251343	0.0024953165821707	0.000638294345882409	0.000092544449963287	1.18573
cg02590038	-6.97847e-05	2.30849e-05	-3.02296	0.00259175	-8.07613e-05	2.02211e-05	-3.99392	7.18752e-05	724	0.157464	1	0.251343	1	methylation ~ momBMI	methylation ~ momBMI + maternal_age + parity_1 + mat_smk_preg + edu_mat + social_class + bf_intention_1m + Bcell + CD4T + CD8T + Gran + Mono + NK	2.34197	1.28748	i	methylation	chr10	99258829	G	UBTD1;MMS19;UBTD1	NM_024954;NM_022362;NM_024954	1stExon;TSS1500;5'UTR	chr10:99257940-99259520	Island	FALSE	0.251343	-0.0000795120303750297	0.0000209910945805697	0.000151929954042128	1.18573
cg18844210	0.000652317	0.000161372	4.04231	5.8645e-05	0.000390493	9.78134e-05	3.99222	7.242e-05	720	0.11308	1	0.251343	1	methylation ~ momBMI	methylation ~ momBMI + maternal_age + parity_1 + mat_smk_preg + edu_mat + social_class + bf_intention_1m + Bcell + CD4T + CD8T + Gran + Mono + NK	2.34197	1.28748	ii	methylation	chr19	54372618	G	MYADM;MYADM;MYADM;MYADM;MYADM	NM_001020818;NM_138373;NM_001020819;NM_001020820;NM_001020821	TSS200;5'UTR;5'UTR;5'UTR;TSS200	chr19:54371854-54372990	Island	FALSE	0.251343	0.000396535702959104	0.000101538138532956	0.000094113122541394	1.18573
cg21276535	0.0004777	0.000777285	0.614575	0.539031	0.0015505	0.000388545	3.99053	7.29391e-05	719	0.774806	1	0.251343	1	methylation ~ momBMI	methylation ~ momBMI + maternal_age + parity_1 + mat_smk_preg + edu_mat + social_class + bf_intention_1m + Bcell + CD4T + CD8T + Gran + Mono + NK	2.34197	1.28748	ii	methylation	chr15	66765604	G	MAP2K1	NM_002755	Body		OpenSea	TRUE	0.251343	0.00157450453027301	0.000403341332333972	0.0000947516737419141	1.18573
cg24440131	-0.000825131	0.00018355	-4.49541	8.10199e-06	-0.000702816	0.000176254	-3.98751	7.38928e-05	715	0.101741	1	0.251343	1	methylation ~ momBMI	methylation ~ momBMI + maternal_age + parity_1 + mat_smk_preg + edu_mat + social_class + bf_intention_1m + Bcell + CD4T + CD8T + Gran + Mono + NK	2.34197	1.28748	ii	methylation	chr1	26880207	G	MIR1976;RPS6KA1;RPS6KA1	NR_031740;NM_001006665;NM_002953	TSS1500;Body;Body		OpenSea	FALSE	0.251343	-0.000691926750243492	0.000182965925580921	0.000155745583175865	1.18573
cg05140895	-9.74752e-05	3.53165e-05	-2.76005	0.00592731	-0.000118632	2.98011e-05	-3.98079	7.5944e-05	717	0.176987	1	0.251343	1	methylation ~ momBMI	methylation ~ momBMI + maternal_age + parity_1 + mat_smk_preg + edu_mat + social_class + bf_intention_1m + Bcell + CD4T + CD8T + Gran + Mono + NK	2.34197	1.28748	i	methylation	chr6	41514099	G	FOXP4;FOXP4;FOXP4	NM_001012427;NM_001012426;NM_138457	TSS200;TSS200;TSS200	chr6:41513652-41516189	Island	FALSE	0.251343	-0.00011679067994462	0.0000309358953181312	0.000159848488373783	1.18573
cg18556345	-6.45512e-05	1.80663e-05	-3.57301	0.000376477	-6.8082e-05	1.71114e-05	-3.97874	7.65534e-05	720	0.125348	1	0.251343	1	methylation ~ momBMI	methylation ~ momBMI + maternal_age + parity_1 + mat_smk_preg + edu_mat + social_class + bf_intention_1m + Bcell + CD4T + CD8T + Gran + Mono + NK	2.34197	1.28748	i	methylation	chr18	66382465	G	CCDC102B;TMX3	NM_001093729;NM_019022	TSS200;TSS200	chr18:66381934-66382575	Island	TRUE	0.251343	-0.0000670248600612781	0.0000177630434999535	0.000161118084766011	1.18573
cg12307818	-0.000879977	0.000226972	-3.87703	0.000115419	-0.000802824	0.000201933	-3.97569	7.75085e-05	721	0.117189	1	0.251343	1	methylation ~ momBMI	methylation ~ momBMI + maternal_age + parity_1 + mat_smk_preg + edu_mat + social_class + bf_intention_1m + Bcell + CD4T + CD8T + Gran + Mono + NK	2.34197	1.28748	ii	methylation	chr20	32848271	G	ASIP	NM_001672	1stExon		OpenSea	FALSE	0.251343	-0.000790348697270508	0.000209622848031666	0.00016302751146059	1.18573
cg07639472	-5.34316e-05	4.47023e-05	-1.19528	0.23238	-0.000138808	3.49354e-05	-3.97328	7.84269e-05	708	0.541493	1	0.251343	1	methylation ~ momBMI	methylation ~ momBMI + maternal_age + parity_1 + mat_smk_preg + edu_mat + social_class + bf_intention_1m + Bcell + CD4T + CD8T + Gran + Mono + NK	2.34197	1.28748	i	methylation	chr17	7145933	R	GABARAP	NM_007278	TSS200	chr17:7145479-7146709	Island	TRUE	0.251343	-0.000136649580922318	0.0000362657138632385	0.000164553959035428	1.18573
cg25789533	-7.73572e-05	2.46682e-05	-3.1359	0.00178314	-8.10183e-05	2.04141e-05	-3.96874	7.97626e-05	720	0.150419	1	0.251343	1	methylation ~ momBMI	methylation ~ momBMI + maternal_age + parity_1 + mat_smk_preg + edu_mat + social_class + bf_intention_1m + Bcell + CD4T + CD8T + Gran + Mono + NK	2.34197	1.28748	i	methylation	chr19	47104483	G	CALM3	NM_005184	TSS200	chr19:47103786-47104864	Island	FALSE	0.251343	-0.0000797571195623397	0.0000211914683446651	0.000167455958292629	1.18573
cg22464447	-0.00236868	0.000695712	-3.40469	0.000699008	-0.0027692	0.000698055	-3.96701	8.02853e-05	724	0.134297	1	0.251343	1	methylation ~ momBMI	methylation ~ momBMI + maternal_age + parity_1 + mat_smk_preg + edu_mat + social_class + bf_intention_1m + Bcell + CD4T + CD8T + Gran + Mono + NK	2.34197	1.28748	i	methylation	chr15	91054211	R					OpenSea	TRUE	0.251343	-0.0027260709344994	0.00072463765177225	0.000168574850529333	1.18573
cg12849484	0.000997231	0.000554169	1.79951	0.0723672	0.00125343	0.000316146	3.96472	8.12644e-05	705	0.347362	1	0.251343	1	methylation ~ momBMI	methylation ~ momBMI + maternal_age + parity_1 + mat_smk_preg + edu_mat + social_class + bf_intention_1m + Bcell + CD4T + CD8T + Gran + Mono + NK	2.34197	1.28748	ii	methylation	chr7	103083817	G	SLC26A5;SLC26A5;SLC26A5;SLC26A5;SLC26A5	NM_206885;NM_198999;NM_206883;NM_001167962;NM_206884	5'UTR;5'UTR;5'UTR;5'UTR;5'UTR	chr7:103085710-103086132	N_Shore	FALSE	0.251343	0.00127295906996785	0.000328184647115779	0.000104977666547775	1.18573
cg01453221	-0.000155822	3.71889e-05	-4.19002	3.13694e-05	-0.000123264	3.10976e-05	-3.96377	8.14041e-05	720	0.11308	1	0.251343	1	methylation ~ momBMI	methylation ~ momBMI + maternal_age + parity_1 + mat_smk_preg + edu_mat + social_class + bf_intention_1m + Bcell + CD4T + CD8T + Gran + Mono + NK	2.34197	1.28748	i	methylation	chr6	31865268	R	EHMT2;EHMT2	NM_006709;NM_025256	Body;Body	chr6:31864897-31865419	Island	FALSE	0.251343	-0.000121342804370623	0.0000322818366053757	0.000170691421856926	1.18573
cg21641573	-0.00193007	0.000525172	-3.67512	0.000255372	-0.00172468	0.000435191	-3.96305	8.16131e-05	723	0.123282	1	0.251343	1	methylation ~ momBMI	methylation ~ momBMI + maternal_age + parity_1 + mat_smk_preg + edu_mat + social_class + bf_intention_1m + Bcell + CD4T + CD8T + Gran + Mono + NK	2.34197	1.28748	i	methylation	chr4	1210478	R	CTBP1;CTBP1	NM_001328;NM_001012614	Body;Body	chr4:1209765-1210193	S_Shore	FALSE	0.251343	-0.00169779812897287	0.000451763606891855	0.000171170128505063	1.18573
cg11719885	-7.70131e-05	2.15239e-05	-3.57803	0.000369458	-8.25134e-05	2.08263e-05	-3.96198	8.20064e-05	720	0.125264	1	0.251343	1	methylation ~ momBMI	methylation ~ momBMI + maternal_age + parity_1 + mat_smk_preg + edu_mat + social_class + bf_intention_1m + Bcell + CD4T + CD8T + Gran + Mono + NK	2.34197	1.28748	i	methylation	chr2	224903487	G	SERPINE2;SERPINE2;SERPINE2	NM_006216;NM_001136530;NM_001136528	5'UTR;TSS200;5'UTR	chr2:224903221-224904735	Island	FALSE	0.251343	-0.0000812267334967227	0.0000216193925119786	0.000171877498363291	1.18573
cg19188595	-4.12839e-05	1.38911e-05	-2.97197	0.00305803	-5.19381e-05	1.31112e-05	-3.96135	8.22277e-05	719	0.160622	1	0.251343	1	methylation ~ momBMI	methylation ~ momBMI + maternal_age + parity_1 + mat_smk_preg + edu_mat + social_class + bf_intention_1m + Bcell + CD4T + CD8T + Gran + Mono + NK	2.34197	1.28748	i	methylation	chr10	45496482	G	C10orf25;ZNF22	NM_001039380;NM_006963	TSS200;5'UTR	chr10:45496275-45496550	Island	FALSE	0.251343	-0.0000511281046682816	0.0000136104873646784	0.000172290653884433	1.18573
cg23074881	-0.00168166	0.000463281	-3.62989	0.000303786	-0.00114351	0.000288824	-3.9592	8.29888e-05	716	0.12422	1	0.251343	1	methylation ~ momBMI	methylation ~ momBMI + maternal_age + parity_1 + mat_smk_preg + edu_mat + social_class + bf_intention_1m + Bcell + CD4T + CD8T + Gran + Mono + NK	2.34197	1.28748	ii	methylation	chr15	60872858	G	RORA;RORA;RORA;RORA	NM_002943;NM_134261;NM_134262;NM_134260	Body;Body;Body;Body		OpenSea	TRUE	0.251343	-0.00112566968779852	0.000299822472921058	0.000173719731833986	1.18573
cg13341720	-5.97357e-05	1.50098e-05	-3.97978	7.5976e-05	-5.84519e-05	1.47693e-05	-3.95766	8.34581e-05	721	0.11308	1	0.251343	1	methylation ~ momBMI	methylation ~ momBMI + maternal_age + parity_1 + mat_smk_preg + edu_mat + social_class + bf_intention_1m + Bcell + CD4T + CD8T + Gran + Mono + NK	2.34197	1.28748	i	methylation	chr19	6740888	G	TRIP10	NM_004240	Body	chr19:6740669-6741203	Island	FALSE	0.251343	-0.0000575394667404773	0.000015331746031655	0.000174757059107426	1.18573
cg06261052	-0.00175431	0.000478907	-3.66316	0.000267396	-0.00175724	0.00044418	-3.95614	8.39658e-05	722	0.123282	1	0.251343	1	methylation ~ momBMI	methylation ~ momBMI + maternal_age + parity_1 + mat_smk_preg + edu_mat + social_class + bf_intention_1m + Bcell + CD4T + CD8T + Gran + Mono + NK	2.34197	1.28748	ii	methylation	chr10	13545875	G	BEND7;BEND7	NM_001100912;NM_152751	TSS1500;TSS1500		OpenSea	FALSE	0.251343	-0.00172979578761825	0.000461094163131575	0.000175778179739588	1.18573
cg06984080	-0.000163851	3.89804e-05	-4.2034	2.96263e-05	-0.000133304	3.37095e-05	-3.95449	8.45942e-05	717	0.11308	1	0.251343	1	methylation ~ momBMI	methylation ~ momBMI + maternal_age + parity_1 + mat_smk_preg + edu_mat + social_class + bf_intention_1m + Bcell + CD4T + CD8T + Gran + Mono + NK	2.34197	1.28748	i	methylation	chr16	2246994	R	CASKIN1	NM_020764	TSS1500	chr16:2245866-2247100	Island	FALSE	0.251343	-0.000131221231788271	0.0000349931729016322	0.000176898395218702	1.18573
cg01252224	-4.80704e-05	1.4448e-05	-3.32714	0.000921927	-5.43454e-05	1.37436e-05	-3.95424	8.46091e-05	723	0.139241	1	0.251343	1	methylation ~ momBMI	methylation ~ momBMI + maternal_age + parity_1 + mat_smk_preg + edu_mat + social_class + bf_intention_1m + Bcell + CD4T + CD8T + Gran + Mono + NK	2.34197	1.28748	i	methylation	chr16	83841660	G	HSBP1;HSBP1	NM_001537;NM_001537	1stExon;5'UTR	chr16:83841412-83841988	Island	FALSE	0.251343	-0.0000534963478936648	0.0000142669378848895	0.000177065501730219	1.18573
cg10016717	0.000542045	0.000269751	2.00942	0.0448717	0.000848939	0.000214828	3.95171	8.56564e-05	709	0.296303	1	0.251343	1	methylation ~ momBMI	methylation ~ momBMI + maternal_age + parity_1 + mat_smk_preg + edu_mat + social_class + bf_intention_1m + Bcell + CD4T + CD8T + Gran + Mono + NK	2.34197	1.28748	i	methylation	chr17	88246	G	RPH3AL	NM_006987	Body	chr17:85009-85414	S_Shelf	TRUE	0.251343	0.000862210440508608	0.000223008902080155	0.000110517029738937	1.18573
cg20998435	-0.00059376	0.000436355	-1.36073	0.174025	-0.00135485	0.000343041	-3.94954	8.62403e-05	724	0.482219	1	0.251343	1	methylation ~ momBMI	methylation ~ momBMI + maternal_age + parity_1 + mat_smk_preg + edu_mat + social_class + bf_intention_1m + Bcell + CD4T + CD8T + Gran + Mono + NK	2.34197	1.28748	ii	methylation	chr6	33256377	G	PFDN6;WDR46;WDR46	NM_014260;NM_005452;NM_001164267	TSS1500;Body;Body	chr6:33256539-33256973	N_Shore	TRUE	0.251343	-0.00133366191224935	0.000356104656607099	0.000180292968797162	1.18573
cg06966660	-4.74085e-05	1.45481e-05	-3.25875	0.00117222	-5.53058e-05	1.40034e-05	-3.94947	8.63834e-05	714	0.143939	1	0.251343	1	methylation ~ momBMI	methylation ~ momBMI + maternal_age + parity_1 + mat_smk_preg + edu_mat + social_class + bf_intention_1m + Bcell + CD4T + CD8T + Gran + Mono + NK	2.34197	1.28748	i	methylation	chr10	123923066	R	TACC2;TACC2;TACC2;TACC2	NM_206862;NM_206860;NM_006997;NM_206861	Body;TSS200;TSS200;Body	chr10:123922850-123923542	Island	FALSE	0.251343	-0.0000544407182800307	0.0000145366158847765	0.000180339817236477	1.18573
cg05009100	0.00121097	0.000426079	2.84213	0.00460792	0.0013606	0.000344582	3.94854	8.66024e-05	723	0.169635	1	0.251343	1	methylation ~ momBMI	methylation ~ momBMI + maternal_age + parity_1 + mat_smk_preg + edu_mat + social_class + bf_intention_1m + Bcell + CD4T + CD8T + Gran + Mono + NK	2.34197	1.28748	ii	methylation	chr10	44321630	G					OpenSea	TRUE	0.251343	0.0013818862933504	0.000357704154260771	0.000111906690518894	1.18573
cg04017036	0.00178394	0.000586518	3.04159	0.00243893	0.00202944	0.000513978	3.94849	8.66445e-05	721	0.156562	1	0.251343	1	methylation ~ momBMI	methylation ~ momBMI + maternal_age + parity_1 + mat_smk_preg + edu_mat + social_class + bf_intention_1m + Bcell + CD4T + CD8T + Gran + Mono + NK	2.34197	1.28748	ii	methylation	chr16	73104388	G				chr16:73099812-73100791	S_Shelf	FALSE	0.251343	0.00206119080815303	0.00053355047677564	0.000111929687464906	1.18573
cg07988120	-8.72949e-05	2.31341e-05	-3.77342	0.000174308	-7.9807e-05	2.02124e-05	-3.94843	8.66795e-05	720	0.121971	1	0.251343	1	methylation ~ momBMI	methylation ~ momBMI + maternal_age + parity_1 + mat_smk_preg + edu_mat + social_class + bf_intention_1m + Bcell + CD4T + CD8T + Gran + Mono + NK	2.34197	1.28748	i	methylation	chr16	57520496	G	DOK4	NM_018110	TSS200		OpenSea	FALSE	0.251343	-0.000078558334656498	0.0000209820600088109	0.000181062030825281	1.18573
cg04790936	-3.65229e-05	1.2813e-05	-2.85045	0.00449095	-4.70948e-05	1.19283e-05	-3.94817	8.6772e-05	720	0.168988	1	0.251343	1	methylation ~ momBMI	methylation ~ momBMI + maternal_age + parity_1 + mat_smk_preg + edu_mat + social_class + bf_intention_1m + Bcell + CD4T + CD8T + Gran + Mono + NK	2.34197	1.28748	i	methylation	chr22	38035753	G	SH3BP1;SH3BP1	NM_018957;NM_018957	5'UTR;1stExon	chr22:38035350-38035928	Island	FALSE	0.251343	-0.0000463579239347653	0.0000123825192067389	0.000181243465283253	1.18573
cg20234855	0.00200185	0.000511062	3.91705	9.81479e-05	0.00185959	0.000471443	3.94446	8.80457e-05	724	0.116502	1	0.251343	1	methylation ~ momBMI	methylation ~ momBMI + maternal_age + parity_1 + mat_smk_preg + edu_mat + social_class + bf_intention_1m + Bcell + CD4T + CD8T + Gran + Mono + NK	2.34197	1.28748	ii	methylation	chr2	120980555	G	TMEM185B	NR_000034	Body	chr2:120980332-120981451	Island	FALSE	0.251343	0.00188871519060456	0.000489395938028491	0.000113722308753426	1.18573
cg22335490	-4.94811e-05	3.52793e-05	-1.40256	0.161185	-0.000114238	2.89641e-05	-3.94411	8.82948e-05	714	0.467843	1	0.251343	1	methylation ~ momBMI	methylation ~ momBMI + maternal_age + parity_1 + mat_smk_preg + edu_mat + social_class + bf_intention_1m + Bcell + CD4T + CD8T + Gran + Mono + NK	2.34197	1.28748	i	methylation	chr18	5544237	R	EPB41L3	NM_012307	TSS1500	chr18:5543437-5544241	Island	FALSE	0.251343	-0.000112448319791222	0.0000300671164747089	0.000184085906336932	1.18573
cg26011553	-6.27055e-05	1.57846e-05	-3.97257	7.82645e-05	-5.7993e-05	1.4707e-05	-3.94322	8.85295e-05	721	0.11308	1	0.251343	1	methylation ~ momBMI	methylation ~ momBMI + maternal_age + parity_1 + mat_smk_preg + edu_mat + social_class + bf_intention_1m + Bcell + CD4T + CD8T + Gran + Mono + NK	2.34197	1.28748	i	methylation	chr4	1340204	G	KIAA1530	NM_020894	TSS1500	chr4:1340107-1341471	Island	FALSE	0.251343	-0.000057084394525042	0.0000152670617141055	0.000184712781243845	1.18573
cg07935151	-0.000143013	3.49405e-05	-4.09305	4.74129e-05	-0.000111557	2.83021e-05	-3.94166	8.91198e-05	719	0.11308	1	0.251343	1	methylation ~ momBMI	methylation ~ momBMI + maternal_age + parity_1 + mat_smk_preg + edu_mat + social_class + bf_intention_1m + Bcell + CD4T + CD8T + Gran + Mono + NK	2.34197	1.28748	i	methylation	chr6	31774618	G	LSM2;LSM2	NM_021177;NM_021177	1stExon;5'UTR	chr6:31774475-31774862	Island	FALSE	0.251343	-0.000109808546663194	0.0000293798143593789	0.000185821603860854	1.18573
cg14387428	-0.000190969	5.23429e-05	-3.64843	0.000282927	-0.000169725	4.30605e-05	-3.94153	8.91412e-05	721	0.12422	1	0.251343	1	methylation ~ momBMI	methylation ~ momBMI + maternal_age + parity_1 + mat_smk_preg + edu_mat + social_class + bf_intention_1m + Bcell + CD4T + CD8T + Gran + Mono + NK	2.34197	1.28748	i	methylation	chr11	118023538	R	SCN4B;SCN4B;SCN4B;SCN4B	NM_174934;NM_001142348;NM_001142348;NM_174934	1stExon;1stExon;5'UTR;5'UTR	chr11:118023352-118024194	Island	FALSE	0.251343	-0.000167064269682097	0.0000447003141482334	0.000185911245568136	1.18573
cg17838765	-4.64265e-05	1.41751e-05	-3.27521	0.00110709	-5.15257e-05	1.30743e-05	-3.94098	8.94515e-05	712	0.142591	1	0.251343	1	methylation ~ momBMI	methylation ~ momBMI + maternal_age + parity_1 + mat_smk_preg + edu_mat + social_class + bf_intention_1m + Bcell + CD4T + CD8T + Gran + Mono + NK	2.34197	1.28748	i	methylation	chr11	43902310	G	ALKBH3	NM_139178	TSS200	chr11:43902254-43902528	Island	FALSE	0.251343	-0.0000507180235180744	0.0000135722112161748	0.000186301476850645	1.18573
cg22793988	-4.77027e-05	1.67312e-05	-2.85112	0.0044813	-5.85017e-05	1.48744e-05	-3.93304	9.22665e-05	722	0.168984	1	0.251343	1	methylation ~ momBMI	methylation ~ momBMI + maternal_age + parity_1 + mat_smk_preg + edu_mat + social_class + bf_intention_1m + Bcell + CD4T + CD8T + Gran + Mono + NK	2.34197	1.28748	i	methylation	chr12	76953795	G	OSBPL8;OSBPL8	NM_020841;NM_001003712	TSS1500;TSS1500	chr12:76952707-76953830	Island	TRUE	0.251343	-0.0000575827554968546	0.0000154408387544126	0.000192050166699132	1.18573
cg26640370	-0.000514608	0.000108652	-4.7363	2.62156e-06	-0.000298135	7.58447e-05	-3.93086	9.30783e-05	723	0.0855364	1	0.251343	1	methylation ~ momBMI	methylation ~ momBMI + maternal_age + parity_1 + mat_smk_preg + edu_mat + social_class + bf_intention_1m + Bcell + CD4T + CD8T + Gran + Mono + NK	2.34197	1.28748	i	methylation	chr22	30116037	G	CABP7	NM_182527	TSS1500	chr22:30116081-30117160	N_Shore	FALSE	0.251343	-0.000293448921954254	0.0000787328867293591	0.000193660695114248	1.18573
cg24863335	0.000924334	0.000213099	4.33758	1.64842e-05	0.000661388	0.000168274	3.93043	9.33424e-05	715	0.111811	1	0.251343	1	methylation ~ momBMI	methylation ~ momBMI + maternal_age + parity_1 + mat_smk_preg + edu_mat + social_class + bf_intention_1m + Bcell + CD4T + CD8T + Gran + Mono + NK	2.34197	1.28748	ii	methylation	chr18	70535406	G	NETO1	NM_138966	TSS1500	chr18:70533965-70536871	Island	TRUE	0.251343	0.000671783805367632	0.000174681815996697	0.000120180854700615	1.18573
cg13177786	-0.000136671	4.2696e-05	-3.20104	0.00142965	-0.000136468	3.47255e-05	-3.92991	9.34746e-05	720	0.145985	1	0.251343	1	methylation ~ momBMI	methylation ~ momBMI + maternal_age + parity_1 + mat_smk_preg + edu_mat + social_class + bf_intention_1m + Bcell + CD4T + CD8T + Gran + Mono + NK	2.34197	1.28748	i	methylation	chr11	10472099	R	AMPD3	NM_000480	TSS200	chr11:10472000-10472857	Island	TRUE	0.251343	-0.000134322835602106	0.0000360478696481954	0.00019436116451239	1.18573
cg21616297	-6.3651e-05	1.89869e-05	-3.35237	0.000843279	-7.01586e-05	1.78769e-05	-3.92453	9.55548e-05	719	0.136364	1	0.251343	1	methylation ~ momBMI	methylation ~ momBMI + maternal_age + parity_1 + mat_smk_preg + edu_mat + social_class + bf_intention_1m + Bcell + CD4T + CD8T + Gran + Mono + NK	2.34197	1.28748	i	methylation	chr2	114648106	G	ACTR3	NM_005721	Body	chr2:114647669-114648312	Island	FALSE	0.251343	-0.0000690541918933417	0.0000185577082124892	0.000198394804007385	1.18573
cg05417615	-0.000100822	3.67698e-05	-2.74197	0.00626182	-0.000135636	3.45616e-05	-3.92448	9.57193e-05	708	0.178751	1	0.251343	1	methylation ~ momBMI	methylation ~ momBMI + maternal_age + parity_1 + mat_smk_preg + edu_mat + social_class + bf_intention_1m + Bcell + CD4T + CD8T + Gran + Mono + NK	2.34197	1.28748	ii	methylation	chr4	147443478	G	SLC10A7;SLC10A7	NM_032128;NM_001029998	TSS1500;TSS1500	chr4:147443091-147444062	Island	TRUE	0.251343	-0.000133500905123435	0.0000358776833400426	0.000198434443608084	1.18573
cg18729896	-7.49459e-05	1.79662e-05	-4.17149	3.39507e-05	-6.76535e-05	1.72453e-05	-3.923	9.60985e-05	723	0.11308	1	0.251343	1	methylation ~ momBMI	methylation ~ momBMI + maternal_age + parity_1 + mat_smk_preg + edu_mat + social_class + bf_intention_1m + Bcell + CD4T + CD8T + Gran + Mono + NK	2.34197	1.28748	i	methylation	chr6	31126345	G	CCHCR1;TCF19;CCHCR1;TCF19;TCF19;CCHCR1;TCF19	NM_001105564;NM_007109;NM_001105563;NM_001077511;NM_007109;NM_019052;NM_001077511	TSS1500;1stExon;TSS1500;5'UTR;5'UTR;TSS1500;1stExon	chr6:31125894-31126561	Island	FALSE	0.251343	-0.0000665881291654787	0.0000179020599291796	0.000199554992823382	1.18573
cg16734795	0.00305787	0.00065838	4.64454	4.04988e-06	0.00210585	0.000536945	3.9219	9.65162e-05	724	0.0855364	1	0.251343	1	methylation ~ momBMI	methylation ~ momBMI + maternal_age + parity_1 + mat_smk_preg + edu_mat + social_class + bf_intention_1m + Bcell + CD4T + CD8T + Gran + Mono + NK	2.34197	1.28748	ii	methylation	chr19	47839187	G	GPR77	NM_018485	TSS1500		OpenSea	FALSE	0.251343	0.00213901819705114	0.000557392392497549	0.000124270640981149	1.18573
cg25509822	-6.30065e-05	2.0165e-05	-3.12454	0.00185251	-6.73364e-05	1.71688e-05	-3.92203	9.65175e-05	720	0.150851	1	0.251343	1	methylation ~ momBMI	methylation ~ momBMI + maternal_age + parity_1 + mat_smk_preg + edu_mat + social_class + bf_intention_1m + Bcell + CD4T + CD8T + Gran + Mono + NK	2.34197	1.28748	i	methylation	chr17	42298664	R	UBTF	NM_001076683	TSS1500	chr17:42295861-42299719	Island	FALSE	0.251343	-0.000066275762761429	0.0000178225691121341	0.000200296297571421	1.18573
cg12226009	0.00299842	0.000724039	4.14123	3.86351e-05	0.00265407	0.000676935	3.92072	9.69935e-05	723	0.11308	1	0.251343	1	methylation ~ momBMI	methylation ~ momBMI + maternal_age + parity_1 + mat_smk_preg + edu_mat + social_class + bf_intention_1m + Bcell + CD4T + CD8T + Gran + Mono + NK	2.34197	1.28748	ii	methylation	chr10	91263650	G	SLC16A12	NM_213606	5'UTR		OpenSea	FALSE	0.251343	0.0026958905165641	0.000702712528840335	0.000124847983333528	1.18573
cg12252865	0.0017775	0.000521889	3.4059	0.00069618	0.00185291	0.000472879	3.91836	9.79653e-05	720	0.134297	1	0.251343	1	methylation ~ momBMI	methylation ~ momBMI + maternal_age + parity_1 + mat_smk_preg + edu_mat + social_class + bf_intention_1m + Bcell + CD4T + CD8T + Gran + Mono + NK	2.34197	1.28748	i	methylation	chr3	13520771	R	HDAC11;HDAC11	NM_001136041;NM_024827	TSS1500;TSS1500	chr3:13520912-13521319	N_Shore	FALSE	0.251343	0.00188212332778446	0.000490886091357382	0.000126007152618232	1.18573
cg15330654	-0.00235963	0.00059573	-3.9609	8.20714e-05	-0.00202552	0.000517057	-3.91741	9.82938e-05	724	0.11308	1	0.251343	1	methylation ~ momBMI	methylation ~ momBMI + maternal_age + parity_1 + mat_smk_preg + edu_mat + social_class + bf_intention_1m + Bcell + CD4T + CD8T + Gran + Mono + NK	2.34197	1.28748	ii	methylation	chr15	41856520	G	TYRO3	NM_006293	Body		OpenSea	TRUE	0.251343	-0.00199357679383894	0.000536746303157574	0.000203857032467033	1.18573
cg00402551	-0.000607561	0.000496313	-1.22415	0.221297	-0.0015234	0.000389055	-3.91565	9.9036e-05	721	0.530768	1	0.251343	1	methylation ~ momBMI	methylation ~ momBMI + maternal_age + parity_1 + mat_smk_preg + edu_mat + social_class + bf_intention_1m + Bcell + CD4T + CD8T + Gran + Mono + NK	2.34197	1.28748	i	methylation	chr5	57021203	R					OpenSea	TRUE	0.251343	-0.00149936589583188	0.000403870014574687	0.000205225140149511	1.18573
cg16293981	-7.11546e-05	2.93937e-05	-2.42074	0.0157363	-0.000100231	2.55993e-05	-3.9154	9.91622e-05	719	0.218651	1	0.251343	1	methylation ~ momBMI	methylation ~ momBMI + maternal_age + parity_1 + mat_smk_preg + edu_mat + social_class + bf_intention_1m + Bcell + CD4T + CD8T + Gran + Mono + NK	2.34197	1.28748	i	methylation	chr1	203097362	R	ADORA1;ADORA1	NM_001048230;NM_000674	5'UTR;5'UTR	chr1:203097233-203097496	Island	FALSE	0.251343	-0.0000986499488757194	0.0000265741167110184	0.000205419305148899	1.18573
cg25976393	-5.12201e-05	1.29426e-05	-3.95748	8.32706e-05	-4.90504e-05	1.25336e-05	-3.91353	9.99044e-05	720	0.11308	1	0.251343	1	methylation ~ momBMI	methylation ~ momBMI + maternal_age + parity_1 + mat_smk_preg + edu_mat + social_class + bf_intention_1m + Bcell + CD4T + CD8T + Gran + Mono + NK	2.34197	1.28748	i	methylation	chr20	34680652	G				chr20:34680003-34681001	Island	FALSE	0.251343	-0.0000482761209444131	0.0000130108414319179	0.000206888371479069	1.18573
cg22013170	-6.04991e-05	3.00984e-05	-2.01004	0.0448	-9.68738e-05	2.47661e-05	-3.91155	0.000100708	720	0.296117	1	0.251343	1	methylation ~ momBMI	methylation ~ momBMI + maternal_age + parity_1 + mat_smk_preg + edu_mat + social_class + bf_intention_1m + Bcell + CD4T + CD8T + Gran + Mono + NK	2.34197	1.28748	i	methylation	chr8	29208872	R	DUSP4	NM_001394	TSS1500	chr8:29205664-29209847	Island	FALSE	0.251343	-0.0000953437444488546	0.0000257091736385003	0.000208449869477231	1.18573
cg23317818	0.000133355	0.000974243	0.136881	0.891163	0.00184959	0.000472973	3.91057	0.000101056	724	0.957511	1	0.251343	1	methylation ~ momBMI	methylation ~ momBMI + maternal_age + parity_1 + mat_smk_preg + edu_mat + social_class + bf_intention_1m + Bcell + CD4T + CD8T + Gran + Mono + NK	2.34197	1.28748	ii	methylation	chr2	192252001	G	MYO1B;MYO1B;MYO1B	NM_001130158;NM_001161819;NM_012223	Body;Body;Body		OpenSea	FALSE	0.251343	0.00187881171284687	0.00049098367633247	0.000129910794241842	1.18573
cg24176030	-5.44208e-05	1.55011e-05	-3.51078	0.000475356	-5.78381e-05	1.47883e-05	-3.91106	0.000101126	704	0.129054	1	0.251343	1	methylation ~ momBMI	methylation ~ momBMI + maternal_age + parity_1 + mat_smk_preg + edu_mat + social_class + bf_intention_1m + Bcell + CD4T + CD8T + Gran + Mono + NK	2.34197	1.28748	i	methylation	chr2	242041841	R	MTERFD2;MTERFD2;MTERFD2;MTERFD2	NM_182501;NR_028049;NR_028050;NR_028051	TSS200;TSS200;TSS200;TSS200	chr2:242041543-242042026	Island	FALSE	0.251343	-0.0000569244955060228	0.0000153514738725879	0.000208836563820388	1.18573
cg13628532	-4.39465e-05	2.17102e-05	-2.02423	0.0433158	-6.8899e-05	1.76207e-05	-3.91013	0.000101291	720	0.292861	1	0.251343	1	methylation ~ momBMI	methylation ~ momBMI + maternal_age + parity_1 + mat_smk_preg + edu_mat + social_class + bf_intention_1m + Bcell + CD4T + CD8T + Gran + Mono + NK	2.34197	1.28748	i	methylation	chr19	54704666	R	RPS9	NM_001013	TSS200	chr19:54704584-54705204	Island	FALSE	0.251343	-0.000067810412585862	0.000018291660519619	0.000209582945636502	1.18573
cg27138195	-4.10649e-05	1.57233e-05	-2.61172	0.00919644	-5.72946e-05	1.46533e-05	-3.91002	0.000101309	722	0.191778	1	0.251343	1	methylation ~ momBMI	methylation ~ momBMI + maternal_age + parity_1 + mat_smk_preg + edu_mat + social_class + bf_intention_1m + Bcell + CD4T + CD8T + Gran + Mono + NK	2.34197	1.28748	i	methylation	chr11	66045512	G	CNIH2	NM_182553	TSS200	chr11:66045211-66045708	Island	FALSE	0.251343	-0.0000563893268182226	0.00001521128961124	0.000209670380679065	1.18573
cg18639499	0.000297776	9.92303e-05	3.00086	0.00278587	0.000302012	7.72616e-05	3.90896	0.000101812	717	0.159154	1	0.251343	1	methylation ~ momBMI	methylation ~ momBMI + maternal_age + parity_1 + mat_smk_preg + edu_mat + social_class + bf_intention_1m + Bcell + CD4T + CD8T + Gran + Mono + NK	2.34197	1.28748	ii	methylation	chr5	126366538	G	MARCH3	NM_178450	TSS200	chr5:126365623-126367250	Island	FALSE	0.251343	0.000306785305723036	0.0000802037104100373	0.000130731632102363	1.18573
cg04195548	0.000949098	0.000339567	2.79502	0.00532891	0.00118107	0.00030216	3.90875	0.000101912	716	0.173576	1	0.251343	1	methylation ~ momBMI	methylation ~ momBMI + maternal_age + parity_1 + mat_smk_preg + edu_mat + social_class + bf_intention_1m + Bcell + CD4T + CD8T + Gran + Mono + NK	2.34197	1.28748	i	methylation	chr4	1206004	R	CTBP1;CTBP1	NM_001012614;NM_001328	3'UTR;3'UTR	chr4:1205817-1206203	Island	FALSE	0.251343	0.00119973473436518	0.000313666426751157	0.000130838690217979	1.18573
cg07150925	-0.000124882	3.60742e-05	-3.4618	0.000569089	-0.000137972	3.53048e-05	-3.90801	0.000102385	704	0.130479	1	0.251343	1	methylation ~ momBMI	methylation ~ momBMI + maternal_age + parity_1 + mat_smk_preg + edu_mat + social_class + bf_intention_1m + Bcell + CD4T + CD8T + Gran + Mono + NK	2.34197	1.28748	i	methylation	chr3	49591642	G	BSN	NM_003458	TSS1500	chr3:49591578-49592534	Island	FALSE	0.251343	-0.000135790508942953	0.0000366492539679572	0.000211276460251037	1.18573
cg00881440	-0.000126072	3.33382e-05	-3.7816	0.000168733	-0.000106622	2.72916e-05	-3.90675	0.000102643	723	0.121971	1	0.251343	1	methylation ~ momBMI	methylation ~ momBMI + maternal_age + parity_1 + mat_smk_preg + edu_mat + social_class + bf_intention_1m + Bcell + CD4T + CD8T + Gran + Mono + NK	2.34197	1.28748	i	methylation	chr7	2595255	G	C7orf27	NM_152743	TSS200	chr7:2594724-2595538	Island	TRUE	0.251343	-0.000104935575460728	0.0000283308849112885	0.000212286015076105	1.18573
cg01015662	0.00165156	0.000862939	1.91388	0.0560304	0.00249681	0.000639391	3.90498	0.000103369	724	0.318445	1	0.251343	1	methylation ~ momBMI	methylation ~ momBMI + maternal_age + parity_1 + mat_smk_preg + edu_mat + social_class + bf_intention_1m + Bcell + CD4T + CD8T + Gran + Mono + NK	2.34197	1.28748	i	methylation	chr1	40598394	G				chr1:40598508-40599209	N_Shore	FALSE	0.251343	0.00253631001265433	0.000663739198997472	0.00013277972839472	1.18573
cg20695057	-6.07315e-05	2.11241e-05	-2.87499	0.0041603	-7.15435e-05	1.83404e-05	-3.90087	0.000105184	718	0.167328	1	0.251343	1	methylation ~ momBMI	methylation ~ momBMI + maternal_age + parity_1 + mat_smk_preg + edu_mat + social_class + bf_intention_1m + Bcell + CD4T + CD8T + Gran + Mono + NK	2.34197	1.28748	i	methylation	chr1	224034220	G	TP53BP2;TP53BP2	NM_001031685;NM_005426	TSS1500;TSS1500	chr1:224033085-224034263	Island	FALSE	0.251343	-0.0000704104797241832	0.0000190388096109001	0.000217081945093174	1.18573
cg10484450	-7.67015e-05	2.57261e-05	-2.98147	0.00296517	-8.8197e-05	2.26233e-05	-3.8985	0.000106114	724	0.160259	1	0.251343	1	methylation ~ momBMI	methylation ~ momBMI + maternal_age + parity_1 + mat_smk_preg + edu_mat + social_class + bf_intention_1m + Bcell + CD4T + CD8T + Gran + Mono + NK	2.34197	1.28748	i	methylation	chr14	67982152	G	TMEM229B	NM_182526	TSS200	chr14:67981514-67982380	Island	FALSE	0.251343	-0.0000867993259505299	0.000023484818939737	0.000219043710294685	1.18573
cg15644764	-0.00192885	0.000996385	-1.93585	0.0532764	-0.00334105	0.000857185	-3.8977	0.000106458	724	0.31308	1	0.251343	1	methylation ~ momBMI	methylation ~ momBMI + maternal_age + parity_1 + mat_smk_preg + edu_mat + social_class + bf_intention_1m + Bcell + CD4T + CD8T + Gran + Mono + NK	2.34197	1.28748	ii	methylation	chr1	202592914	G	SYT2;SYT2	NM_001136504;NM_177402	5'UTR;5'UTR		OpenSea	FALSE	0.251343	-0.00328808957647761	0.000889826542045083	0.000219711301846085	1.18573
cg15803869	-0.000179062	5.39321e-05	-3.32013	0.000945498	-0.000192397	4.936e-05	-3.89783	0.000106513	716	0.140065	1	0.251343	1	methylation ~ momBMI	methylation ~ momBMI + maternal_age + parity_1 + mat_smk_preg + edu_mat + social_class + bf_intention_1m + Bcell + CD4T + CD8T + Gran + Mono + NK	2.34197	1.28748	i	methylation	chr10	8092165	G				chr10:8091374-8098329	Island	TRUE	0.251343	-0.000189347373373174	0.0000512396318066406	0.000219600957287033	1.18573
cg12990392	-0.000103495	2.21891e-05	-4.66425	3.69249e-06	-7.81498e-05	2.00613e-05	-3.89555	0.000107411	722	0.0855364	1	0.251343	1	methylation ~ momBMI	methylation ~ momBMI + maternal_age + parity_1 + mat_smk_preg + edu_mat + social_class + bf_intention_1m + Bcell + CD4T + CD8T + Gran + Mono + NK	2.34197	1.28748	i	methylation	chr8	42397159	G	C8orf40;C8orf40;C8orf40;C8orf40;SLC20A2;C8orf40;C8orf40	NM_001135675;NM_001135674;NM_138436;NM_001135676;NM_006749;NM_001135674;NM_001135675	5'UTR;1stExon;5'UTR;5'UTR;TSS200;5'UTR;1stExon	chr8:42396235-42397195	Island	FALSE	0.251343	-0.0000769104232892325	0.0000208252196986336	0.000221503194627322	1.18573
cg22180994	-2.99388e-05	3.54975e-05	-0.843405	0.399285	-9.14446e-05	2.34932e-05	-3.89238	0.000108897	715	0.681083	1	0.251343	1	methylation ~ momBMI	methylation ~ momBMI + maternal_age + parity_1 + mat_smk_preg + edu_mat + social_class + bf_intention_1m + Bcell + CD4T + CD8T + Gran + Mono + NK	2.34197	1.28748	i	methylation	chr11	134122861	G	THYN1;THYN1;ACAD8;THYN1;THYN1;THYN1;THYN1	NM_199298;NM_014174;NM_014384;NM_001037304;NM_014174;NM_001037305;NM_199297	5'UTR;1stExon;TSS1500;5'UTR;5'UTR;5'UTR;5'UTR	chr11:134122762-134122981	Island	TRUE	0.251343	-0.0000899932231911737	0.0000243878791336755	0.000224183605833025	1.18573
cg03536711	0.00435105	0.000980883	4.43585	1.06008e-05	0.00342741	0.000880771	3.89138	0.000109209	724	0.101741	1	0.251343	1	methylation ~ momBMI	methylation ~ momBMI + maternal_age + parity_1 + mat_smk_preg + edu_mat + social_class + bf_intention_1m + Bcell + CD4T + CD8T + Gran + Mono + NK	2.34197	1.28748	ii	methylation	chr1	221509067	G	LOC400804	NR_024236	Body		OpenSea	FALSE	0.251343	0.00348182304312756	0.000914310683088246	0.00014001602511355	1.18573
cg11299371	-0.000718545	0.000213043	-3.37277	0.000784251	-0.000636288	0.000163513	-3.89136	0.000109316	717	0.134991	1	0.251343	1	methylation ~ momBMI	methylation ~ momBMI + maternal_age + parity_1 + mat_smk_preg + edu_mat + social_class + bf_intention_1m + Bcell + CD4T + CD8T + Gran + Mono + NK	2.34197	1.28748	ii	methylation	chr6	160224288	G	PNLDC1	NM_173516	Body	chr6:160221146-160221493	S_Shelf	FALSE	0.251343	-0.000626186375591559	0.000169739667823257	0.000225049969781048	1.18573
cg16359050	0.00116052	0.000208706	5.56056	3.81107e-08	0.000608294	0.000156468	3.88766	0.000111047	711	0.00920097	0.0184019	0.251343	1	methylation ~ momBMI	methylation ~ momBMI + maternal_age + parity_1 + mat_smk_preg + edu_mat + social_class + bf_intention_1m + Bcell + CD4T + CD8T + Gran + Mono + NK	2.34197	1.28748	ii	methylation	chr17	11901031	G	ZNF18	NM_144680	TSS1500	chr17:11900442-11900984	S_Shore	TRUE	0.251343	0.000617960579094594	0.000162426261462627	0.000142056046444866	1.18573
cg03590492	-0.00140675	0.000506479	-2.7775	0.0056202	-0.00186166	0.000478975	-3.88677	0.000111273	723	0.17521	1	0.251343	1	methylation ~ momBMI	methylation ~ momBMI + maternal_age + parity_1 + mat_smk_preg + edu_mat + social_class + bf_intention_1m + Bcell + CD4T + CD8T + Gran + Mono + NK	2.34197	1.28748	ii	methylation	chr9	137977757	G	OLFM1;OLFM1	NM_014279;NM_006334	Body;Body	chr9:137978821-137980254	N_Shore	FALSE	0.251343	-0.00183207308152829	0.000497214489286888	0.000228995942737187	1.18573
cg23239396	0.00116253	0.000247593	4.69533	3.18814e-06	0.00074231	0.000191028	3.88587	0.000111704	721	0.0855364	1	0.251343	1	methylation ~ momBMI	methylation ~ momBMI + maternal_age + parity_1 + mat_smk_preg + edu_mat + social_class + bf_intention_1m + Bcell + CD4T + CD8T + Gran + Mono + NK	2.34197	1.28748	ii	methylation	chr7	93203695	G	CALCR;CALCR	NM_001164737;NM_001742	5'UTR;5'UTR	chr7:93204085-93204381	N_Shore	FALSE	0.251343	0.000754111581266067	0.000198302446726167	0.000143049355106396	1.18573
cg04993975	-9.74244e-05	2.65445e-05	-3.67023	0.000260267	-8.53041e-05	2.19564e-05	-3.88517	0.000112021	721	0.123282	1	0.251343	1	methylation ~ momBMI	methylation ~ momBMI + maternal_age + parity_1 + mat_smk_preg + edu_mat + social_class + bf_intention_1m + Bcell + CD4T + CD8T + Gran + Mono + NK	2.34197	1.28748	i	methylation	chr17	35294472	R	LHX1	NM_005568	TSS200	chr17:35291899-35300875	Island	FALSE	0.251343	-0.0000839476732735475	0.0000227924669131408	0.000230385425417551	1.18573
cg27279904	-5.51453e-05	2.17576e-05	-2.53453	0.0114708	-7.29945e-05	1.87894e-05	-3.88489	0.000112147	721	0.201766	1	0.251343	1	methylation ~ momBMI	methylation ~ momBMI + maternal_age + parity_1 + mat_smk_preg + edu_mat + social_class + bf_intention_1m + Bcell + CD4T + CD8T + Gran + Mono + NK	2.34197	1.28748	i	methylation	chr6	74161679	G	C6orf150	NM_138441	1stExon	chr6:74161086-74162090	Island	FALSE	0.251343	-0.0000718337235592518	0.0000195048593862962	0.000230629183447764	1.18573
cg07659872	0.000816513	0.000203824	4.00596	6.81773e-05	0.000454546	0.000117061	3.883	0.000112975	723	0.11308	1	0.251343	1	methylation ~ momBMI	methylation ~ momBMI + maternal_age + parity_1 + mat_smk_preg + edu_mat + social_class + bf_intention_1m + Bcell + CD4T + CD8T + Gran + Mono + NK	2.34197	1.28748	ii	methylation	chr7	25019747	G	OSBPL3;OSBPL3;OSBPL3;OSBPL3;OSBPL3;OSBPL3;OSBPL3;OSBPL3	NM_145322;NM_145321;NM_145322;NM_015550;NM_145320;NM_015550;NM_145320;NM_145321	5'UTR;1stExon;1stExon;5'UTR;1stExon;1stExon;5'UTR;5'UTR	chr7:25018999-25020255	Island	FALSE	0.251343	0.000461778306939568	0.000121518430111488	0.000144656343702334	1.18573
cg07519515	-4.96345e-05	1.36235e-05	-3.64331	0.000288538	-5.14923e-05	1.3262e-05	-3.88271	0.00011315	720	0.12422	1	0.251343	1	methylation ~ momBMI	methylation ~ momBMI + maternal_age + parity_1 + mat_smk_preg + edu_mat + social_class + bf_intention_1m + Bcell + CD4T + CD8T + Gran + Mono + NK	2.34197	1.28748	i	methylation	chr16	2040415	G	SYNGR3	NM_004209	Body	chr16:2040034-2040628	Island	TRUE	0.251343	-0.0000506730034144834	0.0000137669775936099	0.000232535634740011	1.18573
cg04396409	-0.000238358	6.26151e-05	-3.80672	0.000152913	-0.000202486	5.21517e-05	-3.88263	0.000113245	716	0.121881	1	0.251343	1	methylation ~ momBMI	methylation ~ momBMI + maternal_age + parity_1 + mat_smk_preg + edu_mat + social_class + bf_intention_1m + Bcell + CD4T + CD8T + Gran + Mono + NK	2.34197	1.28748	i	methylation	chr12	58005601	G	GEFT;GEFT;GEFT	NM_182947;NM_182947;NM_001111270	1stExon;5'UTR;Body	chr12:58003880-58004249	S_Shore	FALSE	0.251343	-0.000199263790470038	0.0000541376369385125	0.000232604813013474	1.18573
cg13259118	-8.83706e-05	2.96723e-05	-2.97822	0.00299764	-0.000112911	2.9088e-05	-3.8817	0.000113686	715	0.160391	1	0.251343	1	methylation ~ momBMI	methylation ~ momBMI + maternal_age + parity_1 + mat_smk_preg + edu_mat + social_class + bf_intention_1m + Bcell + CD4T + CD8T + Gran + Mono + NK	2.34197	1.28748	i	methylation	chr14	62161958	R	HIF1A;HIF1A	NM_001530;NM_181054	TSS200;TSS200	chr14:62161847-62163231	Island	TRUE	0.251343	-0.000111113859555407	0.000030195712640758	0.000233426762829051	1.18573
cg20387775	-0.000856074	0.000225426	-3.79759	0.000158433	-0.00075701	0.000195155	-3.87901	0.000114816	722	0.121881	1	0.251343	1	methylation ~ momBMI	methylation ~ momBMI + maternal_age + parity_1 + mat_smk_preg + edu_mat + social_class + bf_intention_1m + Bcell + CD4T + CD8T + Gran + Mono + NK	2.34197	1.28748	ii	methylation	chr6	158136705	G					OpenSea	TRUE	0.251343	-0.000744953715446711	0.000202586994840901	0.000235804421378403	1.18573
cg13242895	-0.003338	0.000924572	-3.61032	0.000326968	-0.00175562	0.000452615	-3.87885	0.000114862	724	0.12422	1	0.251343	1	methylation ~ momBMI	methylation ~ momBMI + maternal_age + parity_1 + mat_smk_preg + edu_mat + social_class + bf_intention_1m + Bcell + CD4T + CD8T + Gran + Mono + NK	2.34197	1.28748	ii	methylation	chr1	216805707	G	ESRRG;ESRRG;ESRRG;ESRRG;ESRRG	NM_206594;NM_206595;NM_001438;NM_001134285;NR_024099	Body;Body;Body;Body;Body		OpenSea	FALSE	0.251343	-0.00172766254018721	0.000469850425232546	0.000235948706637884	1.18573
cg02711608	-0.000412185	0.000401555	-1.02647	0.305013	-0.00111061	0.000286338	-3.87865	0.000114955	724	0.606572	1	0.251343	1	methylation ~ momBMI	methylation ~ momBMI + maternal_age + parity_1 + mat_smk_preg + edu_mat + social_class + bf_intention_1m + Bcell + CD4T + CD8T + Gran + Mono + NK	2.34197	1.28748	ii	methylation	chr19	47287964	G	SLC1A5;SLC1A5;SLC1A5;SLC1A5	NM_001145145;NM_001145145;NM_005628;NM_001145144	1stExon;5'UTR;Body;5'UTR	chr19:47290585-47291983	N_Shelf	TRUE	0.251343	-0.00109291576073481	0.000297242046108894	0.000236127613459562	1.18573
cg20679309	-5.44968e-05	1.25375e-05	-4.3467	1.58103e-05	-4.4512e-05	1.14768e-05	-3.87844	0.000115079	722	0.111461	1	0.251343	1	methylation ~ momBMI	methylation ~ momBMI + maternal_age + parity_1 + mat_smk_preg + edu_mat + social_class + bf_intention_1m + Bcell + CD4T + CD8T + Gran + Mono + NK	2.34197	1.28748	i	methylation	chr2	238969453	G	SCLY	NM_016510	TSS200	chr2:238969080-238969919	Island	TRUE	0.251343	-0.0000438029789506238	0.0000119138069181113	0.000236310645875322	1.18573
cg25456772	-8.99269e-05	2.20266e-05	-4.08264	4.95307e-05	-8.29139e-05	2.13887e-05	-3.87653	0.000115998	720	0.11308	1	0.251343	1	methylation ~ momBMI	methylation ~ momBMI + maternal_age + parity_1 + mat_smk_preg + edu_mat + social_class + bf_intention_1m + Bcell + CD4T + CD8T + Gran + Mono + NK	2.34197	1.28748	i	methylation	chr12	70133054	R	RAB3IP;RAB3IP;RAB3IP;RAB3IP	NM_175624;NM_022456;NM_175623;NM_175625	5'UTR;5'UTR;TSS200;TSS200	chr12:70132340-70133559	Island	FALSE	0.251343	-0.0000815925603018847	0.0000222031904108112	0.000238024207488137	1.18573
cg05660803	-6.33953e-05	1.40268e-05	-4.51959	7.26676e-06	-5.34302e-05	1.37818e-05	-3.87686	0.000116057	706	0.0974665	1	0.251343	1	methylation ~ momBMI	methylation ~ momBMI + maternal_age + parity_1 + mat_smk_preg + edu_mat + social_class + bf_intention_1m + Bcell + CD4T + CD8T + Gran + Mono + NK	2.34197	1.28748	i	methylation	chr1	212459290	R	PPP2R5A;PPP2R5A	NM_006243;NM_006243	1stExon;5'UTR	chr1:212457967-212459694	Island	TRUE	0.251343	-0.000052578815045332	0.0000143066536986936	0.000237728150505051	1.18573
cg00730794	-4.479e-05	1.56573e-05	-2.86065	0.00435029	-5.59399e-05	1.4439e-05	-3.87424	0.000117042	722	0.168359	1	0.251343	1	methylation ~ momBMI	methylation ~ momBMI + maternal_age + parity_1 + mat_smk_preg + edu_mat + social_class + bf_intention_1m + Bcell + CD4T + CD8T + Gran + Mono + NK	2.34197	1.28748	i	methylation	chr14	24617010	R	PSME2;RNF31	NM_002818;NM_017999	TSS1500;1stExon	chr14:24616322-24617115	Island	FALSE	0.251343	-0.000055047922675285	0.0000149887973261417	0.000240091034422773	1.18573
cg17809849	-3.24759e-05	1.30092e-05	-2.49637	0.0127731	-4.59919e-05	1.18704e-05	-3.87452	0.000117078	711	0.207268	1	0.251343	1	methylation ~ momBMI	methylation ~ momBMI + maternal_age + parity_1 + mat_smk_preg + edu_mat + social_class + bf_intention_1m + Bcell + CD4T + CD8T + Gran + Mono + NK	2.34197	1.28748	i	methylation	chr21	44073912	G	PDE9A;PDE9A;PDE9A;PDE9A;PDE9A;PDE9A;PDE9A;PDE9A;PDE9A;PDE9A;PDE9A;PDE9A;PDE9A;PDE9A;PDE9A;PDE9A;PDE9A;PDE9A;PDE9A;PDE9A;PDE9A;PDE9A;PDE9A;PDE9A;PDE9A;PDE9A;PDE9A;PDE9A;PDE9A;PDE9A;PDE9A;PDE9A;PDE9A;PDE9A;PDE9A;PDE9A;PDE9A;PDE9A;PDE9A;PDE9A	NM_001001570;NM_001001575;NM_001001567;NM_001001580;NM_001001578;NM_001001580;NM_001001581;NM_001001579;NM_001001571;NM_001001583;NM_001001569;NM_002606;NM_001001567;NM_001001584;NM_001001581;NM_001001585;NM_001001572;NM_001001585;NM_001001571;NM_001001573;NM_001001577;NM_001001584;NM_001001578;NM_001001572;NM_001001583;NM_001001573;NM_001001569;NM_001001574;NM_001001570;NM_001001568;NM_002606;NM…	5'UTR;1stExon;5'UTR;1stExon;1stExon;5'UTR;1stExon;5'UTR;1stExon;5'UTR;1stExon;5'UTR;1stExon;5'UTR;5'UTR;5'UTR;5'UTR;1stExon;5'UTR;1stExon;5'UTR;1stExon;5'UTR;1stExon;1stExon;5'UTR;5'UTR;5'UTR;1stExon;5'UTR;1stExon;1stExon;5'UTR;1stExon;5'UTR;1stExon;1stExon;1stExon;5'UTR;1stExon	chr21:44073201-44074650	Island	FALSE	0.251343	-0.0000452585865887836	0.0000123223967305243	0.000239839585634016	1.18573
cg23841280	0.0016742	0.000550403	3.04177	0.00243732	0.00171661	0.00044311	3.874	0.000117156	722	0.156562	1	0.251343	1	methylation ~ momBMI	methylation ~ momBMI + maternal_age + parity_1 + mat_smk_preg + edu_mat + social_class + bf_intention_1m + Bcell + CD4T + CD8T + Gran + Mono + NK	2.34197	1.28748	ii	methylation	chr2	234622113	G	UGT1A6;UGT1A10;UGT1A9;UGT1A6;UGT1A7;UGT1A5;UGT1A8	NM_001072;NM_019075;NM_021027;NM_205862;NM_019077;NM_019078;NM_019076	Body;Body;Body;Body;Body;1stExon;Body		OpenSea	FALSE	0.251343	0.00174398022253892	0.000459983602651588	0.000149802573431893	1.18573
cg17853635	-0.00116541	0.000288171	-4.04417	5.82019e-05	-0.00106031	0.00027374	-3.87342	0.000117474	719	0.11308	1	0.251343	1	methylation ~ momBMI	methylation ~ momBMI + maternal_age + parity_1 + mat_smk_preg + edu_mat + social_class + bf_intention_1m + Bcell + CD4T + CD8T + Gran + Mono + NK	2.34197	1.28748	ii	methylation	chr6	72126866	G	C6orf155	NR_026807	Body	chr6:72129508-72130756	N_Shelf	FALSE	0.251343	-0.00104339776185175	0.000284164145468321	0.00024083535780227	1.18573
cg07045816	-9.75155e-05	2.67594e-05	-3.64417	0.000287598	-9.89865e-05	2.55863e-05	-3.86873	0.000119692	720	0.12422	1	0.251343	1	methylation ~ momBMI	methylation ~ momBMI + maternal_age + parity_1 + mat_smk_preg + edu_mat + social_class + bf_intention_1m + Bcell + CD4T + CD8T + Gran + Mono + NK	2.34197	1.28748	i	methylation	chr2	219925260	G	IHH	NM_002181	TSS200	chr2:219924819-219926130	Island	FALSE	0.251343	-0.000097405791181737	0.0000265606544561205	0.000245128639332593	1.18573
cg22141456	-7.90969e-05	2.79073e-05	-2.83427	0.00472424	-0.000104494	2.70157e-05	-3.86789	0.000120282	708	0.170563	1	0.251343	1	methylation ~ momBMI	methylation ~ momBMI + maternal_age + parity_1 + mat_smk_preg + edu_mat + social_class + bf_intention_1m + Bcell + CD4T + CD8T + Gran + Mono + NK	2.34197	1.28748	i	methylation	chr18	7566656	G	PTPRM;PTPRM	NM_002845;NM_001105244	TSS1500;TSS1500	chr18:7566557-7568830	Island	FALSE	0.251343	-0.000102824898683822	0.0000280445181826799	0.000245904134086832	1.18573
cg27551618	-0.000279268	7.14215e-05	-3.91014	0.000101258	-0.000252021	6.51525e-05	-3.86817	0.000120289	699	0.117189	1	0.251343	1	methylation ~ momBMI	methylation ~ momBMI + maternal_age + parity_1 + mat_smk_preg + edu_mat + social_class + bf_intention_1m + Bcell + CD4T + CD8T + Gran + Mono + NK	2.34197	1.28748	i	methylation	chr17	41918	G					OpenSea	FALSE	0.251343	-0.000247995962270972	0.0000676334918252645	0.000245640592288134	1.18573
cg17675333	-0.00333877	0.000931598	-3.58391	0.000361336	-0.00271985	0.000703323	-3.86714	0.00012044	721	0.125264	1	0.251343	1	methylation ~ momBMI	methylation ~ momBMI + maternal_age + parity_1 + mat_smk_preg + edu_mat + social_class + bf_intention_1m + Bcell + CD4T + CD8T + Gran + Mono + NK	2.34197	1.28748	i	methylation	chr21	15451401	G				chr21:15451141-15451458	Island	TRUE	0.251343	-0.0026763988005371	0.000730105789595016	0.000246596934262481	1.18573
cg17994390	-7.04693e-05	2.41112e-05	-2.92268	0.0035813	-7.62187e-05	1.97113e-05	-3.86675	0.000120834	708	0.164588	1	0.251343	1	methylation ~ momBMI	methylation ~ momBMI + maternal_age + parity_1 + mat_smk_preg + edu_mat + social_class + bf_intention_1m + Bcell + CD4T + CD8T + Gran + Mono + NK	2.34197	1.28748	i	methylation	chr8	95565953	R	KIAA1429;KIAA1429	NM_015496;NM_183009	TSS1500;TSS1500	chr8:95565657-95566011	Island	FALSE	0.251343	-0.000075000936259891	0.0000204619287314985	0.000246962543999675	1.18573
cg03127104	-0.00193775	0.000773472	-2.50526	0.0124551	-0.00260694	0.000674467	-3.86519	0.000121342	724	0.20577	1	0.251343	1	methylation ~ momBMI	methylation ~ momBMI + maternal_age + parity_1 + mat_smk_preg + edu_mat + social_class + bf_intention_1m + Bcell + CD4T + CD8T + Gran + Mono + NK	2.34197	1.28748	ii	methylation	chr6	29599250	G	GABBR1;GABBR1	NM_021904;NM_001470	Body;Body	chr6:29600192-29600661	N_Shore	FALSE	0.251343	-0.00256527269887461	0.000700150802672715	0.000248417418769018	1.18573
cg23415558	-4.61343e-05	1.16593e-05	-3.95688	8.34539e-05	-4.33967e-05	1.12308e-05	-3.86407	0.00012192	722	0.11308	1	0.251343	1	methylation ~ momBMI	methylation ~ momBMI + maternal_age + parity_1 + mat_smk_preg + edu_mat + social_class + bf_intention_1m + Bcell + CD4T + CD8T + Gran + Mono + NK	2.34197	1.28748	i	methylation	chr17	42402174	G	SLC25A39;SLC25A39;SLC25A39;SLC25A39	NM_001143780;NM_001143780;NM_016016;NM_016016	5'UTR;1stExon;1stExon;5'UTR	chr17:42401501-42402427	Island	TRUE	0.251343	-0.0000427028817914954	0.0000116585176642112	0.000249468028388013	1.18573
cg15574705	-6.38948e-05	1.99064e-05	-3.20977	0.00138831	-7.39171e-05	1.91337e-05	-3.86318	0.000122525	711	0.14576	1	0.251343	1	methylation ~ momBMI	methylation ~ momBMI + maternal_age + parity_1 + mat_smk_preg + edu_mat + social_class + bf_intention_1m + Bcell + CD4T + CD8T + Gran + Mono + NK	2.34197	1.28748	i	methylation	chr1	58715744	R	DAB1	NM_021080	5'UTR	chr1:58715272-58716095	Island	TRUE	0.251343	-0.0000727350439042155	0.000019862354973982	0.000250298138471625	1.18573
cg11036833	-6.93203e-05	2.0764e-05	-3.33848	0.000886094	-7.5912e-05	1.96746e-05	-3.85838	0.000124824	716	0.138018	1	0.251343	1	methylation ~ momBMI	methylation ~ momBMI + maternal_age + parity_1 + mat_smk_preg + edu_mat + social_class + bf_intention_1m + Bcell + CD4T + CD8T + Gran + Mono + NK	2.34197	1.28748	i	methylation	chr5	115152494	G	CDO1	NM_001801	TSS200	chr5:115151348-115152713	Island	FALSE	0.251343	-0.0000746964972730646	0.0000204237809191316	0.000254856635961173	1.18573
cg01739431	0.00150433	0.000545144	2.75952	0.00593562	0.00139184	0.000360814	3.85751	0.000125149	723	0.177007	1	0.251343	1	methylation ~ momBMI	methylation ~ momBMI + maternal_age + parity_1 + mat_smk_preg + edu_mat + social_class + bf_intention_1m + Bcell + CD4T + CD8T + Gran + Mono + NK	2.34197	1.28748	ii	methylation	chr16	70326013	G				chr16:70323127-70323489	S_Shelf	FALSE	0.251343	0.00141413540781612	0.000374554220051094	0.000159676847341976	1.18573
cg01513909	-7.06329e-05	2.16121e-05	-3.26821	0.00113368	-7.4744e-05	1.94024e-05	-3.85231	0.000127799	722	0.143216	1	0.251343	1	methylation ~ momBMI	methylation ~ momBMI + maternal_age + parity_1 + mat_smk_preg + edu_mat + social_class + bf_intention_1m + Bcell + CD4T + CD8T + Gran + Mono + NK	2.34197	1.28748	i	methylation	chr11	64889881	R	FAU;MRPL49	NM_001997;NM_004927	TSS1500;1stExon	chr11:64889136-64889931	Island	FALSE	0.251343	-0.0000735453621724521	0.0000201412615148024	0.000260735999426012	1.18573
cg17458967	-0.00125842	0.000503428	-2.49971	0.0126506	-0.00169545	0.000440149	-3.85199	0.000127947	723	0.206638	1	0.251343	1	methylation ~ momBMI	methylation ~ momBMI + maternal_age + parity_1 + mat_smk_preg + edu_mat + social_class + bf_intention_1m + Bcell + CD4T + CD8T + Gran + Mono + NK	2.34197	1.28748	ii	methylation	chr5	82929018	G					OpenSea	FALSE	0.251343	-0.00166825561618687	0.000456910014267425	0.000261049526274492	1.18573
cg06218008	-5.15531e-05	1.3932e-05	-3.70034	0.000231752	-4.63708e-05	1.20467e-05	-3.84927	0.000129377	721	0.123049	1	0.251343	1	methylation ~ momBMI	methylation ~ momBMI + maternal_age + parity_1 + mat_smk_preg + edu_mat + social_class + bf_intention_1m + Bcell + CD4T + CD8T + Gran + Mono + NK	2.34197	1.28748	i	methylation	chr1	145589370	G	NUDT17	NM_001012758	1stExon	chr1:145589135-145589535	Island	FALSE	0.251343	-0.0000456265539424832	0.0000125053939466388	0.00026372467472549	1.18573
cg09520904	-0.00055944	0.000428916	-1.30431	0.19256	-0.00121136	0.000314633	-3.85008	0.000129377	696	0.501949	1	0.251343	1	methylation ~ momBMI	methylation ~ momBMI + maternal_age + parity_1 + mat_smk_preg + edu_mat + social_class + bf_intention_1m + Bcell + CD4T + CD8T + Gran + Mono + NK	2.34197	1.28748	ii	methylation	chr11	69462943	G	CCND1	NM_053056	Body	chr11:69461060-69461378	S_Shore	TRUE	0.251343	-0.00119192471497286	0.000326614689158986	0.000262925383930416	1.18573
cg24425560	-4.81237e-05	1.64704e-05	-2.92183	0.00358862	-5.76728e-05	1.49843e-05	-3.84887	0.000129549	723	0.164648	1	0.251343	1	methylation ~ momBMI	methylation ~ momBMI + maternal_age + parity_1 + mat_smk_preg + edu_mat + social_class + bf_intention_1m + Bcell + CD4T + CD8T + Gran + Mono + NK	2.34197	1.28748	i	methylation	chr11	95522946	G	CEP57;FAM76B;FAM76B	NM_014679;NM_144664;NM_144664	TSS1500;1stExon;5'UTR	chr11:95522460-95524043	Island	FALSE	0.251343	-0.0000567471030606653	0.0000155549487153741	0.000264114479573063	1.18573
cg18160462	-0.00111086	0.000289479	-3.83744	0.000135292	-0.000850927	0.000221088	-3.84881	0.000129648	719	0.120138	1	0.251343	1	methylation ~ momBMI	methylation ~ momBMI + maternal_age + parity_1 + mat_smk_preg + edu_mat + social_class + bf_intention_1m + Bcell + CD4T + CD8T + Gran + Mono + NK	2.34197	1.28748	ii	methylation	chr3	184789846	G					OpenSea	FALSE	0.251343	-0.000837267987104889	0.000229507623402946	0.000264181323967596	1.18573
cg00574328	-0.00163656	0.000483988	-3.38142	0.00076002	-0.00183373	0.000476483	-3.84848	0.000129754	723	0.134573	1	0.251343	1	methylation ~ momBMI	methylation ~ momBMI + maternal_age + parity_1 + mat_smk_preg + edu_mat + social_class + bf_intention_1m + Bcell + CD4T + CD8T + Gran + Mono + NK	2.34197	1.28748	ii	methylation	chr19	56851220	G				chr19:56850657-56851221	Island	FALSE	0.251343	-0.00180429626740059	0.000494627473457713	0.000264507526135608	1.18573
cg20170223	-0.000290596	0.000293098	-0.991466	0.321795	-0.000682312	0.000177287	-3.84863	0.000129824	714	0.620593	1	0.251343	1	methylation ~ momBMI	methylation ~ momBMI + maternal_age + parity_1 + mat_smk_preg + edu_mat + social_class + bf_intention_1m + Bcell + CD4T + CD8T + Gran + Mono + NK	2.34197	1.28748	ii	methylation	chr20	34356200	G				chr20:34359673-34360250	N_Shelf	FALSE	0.251343	-0.000671359657886471	0.00018403844526077	0.0002643600024767	1.18573
cg01090089	0.000626878	0.000163282	3.83923	0.000134265	0.000334669	8.69657e-05	3.84828	0.000129854	723	0.120138	1	0.251343	1	methylation ~ momBMI	methylation ~ momBMI + maternal_age + parity_1 + mat_smk_preg + edu_mat + social_class + bf_intention_1m + Bcell + CD4T + CD8T + Gran + Mono + NK	2.34197	1.28748	ii	methylation	chr7	6570974	G	GRID2IP	NM_001145118	Body	chr7:6570453-6571095	Island	FALSE	0.251343	0.000340041337620296	0.0000902773641829185	0.000165466607443527	1.18573
cg22500428	-0.000152862	3.69808e-05	-4.13355	3.99564e-05	-0.000122854	3.19563e-05	-3.84444	0.000131962	717	0.11308	1	0.251343	1	methylation ~ momBMI	methylation ~ momBMI + maternal_age + parity_1 + mat_smk_preg + edu_mat + social_class + bf_intention_1m + Bcell + CD4T + CD8T + Gran + Mono + NK	2.34197	1.28748	i	methylation	chr12	4381882	R	CCND2	NM_001759	TSS1500	chr12:4378366-4382222	Island	FALSE	0.251343	-0.000120879765773088	0.0000331731940228576	0.000268538919788953	1.18573
cg15794034	-0.000156747	8.9934e-05	-1.74291	0.081788	-0.000290638	7.56762e-05	-3.84055	0.000134282	702	0.362895	1	0.251343	1	methylation ~ momBMI	methylation ~ momBMI + maternal_age + parity_1 + mat_smk_preg + edu_mat + social_class + bf_intention_1m + Bcell + CD4T + CD8T + Gran + Mono + NK	2.34197	1.28748	ii	methylation	chr11	118095775	G	AMICA1;AMICA1	NM_001098526;NM_001098526	1stExon;5'UTR		OpenSea	FALSE	0.251343	-0.000285963159148248	0.0000785579571095311	0.000272473715566092	1.18573
cg03702435	-9.06664e-05	3.2944e-05	-2.75214	0.00607065	-9.82406e-05	2.55899e-05	-3.83904	0.000134817	718	0.177756	1	0.251343	1	methylation ~ momBMI	methylation ~ momBMI + maternal_age + parity_1 + mat_smk_preg + edu_mat + social_class + bf_intention_1m + Bcell + CD4T + CD8T + Gran + Mono + NK	2.34197	1.28748	i	methylation	chr6	31548843	G	LTB;LTB	NM_002341;NM_009588	Body;3'UTR	chr6:31548436-31549277	Island	FALSE	0.251343	-0.0000966597266925934	0.00002656435157683	0.000274016955180366	1.18573
cg24677732	-7.82822e-05	2.03889e-05	-3.83946	0.000134174	-7.06234e-05	1.83968e-05	-3.8389	0.000134843	721	0.120138	1	0.251343	1	methylation ~ momBMI	methylation ~ momBMI + maternal_age + parity_1 + mat_smk_preg + edu_mat + social_class + bf_intention_1m + Bcell + CD4T + CD8T + Gran + Mono + NK	2.34197	1.28748	i	methylation	chr10	6019526	G	IL15RA;IL15RA;IL15RA	NM_002189;NM_172200;NM_002189	1stExon;5'UTR;5'UTR	chr10:6018944-6020073	Island	TRUE	0.251343	-0.0000694868676226945	0.0000190973346212985	0.000274162869385386	1.18573
cg06919067	-0.00139613	0.000388149	-3.59689	0.000344212	-0.00125655	0.000327355	-3.83848	0.000135137	717	0.12509	1	0.251343	1	methylation ~ momBMI	methylation ~ momBMI + maternal_age + parity_1 + mat_smk_preg + edu_mat + social_class + bf_intention_1m + Bcell + CD4T + CD8T + Gran + Mono + NK	2.34197	1.28748	ii	methylation	chr16	27268727	G	NSMCE1	NM_145080	Body		OpenSea	TRUE	0.251343	-0.0012363217674287	0.000339820817644959	0.00027459514120047	1.18573
cg22028624	-0.00261447	0.000812503	-3.2178	0.00134958	-0.00238165	0.000620647	-3.83737	0.000135633	723	0.145269	1	0.251343	1	methylation ~ momBMI	methylation ~ momBMI + maternal_age + parity_1 + mat_smk_preg + edu_mat + social_class + bf_intention_1m + Bcell + CD4T + CD8T + Gran + Mono + NK	2.34197	1.28748	ii	methylation	chr11	70281091	G	CTTN;CTTN	NM_138565;NM_005231	Body;Body		OpenSea	FALSE	0.251343	-0.00234331129904518	0.000644281242346678	0.000275731561508469	1.18573
cg18314882	-4.36213e-05	1.34771e-05	-3.23669	0.00126542	-4.93082e-05	1.28501e-05	-3.8372	0.000135914	712	0.14518	1	0.251343	1	methylation ~ momBMI	methylation ~ momBMI + maternal_age + parity_1 + mat_smk_preg + edu_mat + social_class + bf_intention_1m + Bcell + CD4T + CD8T + Gran + Mono + NK	2.34197	1.28748	i	methylation	chr8	145159734	G	SHARPIN;MAF1;MAF1	NM_030974;NM_032272;NM_032272	TSS1500;1stExon;5'UTR	chr8:145158467-145160068	Island	FALSE	0.251343	-0.0000485143680813793	0.0000133393966051045	0.000275913583727823	1.18573
cg10474368	-3.95292e-05	1.12523e-05	-3.51299	0.000471198	-4.14942e-05	1.08143e-05	-3.83698	0.00013605	711	0.128764	1	0.251343	1	methylation ~ momBMI	methylation ~ momBMI + maternal_age + parity_1 + mat_smk_preg + edu_mat + social_class + bf_intention_1m + Bcell + CD4T + CD8T + Gran + Mono + NK	2.34197	1.28748	i	methylation	chr11	74660190	G	XRRA1;XRRA1;SPCS2	NM_182969;NM_182969;NM_014752	1stExon;5'UTR;TSS200	chr11:74659931-74660373	Island	FALSE	0.251343	-0.0000408260610748356	0.000011226089253821	0.000276139659508681	1.18573
cg10676527	-4.96655e-05	1.67768e-05	-2.96037	0.00317392	-6.32153e-05	1.64799e-05	-3.8359	0.000136485	720	0.161591	1	0.251343	1	methylation ~ momBMI	methylation ~ momBMI + maternal_age + parity_1 + mat_smk_preg + edu_mat + social_class + bf_intention_1m + Bcell + CD4T + CD8T + Gran + Mono + NK	2.34197	1.28748	i	methylation	chr19	35759696	G	USF2;USF2	NM_207291;NM_003367	TSS200;TSS200	chr19:35760457-35760865	N_Shore	FALSE	0.251343	-0.0000621971990004195	0.0000171074962000439	0.000277259814773355	1.18573
cg11443170	-0.00222276	0.000708074	-3.13916	0.0017636	-0.00228333	0.000595376	-3.83511	0.000136898	721	0.150419	1	0.251343	1	methylation ~ momBMI	methylation ~ momBMI + maternal_age + parity_1 + mat_smk_preg + edu_mat + social_class + bf_intention_1m + Bcell + CD4T + CD8T + Gran + Mono + NK	2.34197	1.28748	ii	methylation	chr4	7338837	G	SORCS2	NM_020777	Body		OpenSea	TRUE	0.251343	-0.00224654837541208	0.000618048100173519	0.000278079168880362	1.18573
cg06576119	-6.24773e-05	1.67173e-05	-3.73728	0.000200869	-6.0532e-05	1.57833e-05	-3.8352	0.000136914	717	0.121971	1	0.251343	1	methylation ~ momBMI	methylation ~ momBMI + maternal_age + parity_1 + mat_smk_preg + edu_mat + social_class + bf_intention_1m + Bcell + CD4T + CD8T + Gran + Mono + NK	2.34197	1.28748	i	methylation	chr7	102073947	R	ORAI2;ORAI2	NM_032831;NM_001126340	TSS200;TSS200	chr7:102073605-102074334	Island	FALSE	0.251343	-0.0000595568877946372	0.0000163842838106537	0.00027797957332726	1.18573
cg02083539	-0.000103781	4.41059e-05	-2.35299	0.0189001	-0.00015018	3.91646e-05	-3.83459	0.000137562	699	0.229979	1	0.251343	1	methylation ~ momBMI	methylation ~ momBMI + maternal_age + parity_1 + mat_smk_preg + edu_mat + social_class + bf_intention_1m + Bcell + CD4T + CD8T + Gran + Mono + NK	2.34197	1.28748	i	methylation	chr16	30022586	R	DOC2A	NM_003586	TSS200	chr16:30022651-30023007	N_Shore	FALSE	0.251343	-0.000147760892932138	0.0000406560323536327	0.000278612114450628	1.18573
cg03663955	-0.00334432	0.000727113	-4.59946	5.01092e-06	-0.00224255	0.000584918	-3.83395	0.000137614	716	0.0908816	1	0.251343	1	methylation ~ momBMI	methylation ~ momBMI + maternal_age + parity_1 + mat_smk_preg + edu_mat + social_class + bf_intention_1m + Bcell + CD4T + CD8T + Gran + Mono + NK	2.34197	1.28748	ii	methylation	chr14	101527688	G	MIR377	NR_029869	TSS1500	chr14:101531643-101532384	N_Shelf	FALSE	0.251343	-0.00220641271956058	0.000607191986513548	0.000279280090043004	1.18573
cg07536161	0.00175301	0.000517966	3.38441	0.000752132	0.00183963	0.000479916	3.83323	0.000137958	719	0.134389	1	0.251343	1	methylation ~ momBMI	methylation ~ momBMI + maternal_age + parity_1 + mat_smk_preg + edu_mat + social_class + bf_intention_1m + Bcell + CD4T + CD8T + Gran + Mono + NK	2.34197	1.28748	i	methylation	chr2	87085357	G	CD8B;CD8B;CD8B;CD8B;CD8B	NM_172213;NM_172101;NM_172099;NM_172102;NM_004931	Body;Body;Body;Body;Body	chr2:87088816-87089037	N_Shelf	FALSE	0.251343	0.00186927885273822	0.000498191580390776	0.000175339510398641	1.18573
cg04769392	-0.000161644	7.60348e-05	-2.12592	0.0338522	-0.000257966	6.73137e-05	-3.83229	0.000138509	717	0.271316	1	0.251343	1	methylation ~ momBMI	methylation ~ momBMI + maternal_age + parity_1 + mat_smk_preg + edu_mat + social_class + bf_intention_1m + Bcell + CD4T + CD8T + Gran + Mono + NK	2.34197	1.28748	i	methylation	chr6	80579458	G					OpenSea	FALSE	0.251343	-0.000253807427509956	0.0000698770805826498	0.000281016815114805	1.18573
cg18369990	-0.00119141	0.000491502	-2.42402	0.0155944	-0.00173088	0.000451769	-3.83134	0.000138918	724	0.217963	1	0.251343	1	methylation ~ momBMI	methylation ~ momBMI + maternal_age + parity_1 + mat_smk_preg + edu_mat + social_class + bf_intention_1m + Bcell + CD4T + CD8T + Gran + Mono + NK	2.34197	1.28748	ii	methylation	chr2	112941244	G	FBLN7;FBLN7	NM_153214;NM_001128165	Body;Body	chr2:112939287-112939563	S_Shore	FALSE	0.251343	-0.00170296943756062	0.000468972560630686	0.000282021902559994	1.18573
cg01305441	-5.21895e-05	1.6862e-05	-3.0951	0.00204402	-5.8519e-05	1.52783e-05	-3.8302	0.000139635	719	0.152577	1	0.251343	1	methylation ~ momBMI	methylation ~ momBMI + maternal_age + parity_1 + mat_smk_preg + edu_mat + social_class + bf_intention_1m + Bcell + CD4T + CD8T + Gran + Mono + NK	2.34197	1.28748	i	methylation	chr4	1723418	R	TMEM129;TACC3;TMEM129	NM_138385;NM_006342;NM_001127266	TSS1500;5'UTR;TSS1500	chr4:1722179-1723850	Island	TRUE	0.251343	-0.0000575750924940369	0.0000158601243079278	0.000283224578243536	1.18573
cg25796445	-4.13526e-05	1.32428e-05	-3.12264	0.00186629	-4.84085e-05	1.2641e-05	-3.8295	0.000140344	701	0.151324	1	0.251343	1	methylation ~ momBMI	methylation ~ momBMI + maternal_age + parity_1 + mat_smk_preg + edu_mat + social_class + bf_intention_1m + Bcell + CD4T + CD8T + Gran + Mono + NK	2.34197	1.28748	i	methylation	chr11	207425	G	RIC8A;BET1L;BET1L	NM_021932;NM_001098787;NM_016526	TSS1500;TSS200;TSS200	chr11:206975-209225	Island	TRUE	0.251343	-0.000047627582626157	0.0000131223401228509	0.000283966611062517	1.18573
cg16802152	-7.74399e-05	2.43142e-05	-3.18496	0.00151006	-8.46808e-05	2.21189e-05	-3.82843	0.00014055	723	0.147025	1	0.251343	1	methylation ~ momBMI	methylation ~ momBMI + maternal_age + parity_1 + mat_smk_preg + edu_mat + social_class + bf_intention_1m + Bcell + CD4T + CD8T + Gran + Mono + NK	2.34197	1.28748	i	methylation	chr4	184365888	G	CDKN2AIP;CDKN2AIP	NM_017632;NM_017632	1stExon;5'UTR	chr4:184365197-184366435	Island	FALSE	0.251343	-0.000083314344599998	0.0000229612255906171	0.000285094986747986	1.18573
cg24739899	-0.0010882	0.000372879	-2.91837	0.00362808	-0.00134954	0.000352582	-3.8276	0.000140999	724	0.164665	1	0.251343	1	methylation ~ momBMI	methylation ~ momBMI + maternal_age + parity_1 + mat_smk_preg + edu_mat + social_class + bf_intention_1m + Bcell + CD4T + CD8T + Gran + Mono + NK	2.34197	1.28748	ii	methylation	chr2	179568746	G	TTN;TTN;TTN;TTN	NM_133378;NM_133432;NM_003319;NM_133437	Body;Body;Body;Body		OpenSea	FALSE	0.251343	-0.00132776075014853	0.000366008546664939	0.000285982826423072	1.18573
cg26714425	-0.000222088	0.00046306	-0.479609	0.631651	-0.00100645	0.000263001	-3.82677	0.000141482	723	0.829391	1	0.251343	1	methylation ~ momBMI	methylation ~ momBMI + maternal_age + parity_1 + mat_smk_preg + edu_mat + social_class + bf_intention_1m + Bcell + CD4T + CD8T + Gran + Mono + NK	2.34197	1.28748	ii	methylation	chr5	10330845	G				chr5:10333222-10334101	N_Shelf	FALSE	0.251343	-0.0009901973496289	0.000273016466440564	0.000286869018340061	1.18573
cg14165241	-6.36791e-05	2.77469e-05	-2.295	0.0220202	-8.63853e-05	2.25762e-05	-3.82639	0.000141732	721	0.239877	1	0.251343	1	methylation ~ momBMI	methylation ~ momBMI + maternal_age + parity_1 + mat_smk_preg + edu_mat + social_class + bf_intention_1m + Bcell + CD4T + CD8T + Gran + Mono + NK	2.34197	1.28748	i	methylation	chr9	131315156	G	SPTAN1;SPTAN1	NM_003127;NM_001130438	5'UTR;5'UTR	chr9:131314228-131315496	Island	FALSE	0.251343	-0.0000849905950052792	0.0000234359235365434	0.00028727846103107	1.18573
cg05029288	-5.02904e-05	2.25287e-05	-2.23228	0.0259038	-7.13946e-05	1.8669e-05	-3.82424	0.000142962	720	0.250884	1	0.251343	1	methylation ~ momBMI	methylation ~ momBMI + maternal_age + parity_1 + mat_smk_preg + edu_mat + social_class + bf_intention_1m + Bcell + CD4T + CD8T + Gran + Mono + NK	2.34197	1.28748	i	methylation	chr4	39529354	R	UGDH	NM_003359	TSS200	chr4:39528728-39529723	Island	FALSE	0.251343	-0.0000702412894481679	0.0000193798764487393	0.000289583030520541	1.18573
cg11986813	-5.09868e-05	2.07494e-05	-2.45727	0.0142369	-7.14582e-05	1.86886e-05	-3.82363	0.0001434	715	0.213073	1	0.251343	1	methylation ~ momBMI	methylation ~ momBMI + maternal_age + parity_1 + mat_smk_preg + edu_mat + social_class + bf_intention_1m + Bcell + CD4T + CD8T + Gran + Mono + NK	2.34197	1.28748	i	methylation	chr10	43429144	R				chr10:43428167-43429460	Island	FALSE	0.251343	-0.0000703036080796609	0.0000194002417952916	0.000290247554826967	1.18573
cg05490269	-3.94242e-05	1.20322e-05	-3.27656	0.00110162	-4.36808e-05	1.14271e-05	-3.82257	0.000143987	716	0.142591	1	0.251343	1	methylation ~ momBMI	methylation ~ momBMI + maternal_age + parity_1 + mat_smk_preg + edu_mat + social_class + bf_intention_1m + Bcell + CD4T + CD8T + Gran + Mono + NK	2.34197	1.28748	i	methylation	chr7	75831210	G	SRRM3	NM_001110199	TSS200	chr7:75831068-75831542	Island	FALSE	0.251343	-0.0000429748690665628	0.0000118622290093131	0.000291394500136474	1.18573
cg05018671	0.000565564	0.000191557	2.95245	0.00325549	0.000682571	0.000178677	3.82013	0.000145319	720	0.161906	1	0.251343	1	methylation ~ momBMI	methylation ~ momBMI + maternal_age + parity_1 + mat_smk_preg + edu_mat + social_class + bf_intention_1m + Bcell + CD4T + CD8T + Gran + Mono + NK	2.34197	1.28748	i	methylation	chr8	27146760	R	TRIM35	NM_171982	Body	chr8:27145131-27145601	S_Shore	FALSE	0.251343	0.000693609424512217	0.000185481594031623	0.000184382679432243	1.18573
cg10762109	-0.000434942	0.000108167	-4.02102	6.40956e-05	-0.000289305	7.57374e-05	-3.81984	0.000145518	718	0.11308	1	0.251343	1	methylation ~ momBMI	methylation ~ momBMI + maternal_age + parity_1 + mat_smk_preg + edu_mat + social_class + bf_intention_1m + Bcell + CD4T + CD8T + Gran + Mono + NK	2.34197	1.28748	i	methylation	chr1	48463113	R				chr1:48462131-48462976	S_Shore	FALSE	0.251343	-0.000284626279117314	0.0000786215634242282	0.000294368220209982	1.18573
cg21487830	-0.000164424	4.03254e-05	-4.07742	5.06159e-05	-0.000132824	3.47754e-05	-3.81947	0.000145666	722	0.11308	1	0.251343	1	methylation ~ momBMI	methylation ~ momBMI + maternal_age + parity_1 + mat_smk_preg + edu_mat + social_class + bf_intention_1m + Bcell + CD4T + CD8T + Gran + Mono + NK	2.34197	1.28748	i	methylation	chr17	48943706	R				chr17:48942949-48944943	Island	FALSE	0.251343	-0.000130675205862511	0.0000360996906446566	0.000294782029372481	1.18573
cg17250929	-0.00134321	0.000821746	-1.63458	0.102573	-0.00229875	0.000601863	-3.81938	0.000145679	724	0.393812	1	0.251343	1	methylation ~ momBMI	methylation ~ momBMI + maternal_age + parity_1 + mat_smk_preg + edu_mat + social_class + bf_intention_1m + Bcell + CD4T + CD8T + Gran + Mono + NK	2.34197	1.28748	ii	methylation	chr1	153513810	G	S100A5	NM_002962	Body		OpenSea	FALSE	0.251343	-0.0022615633833602	0.00062478219681989	0.000294873144848497	1.18573
cg07765912	-8.46398e-05	2.03524e-05	-4.15872	3.58689e-05	-6.7538e-05	1.76839e-05	-3.81917	0.000145854	721	0.11308	1	0.251343	1	methylation ~ momBMI	methylation ~ momBMI + maternal_age + parity_1 + mat_smk_preg + edu_mat + social_class + bf_intention_1m + Bcell + CD4T + CD8T + Gran + Mono + NK	2.34197	1.28748	i	methylation	chr19	45954356	R				chr19:45954065-45954504	Island	FALSE	0.251343	-0.0000664454775264989	0.0000183573463756275	0.000295106811421791	1.18573
cg18898693	-0.000205381	8.5995e-05	-2.38829	0.0171898	-0.000304734	7.98003e-05	-3.81871	0.000146395	706	0.223878	1	0.251343	1	methylation ~ momBMI	methylation ~ momBMI + maternal_age + parity_1 + mat_smk_preg + edu_mat + social_class + bf_intention_1m + Bcell + CD4T + CD8T + Gran + Mono + NK	2.34197	1.28748	ii	methylation	chr10	80829147	G	ZMIZ1	NM_020338	5'UTR	chr10:80827070-80830537	Island	FALSE	0.251343	-0.000299803891168393	0.0000828391104987398	0.00029561744423487	1.18573
cg19374731	0.000795657	0.000354694	2.24322	0.0251869	0.00110562	0.000289598	3.81778	0.000146677	720	0.24883	1	0.251343	1	methylation ~ momBMI	methylation ~ momBMI + maternal_age + parity_1 + mat_smk_preg + edu_mat + social_class + bf_intention_1m + Bcell + CD4T + CD8T + Gran + Mono + NK	2.34197	1.28748	ii	methylation	chr1	2279730	G	MORN1	NM_024848	Body	chr1:2276358-2276657	S_Shelf	FALSE	0.251343	0.00112351305936367	0.000300625804824428	0.000186045715891028	1.18573
cg10429706	-5.17212e-05	1.8322e-05	-2.8229	0.00489046	-6.36858e-05	1.66833e-05	-3.81733	0.000146905	722	0.171202	1	0.251343	1	methylation ~ momBMI	methylation ~ momBMI + maternal_age + parity_1 + mat_smk_preg + edu_mat + social_class + bf_intention_1m + Bcell + CD4T + CD8T + Gran + Mono + NK	2.34197	1.28748	i	methylation	chr5	6713434	R	POLS	NM_006999	TSS1500	chr5:6712315-6714900	Island	TRUE	0.251343	-0.0000626551025184572	0.0000173186249845336	0.000297132355220433	1.18573
cg18731976	-8.17271e-05	2.80344e-05	-2.91524	0.00366467	-9.44841e-05	2.47513e-05	-3.81733	0.000146922	721	0.16485	1	0.251343	1	methylation ~ momBMI	methylation ~ momBMI + maternal_age + parity_1 + mat_smk_preg + edu_mat + social_class + bf_intention_1m + Bcell + CD4T + CD8T + Gran + Mono + NK	2.34197	1.28748	i	methylation	chr2	11485413	R	ROCK2	NM_004850	TSS1500	chr2:11483959-11485553	Island	FALSE	0.251343	-0.0000929550155476074	0.0000256938868545693	0.000297132510671134	1.18573
cg25054416	-4.77705e-05	1.5982e-05	-2.98902	0.00289432	-5.71264e-05	1.49691e-05	-3.8163	0.000147546	720	0.160017	1	0.251343	1	methylation ~ momBMI	methylation ~ momBMI + maternal_age + parity_1 + mat_smk_preg + edu_mat + social_class + bf_intention_1m + Bcell + CD4T + CD8T + Gran + Mono + NK	2.34197	1.28748	i	methylation	chr17	33700180	G	SLFN11;SLFN11;SLFN11;SLFN11;SLFN11	NM_001104587;NM_001104588;NM_001104589;NM_152270;NM_001104590	5'UTR;5'UTR;5'UTR;5'UTR;5'UTR	chr17:33700487-33700760	N_Shore	TRUE	0.251343	-0.0000562015846505643	0.0000155390886819775	0.000298281764220927	1.18573
cg06988336	0.00249713	0.000659618	3.78573	0.000166029	0.00216737	0.000568105	3.81508	0.000148224	722	0.121971	1	0.251343	1	methylation ~ momBMI	methylation ~ momBMI + maternal_age + parity_1 + mat_smk_preg + edu_mat + social_class + bf_intention_1m + Bcell + CD4T + CD8T + Gran + Mono + NK	2.34197	1.28748	i	methylation	chr16	89922397	R	SPIRE2	NM_032451	Body	chr16:89920497-89920740	S_Shore	TRUE	0.251343	0.00220246362717387	0.000589738873062827	0.000187982322530449	1.18573
cg21123505	-0.000753278	0.000207762	-3.62568	0.000308543	-0.000697048	0.000182731	-3.81461	0.000148521	721	0.12422	1	0.251343	1	methylation ~ momBMI	methylation ~ momBMI + maternal_age + parity_1 + mat_smk_preg + edu_mat + social_class + bf_intention_1m + Bcell + CD4T + CD8T + Gran + Mono + NK	2.34197	1.28748	ii	methylation	chr14	100755901	G				chr14:100758608-100759439	N_Shelf	FALSE	0.251343	-0.000685759160151859	0.000189689869990017	0.000300162609861402	1.18573
cg07065683	-7.52624e-05	1.85576e-05	-4.05561	5.54778e-05	-6.16455e-05	1.6164e-05	-3.81376	0.00014904	720	0.11308	1	0.251343	1	methylation ~ momBMI	methylation ~ momBMI + maternal_age + parity_1 + mat_smk_preg + edu_mat + social_class + bf_intention_1m + Bcell + CD4T + CD8T + Gran + Mono + NK	2.34197	1.28748	i	methylation	chr16	31153871	G	PRSS36	NM_173502	Body	chr16:31153556-31154474	Island	FALSE	0.251343	-0.0000606468799905853	0.0000167795130400981	0.000301112672934713	1.18573
cg27229407	-0.000119477	8.98956e-05	-1.32907	0.184255	-0.000268241	7.0341e-05	-3.81343	0.000149453	708	0.493392	1	0.251343	1	methylation ~ momBMI	methylation ~ momBMI + maternal_age + parity_1 + mat_smk_preg + edu_mat + social_class + bf_intention_1m + Bcell + CD4T + CD8T + Gran + Mono + NK	2.34197	1.28748	ii	methylation	chr1	103572615	G	COL11A1;COL11A1;COL11A1;COL11A1	NM_080629;NM_080630;NM_001168249;NM_001854	Body;Body;Body;Body		OpenSea	FALSE	0.251343	-0.00026389492027606	0.0000730196183067305	0.000301476878397845	1.18573
cg14530476	-4.83775e-05	2.26982e-05	-2.13133	0.033403	-7.31879e-05	1.91955e-05	-3.81276	0.000149721	715	0.270307	1	0.251343	1	methylation ~ momBMI	methylation ~ momBMI + maternal_age + parity_1 + mat_smk_preg + edu_mat + social_class + bf_intention_1m + Bcell + CD4T + CD8T + Gran + Mono + NK	2.34197	1.28748	i	methylation	chr8	117778582	R	UTP23	NM_032334	TSS200	chr8:117778487-117779146	Island	TRUE	0.251343	-0.0000720020385125572	0.0000199264979936249	0.0003022295544807	1.18573
cg14181425	0.000975462	0.000502396	1.94162	0.0525733	0.0015191	0.000398497	3.81206	0.000150027	721	0.311757	1	0.251343	1	methylation ~ momBMI	methylation ~ momBMI + maternal_age + parity_1 + mat_smk_preg + edu_mat + social_class + bf_intention_1m + Bcell + CD4T + CD8T + Gran + Mono + NK	2.34197	1.28748	ii	methylation	chr3	118924865	G					OpenSea	FALSE	0.251343	0.00154371408015076	0.000413672045728385	0.000190166171331751	1.18573
cg26923045	0.000793389	0.000351652	2.25617	0.0243602	0.00115357	0.000302614	3.81201	0.000150094	719	0.246337	1	0.251343	1	methylation ~ momBMI	methylation ~ momBMI + maternal_age + parity_1 + mat_smk_preg + edu_mat + social_class + bf_intention_1m + Bcell + CD4T + CD8T + Gran + Mono + NK	2.34197	1.28748	ii	methylation	chr16	27781225	G	KIAA0556	NM_015202	Body		OpenSea	FALSE	0.251343	0.00117226270761893	0.000314137747092712	0.000190204238284441	1.18573
cg22703975	-0.00424738	0.00117577	-3.61242	0.000324377	-0.00263113	0.000690389	-3.81108	0.000150557	724	0.12422	1	0.251343	1	methylation ~ momBMI	methylation ~ momBMI + maternal_age + parity_1 + mat_smk_preg + edu_mat + social_class + bf_intention_1m + Bcell + CD4T + CD8T + Gran + Mono + NK	2.34197	1.28748	ii	methylation	chr11	108765859	G	DDX10	NM_004398	Body		OpenSea	TRUE	0.251343	-0.00258847679889464	0.000716679479244915	0.000304121833372603	1.18573
cg27179571	0.00256628	0.00064585	3.97349	7.79789e-05	0.00238275	0.000625359	3.81021	0.000151147	720	0.11308	1	0.251343	1	methylation ~ momBMI	methylation ~ momBMI + maternal_age + parity_1 + mat_smk_preg + edu_mat + social_class + bf_intention_1m + Bcell + CD4T + CD8T + Gran + Mono + NK	2.34197	1.28748	ii	methylation	chr7	149419822	G	KRBA1	NM_032534	Body	chr7:149416662-149416974	S_Shelf	FALSE	0.251343	0.00242138366004651	0.00064917244863156	0.00019151439392427	1.18573
cg16000888	-5.57556e-05	1.95608e-05	-2.85038	0.00449267	-7.0704e-05	1.85575e-05	-3.81	0.000151348	716	0.168988	1	0.251343	1	methylation ~ momBMI	methylation ~ momBMI + maternal_age + parity_1 + mat_smk_preg + edu_mat + social_class + bf_intention_1m + Bcell + CD4T + CD8T + Gran + Mono + NK	2.34197	1.28748	i	methylation	chr11	560951	G	RASSF7;C11orf35;RASSF7;RASSF7	NM_001143994;NM_173573;NM_003475;NM_001143993	TSS1500;TSS200;TSS1500;TSS200	chr11:560382-561397	Island	FALSE	0.251343	-0.0000695575723900964	0.0000192641621890926	0.00030534348214589	1.18573
cg18471488	-0.00109852	0.000712383	-1.54203	0.123504	-0.00205437	0.000539333	-3.8091	0.000151744	724	0.421876	1	0.251343	1	methylation ~ momBMI	methylation ~ momBMI + maternal_age + parity_1 + mat_smk_preg + edu_mat + social_class + bf_intention_1m + Bcell + CD4T + CD8T + Gran + Mono + NK	2.34197	1.28748	i	methylation	chr20	30105550	R	HM13;HM13;HM13;HM13	NM_178580;NM_030789;NM_178581;NM_178582	Body;Body;Body;Body	chr20:30102057-30102856	S_Shelf	TRUE	0.251343	-0.00202105206050089	0.000559870891669747	0.000306369646816467	1.18573
cg24680852	-4.64036e-05	1.91754e-05	-2.41996	0.0157688	-6.3412e-05	1.66474e-05	-3.80912	0.000151767	722	0.218702	1	0.251343	1	methylation ~ momBMI	methylation ~ momBMI + maternal_age + parity_1 + mat_smk_preg + edu_mat + social_class + bf_intention_1m + Bcell + CD4T + CD8T + Gran + Mono + NK	2.34197	1.28748	i	methylation	chr19	1653131	G	TCF3	NM_003200	TSS1500		OpenSea	TRUE	0.251343	-0.00006238354050637	0.0000172813540342846	0.00030634373549069	1.18573
cg10601616	-0.000253503	6.872e-05	-3.68893	0.000242438	-0.000258033	6.77356e-05	-3.80941	0.000151793	711	0.123282	1	0.251343	1	methylation ~ momBMI	methylation ~ momBMI + maternal_age + parity_1 + mat_smk_preg + edu_mat + social_class + bf_intention_1m + Bcell + CD4T + CD8T + Gran + Mono + NK	2.34197	1.28748	i	methylation	chr10	106400702	R	SORCS3	NM_014978	TSS200	chr10:106399567-106402812	Island	TRUE	0.251343	-0.000253848208144015	0.0000703149633183212	0.000306009188102067	1.18573
cg14569576	-0.00010125	4.78533e-05	-2.11584	0.0347058	-0.000161592	4.24211e-05	-3.80923	0.000151885	712	0.273284	1	0.251343	1	methylation ~ momBMI	methylation ~ momBMI + maternal_age + parity_1 + mat_smk_preg + edu_mat + social_class + bf_intention_1m + Bcell + CD4T + CD8T + Gran + Mono + NK	2.34197	1.28748	i	methylation	chr9	102585669	R	NR4A3;NR4A3;NR4A3	NM_173199;NM_173198;NM_006981	5'UTR;5'UTR;5'UTR	chr9:102581791-102587561	Island	FALSE	0.251343	-0.000158971022532828	0.0000440365287869935	0.000306219694761154	1.18573
cg13474244	-0.000540623	0.000308834	-1.75053	0.0804529	-0.000976716	0.000256431	-3.80889	0.000151887	723	0.360756	1	0.251343	1	methylation ~ momBMI	methylation ~ momBMI + maternal_age + parity_1 + mat_smk_preg + edu_mat + social_class + bf_intention_1m + Bcell + CD4T + CD8T + Gran + Mono + NK	2.34197	1.28748	ii	methylation	chr11	85195100	G	DLG2	NM_001142699	Body		OpenSea	FALSE	0.251343	-0.000960873643538012	0.000266195511632419	0.000306605924620904	1.18573
cg24310336	-4.0706e-05	1.47897e-05	-2.75233	0.00606837	-5.16715e-05	1.35752e-05	-3.80633	0.00015364	712	0.177756	1	0.251343	1	methylation ~ momBMI	methylation ~ momBMI + maternal_age + parity_1 + mat_smk_preg + edu_mat + social_class + bf_intention_1m + Bcell + CD4T + CD8T + Gran + Mono + NK	2.34197	1.28748	i	methylation	chr17	10601044	G	C17orf48;SCO1	NM_020233;NM_004589	5'UTR;TSS200	chr17:10600425-10601199	Island	TRUE	0.251343	-0.0000508328410588452	0.0000140921019224452	0.000309535075504747	1.18573
cg24153199	-5.61299e-05	1.52588e-05	-3.67853	0.000252271	-5.66448e-05	1.48834e-05	-3.80592	0.000153851	714	0.123282	1	0.251343	1	methylation ~ momBMI	methylation ~ momBMI + maternal_age + parity_1 + mat_smk_preg + edu_mat + social_class + bf_intention_1m + Bcell + CD4T + CD8T + Gran + Mono + NK	2.34197	1.28748	i	methylation	chr14	50698328	G	SOS2	NM_006939	TSS1500	chr14:50697800-50698733	Island	FALSE	0.251343	-0.0000557253666951068	0.000015450116270962	0.000310005119323703	1.18573
cg15774543	-6.1437e-05	2.89523e-05	-2.12201	0.0341774	-9.83357e-05	2.58441e-05	-3.80495	0.000154274	723	0.272161	1	0.251343	1	methylation ~ momBMI	methylation ~ momBMI + maternal_age + parity_1 + mat_smk_preg + edu_mat + social_class + bf_intention_1m + Bcell + CD4T + CD8T + Gran + Mono + NK	2.34197	1.28748	i	methylation	chr11	93517310	G	MED17	NM_004268	TSS200	chr11:93517309-93518130	Island	TRUE	0.251343	-0.0000967390605903281	0.0000268282898818754	0.000311120701267421	1.18573
cg06128055	-0.00013106	3.33486e-05	-3.93	9.31965e-05	-8.75358e-05	2.30062e-05	-3.80488	0.000154427	717	0.11519	1	0.251343	1	methylation ~ momBMI	methylation ~ momBMI + maternal_age + parity_1 + mat_smk_preg + edu_mat + social_class + bf_intention_1m + Bcell + CD4T + CD8T + Gran + Mono + NK	2.34197	1.28748	i	methylation	chr10	93169846	R	HECTD2;LOC100188947;HECTD2	NM_173497;NR_024467;NM_182765	TSS1500;Body;TSS1500	chr10:93169487-93170573	Island	FALSE	0.251343	-0.0000861144640318946	0.0000238822457170936	0.000311199651856233	1.18573
cg11935018	-0.000113557	3.29233e-05	-3.44916	0.00059537	-0.000117252	3.08175e-05	-3.80473	0.000154542	716	0.131622	1	0.251343	1	methylation ~ momBMI	methylation ~ momBMI + maternal_age + parity_1 + mat_smk_preg + edu_mat + social_class + bf_intention_1m + Bcell + CD4T + CD8T + Gran + Mono + NK	2.34197	1.28748	i	methylation	chr5	180237215	R	MGAT1;MGAT1	NM_001114617;NM_001114618	TSS200;TSS1500	chr5:180236992-180238209	Island	TRUE	0.251343	-0.000115348388836982	0.0000319910763935272	0.000311381408085378	1.18573
cg11641222	0.00124032	0.000606587	2.04474	0.0412453	0.00182182	0.000478855	3.80453	0.000154626	718	0.288377	1	0.251343	1	methylation ~ momBMI	methylation ~ momBMI + maternal_age + parity_1 + mat_smk_preg + edu_mat + social_class + bf_intention_1m + Bcell + CD4T + CD8T + Gran + Mono + NK	2.34197	1.28748	ii	methylation	chr8	121566699	G	SNTB1	NM_021021	Body		OpenSea	FALSE	0.251343	0.00185140125910567	0.000497090471953597	0.000195721756853405	1.18573
cg03315935	-9.406e-05	3.33009e-05	-2.82455	0.00486585	-9.29347e-05	2.44294e-05	-3.80421	0.000154763	721	0.171054	1	0.251343	1	methylation ~ momBMI	methylation ~ momBMI + maternal_age + parity_1 + mat_smk_preg + edu_mat + social_class + bf_intention_1m + Bcell + CD4T + CD8T + Gran + Mono + NK	2.34197	1.28748	i	methylation	chr5	98108744	R	RGMB	NM_001012761	Body	chr5:98108678-98110307	Island	TRUE	0.251343	-0.0000914254709398843	0.0000253597020640202	0.000311975476330211	1.18573
cg03719314	-6.63144e-05	1.83782e-05	-3.60832	0.000329941	-6.74617e-05	1.77353e-05	-3.8038	0.000155258	708	0.124464	1	0.251343	1	methylation ~ momBMI	methylation ~ momBMI + maternal_age + parity_1 + mat_smk_preg + edu_mat + social_class + bf_intention_1m + Bcell + CD4T + CD8T + Gran + Mono + NK	2.34197	1.28748	i	methylation	chr8	125487057	R	RNF139;RNF139	NM_007218;NM_007218	1stExon;5'UTR	chr8:125486521-125487622	Island	FALSE	0.251343	-0.0000663660754402815	0.0000184107051038028	0.000312447919406159	1.18573
cg07202210	-5.54909e-05	1.47672e-05	-3.75771	0.000185451	-5.4749e-05	1.43948e-05	-3.80339	0.000155342	717	0.121971	1	0.251343	1	methylation ~ momBMI	methylation ~ momBMI + maternal_age + parity_1 + mat_smk_preg + edu_mat + social_class + bf_intention_1m + Bcell + CD4T + CD8T + Gran + Mono + NK	2.34197	1.28748	i	methylation	chr1	182758792	R				chr1:182758395-182759097	Island	FALSE	0.251343	-0.0000538597109101283	0.0000149429530584143	0.000312928823695214	1.18573
cg26600608	-5.71685e-05	1.78937e-05	-3.1949	0.00146111	-6.46709e-05	1.70034e-05	-3.80341	0.000155517	707	0.146406	1	0.251343	1	methylation ~ momBMI	methylation ~ momBMI + maternal_age + parity_1 + mat_smk_preg + edu_mat + social_class + bf_intention_1m + Bcell + CD4T + CD8T + Gran + Mono + NK	2.34197	1.28748	i	methylation	chr5	180480234	G	BTNL9	NM_152547	Body	chr5:180479585-180480959	Island	TRUE	0.251343	-0.0000636204188453511	0.000017650867635256	0.000312900029277935	1.18573
cg13717446	-0.000161065	3.94515e-05	-4.0826	4.95389e-05	-0.000109041	2.86741e-05	-3.80279	0.000155655	720	0.11308	1	0.251343	1	methylation ~ momBMI	methylation ~ momBMI + maternal_age + parity_1 + mat_smk_preg + edu_mat + social_class + bf_intention_1m + Bcell + CD4T + CD8T + Gran + Mono + NK	2.34197	1.28748	i	methylation	chr17	62777761	G	LOC146880;LOC146880	NR_026899;NR_027487	Body;TSS200	chr17:62774366-62777797	Island	FALSE	0.251343	-0.00010727002402966	0.0000297659934755132	0.000313625300932936	1.18573
cg02487712	0.00125314	0.000635417	1.97216	0.0489727	0.00209789	0.000551944	3.80091	0.000156742	724	0.304734	1	0.251343	1	methylation ~ momBMI	methylation ~ momBMI + maternal_age + parity_1 + mat_smk_preg + edu_mat + social_class + bf_intention_1m + Bcell + CD4T + CD8T + Gran + Mono + NK	2.34197	1.28748	ii	methylation	chr10	134733396	G				chr10:134732601-134733777	Island	FALSE	0.251343	0.00213198858459797	0.000572962390939096	0.000198441572399765	1.18573
cg10371306	-9.51388e-05	3.55831e-05	-2.67371	0.00767521	-0.000125566	3.30467e-05	-3.79965	0.000157827	708	0.18546	1	0.251343	1	methylation ~ momBMI	methylation ~ momBMI + maternal_age + parity_1 + mat_smk_preg + edu_mat + social_class + bf_intention_1m + Bcell + CD4T + CD8T + Gran + Mono + NK	2.34197	1.28748	i	methylation	chr11	8985977	G	TMEM9B;TMEM9B	NM_020644;NM_020644	5'UTR;1stExon	chr11:8985452-8986507	Island	FALSE	0.251343	-0.000123524418828951	0.0000343051412948487	0.000317294114877096	1.18573
cg27561031	-9.46435e-05	9.45463e-05	-1.00103	0.317156	-0.00024467	6.44384e-05	-3.79696	0.000159493	709	0.616799	1	0.251343	1	methylation ~ momBMI	methylation ~ momBMI + maternal_age + parity_1 + mat_smk_preg + edu_mat + social_class + bf_intention_1m + Bcell + CD4T + CD8T + Gran + Mono + NK	2.34197	1.28748	ii	methylation	chr1	179851219	G	TOR1AIP1	NM_015602	TSS200	chr1:179851482-179852371	N_Shore	FALSE	0.251343	-0.000240689093898004	0.0000668921949827253	0.000320471413834301	1.18573
cg02485462	-0.00208756	0.000482892	-4.32304	1.75575e-05	-0.0016134	0.000425005	-3.79619	0.000159728	722	0.113036	1	0.251343	1	methylation ~ momBMI	methylation ~ momBMI + maternal_age + parity_1 + mat_smk_preg + edu_mat + social_class + bf_intention_1m + Bcell + CD4T + CD8T + Gran + Mono + NK	2.34197	1.28748	ii	methylation	chr17	1028931	G	ABR;ABR	NM_021962;NM_001159746	Body;5'UTR	chr17:1028544-1028972	Island	FALSE	0.251343	-0.00158714642822442	0.000441189720581036	0.000321384529631824	1.18573
cg00405843	-4.84194e-05	1.32103e-05	-3.66526	0.000265429	-4.85964e-05	1.28041e-05	-3.79537	0.000160384	715	0.123282	1	0.251343	1	methylation ~ momBMI	methylation ~ momBMI + maternal_age + parity_1 + mat_smk_preg + edu_mat + social_class + bf_intention_1m + Bcell + CD4T + CD8T + Gran + Mono + NK	2.34197	1.28748	i	methylation	chr7	128828575	G	SMO	NM_005631	TSS200	chr7:128828333-128829366	Island	FALSE	0.251343	-0.0000478053375088547	0.0000132917128844538	0.000322369847127163	1.18573
cg06974961	-5.64583e-05	1.51455e-05	-3.72773	0.000208637	-5.71783e-05	1.50673e-05	-3.79485	0.000160806	710	0.122652	1	0.251343	1	methylation ~ momBMI	methylation ~ momBMI + maternal_age + parity_1 + mat_smk_preg + edu_mat + social_class + bf_intention_1m + Bcell + CD4T + CD8T + Gran + Mono + NK	2.34197	1.28748	i	methylation	chr1	23543805	G				chr1:23543377-23544237	Island	FALSE	0.251343	-0.0000562474654935281	0.0000156410958362768	0.000322982347002	1.18573
cg25422937	-6.88365e-05	1.91635e-05	-3.59207	0.000350696	-6.86967e-05	1.81049e-05	-3.79437	0.000161078	712	0.125264	1	0.251343	1	methylation ~ momBMI	methylation ~ momBMI + maternal_age + parity_1 + mat_smk_preg + edu_mat + social_class + bf_intention_1m + Bcell + CD4T + CD8T + Gran + Mono + NK	2.34197	1.28748	i	methylation	chr12	112123904	R	ACAD10;ACAD10;ACAD10;ACAD10;BRAP	NM_025247;NM_001136538;NM_025247;NM_001136538;NM_006768	5'UTR;5'UTR;1stExon;1stExon;TSS200	chr12:112123246-112124059	Island	FALSE	0.251343	-0.0000675782377087453	0.0000187943788385653	0.000323567436665939	1.18573
cg11145633	-8.55536e-05	2.47905e-05	-3.45106	0.000591021	-8.77223e-05	2.31261e-05	-3.79321	0.000161639	721	0.131007	1	0.251343	1	methylation ~ momBMI	methylation ~ momBMI + maternal_age + parity_1 + mat_smk_preg + edu_mat + social_class + bf_intention_1m + Bcell + CD4T + CD8T + Gran + Mono + NK	2.34197	1.28748	i	methylation	chr14	91976900	G	SMEK1	NM_032560	TSS1500	chr14:91975670-91977326	Island	FALSE	0.251343	-0.0000862936106956386	0.0000240067877589035	0.000324952126726738	1.18573
cg26179441	-5.97369e-05	1.83412e-05	-3.25698	0.0011802	-6.69257e-05	1.76427e-05	-3.7934	0.000161853	704	0.144153	1	0.251343	1	methylation ~ momBMI	methylation ~ momBMI + maternal_age + parity_1 + mat_smk_preg + edu_mat + social_class + bf_intention_1m + Bcell + CD4T + CD8T + Gran + Mono + NK	2.34197	1.28748	i	methylation	chr22	42084863	R	NHP2L1;NHP2L1	NM_001003796;NM_001003796	5'UTR;1stExon	chr22:42084641-42085014	Island	FALSE	0.251343	-0.0000658357354764809	0.0000183145151384802	0.000324728268573768	1.18573
cg08497239	-0.0014405	0.000428692	-3.36023	0.000820026	-0.00150115	0.000395818	-3.79253	0.000162115	719	0.136103	1	0.251343	1	methylation ~ momBMI	methylation ~ momBMI + maternal_age + parity_1 + mat_smk_preg + edu_mat + social_class + bf_intention_1m + Bcell + CD4T + CD8T + Gran + Mono + NK	2.34197	1.28748	ii	methylation	chr16	29300445	G				chr16:29296481-29296721	S_Shelf	TRUE	0.251343	-0.00147669734641988	0.000410891006574372	0.000325776605491525	1.18573
cg09242307	-0.00181176	0.00059969	-3.02116	0.0026092	-0.00129036	0.000340266	-3.79222	0.000162544	707	0.157511	1	0.251343	1	methylation ~ momBMI	methylation ~ momBMI + maternal_age + parity_1 + mat_smk_preg + edu_mat + social_class + bf_intention_1m + Bcell + CD4T + CD8T + Gran + Mono + NK	2.34197	1.28748	ii	methylation	chr12	24435026	G	SOX5	NM_152989	5'UTR		OpenSea	FALSE	0.251343	-0.0012693420474768	0.00035322303517221	0.000326141288627833	1.18573
cg16739118	-6.4106e-05	1.5536e-05	-4.12628	4.1208e-05	-5.88645e-05	1.55238e-05	-3.79189	0.00016256	717	0.11308	1	0.251343	1	methylation ~ momBMI	methylation ~ momBMI + maternal_age + parity_1 + mat_smk_preg + edu_mat + social_class + bf_intention_1m + Bcell + CD4T + CD8T + Gran + Mono + NK	2.34197	1.28748	i	methylation	chr12	26275661	G	BHLHE41	NM_030762	Body	chr12:26275049-26275878	Island	FALSE	0.251343	-0.0000579054276718157	0.0000161149231323168	0.000326541621707231	1.18573
cg13181928	0.00146916	0.000295595	4.97019	8.38685e-07	0.000908275	0.00023955	3.79158	0.000162819	714	0.0674939	0.404963	0.251343	1	methylation ~ momBMI	methylation ~ momBMI + maternal_age + parity_1 + mat_smk_preg + edu_mat + social_class + bf_intention_1m + Bcell + CD4T + CD8T + Gran + Mono + NK	2.34197	1.28748	ii	methylation	chr17	6947323	G	SLC16A11	NM_153357	TSS200	chr17:6945389-6947521	Island	FALSE	0.251343	0.000923073711258612	0.00024867265312652	0.000205625298443438	1.18573
cg11814464	-0.000102655	2.87857e-05	-3.56618	0.000386247	-0.000101485	2.67683e-05	-3.79123	0.000162927	720	0.125348	1	0.251343	1	methylation ~ momBMI	methylation ~ momBMI + maternal_age + parity_1 + mat_smk_preg + edu_mat + social_class + bf_intention_1m + Bcell + CD4T + CD8T + Gran + Mono + NK	2.34197	1.28748	i	methylation	chr18	7567548	G	PTPRM;PTPRM;PTPRM;PTPRM	NM_001105244;NM_002845;NM_002845;NM_001105244	1stExon;1stExon;5'UTR;5'UTR	chr18:7566557-7568830	Island	TRUE	0.251343	-0.0000998310824239805	0.00002778765946527	0.000327343527830971	1.18573
cg08745599	-4.52731e-05	1.96872e-05	-2.29962	0.0217562	-6.3404e-05	1.67318e-05	-3.78943	0.000164108	719	0.238855	1	0.252089	1	methylation ~ momBMI	methylation ~ momBMI + maternal_age + parity_1 + mat_smk_preg + edu_mat + social_class + bf_intention_1m + Bcell + CD4T + CD8T + Gran + Mono + NK	2.34197	1.28748	i	methylation	chr17	17495332	G	PEMT	NM_148172	TSS1500	chr17:17494598-17495505	Island	FALSE	0.252089	-0.0000623703079947649	0.0000173689597286348	0.000329530019108151	1.18573
cg16469441	-4.16775e-05	1.2892e-05	-3.23281	0.00128176	-4.71486e-05	1.24484e-05	-3.78752	0.000165307	721	0.145269	1	0.252089	1	methylation ~ momBMI	methylation ~ momBMI + maternal_age + parity_1 + mat_smk_preg + edu_mat + social_class + bf_intention_1m + Bcell + CD4T + CD8T + Gran + Mono + NK	2.34197	1.28748	i	methylation	chr22	20850308	G	KLHL22	NM_032775	TSS200	chr22:20849594-20850404	Island	FALSE	0.252089	-0.0000463795080942731	0.0000129224306072382	0.000331859723591557	1.18573
cg22106556	0.000507826	0.000112164	4.52754	6.99067e-06	0.000340873	8.99998e-05	3.78749	0.000165428	716	0.0974665	1	0.252089	1	methylation ~ momBMI	methylation ~ momBMI + maternal_age + parity_1 + mat_smk_preg + edu_mat + social_class + bf_intention_1m + Bcell + CD4T + CD8T + Gran + Mono + NK	2.34197	1.28748	ii	methylation	chr11	14380825	G	RRAS2;RRAS2	NM_012250;NM_001102669	TSS200;TSS1500	chr11:14379808-14380737	S_Shore	TRUE	0.252089	0.000346433000775079	0.0000934269810356204	0.000208851857245326	1.18573
cg19603390	-4.73166e-05	1.29133e-05	-3.66419	0.000266367	-4.83578e-05	1.27705e-05	-3.78667	0.000165866	721	0.123282	1	0.252089	1	methylation ~ momBMI	methylation ~ momBMI + maternal_age + parity_1 + mat_smk_preg + edu_mat + social_class + bf_intention_1m + Bcell + CD4T + CD8T + Gran + Mono + NK	2.34197	1.28748	i	methylation	chr7	7222222	G	C1GALT1	NM_020156	TSS200	chr7:7222020-7222974	Island	TRUE	0.252089	-0.0000475688142479311	0.0000132568483721345	0.000332911924716654	1.18573
cg24477899	-7.758e-05	1.97295e-05	-3.93218	9.23024e-05	-6.82112e-05	1.80217e-05	-3.78494	0.000166956	723	0.11519	1	0.252089	1	methylation ~ momBMI	methylation ~ momBMI + maternal_age + parity_1 + mat_smk_preg + edu_mat + social_class + bf_intention_1m + Bcell + CD4T + CD8T + Gran + Mono + NK	2.34197	1.28748	i	methylation	chr19	10305780	G	DNMT1;DNMT1	NM_001130823;NM_001379	TSS200;TSS200	chr19:10304966-10305864	Island	FALSE	0.252089	-0.0000670978183927089	0.0000187079903355605	0.000335035454269401	1.18573
cg02183231	-8.32767e-05	1.98219e-05	-4.20126	2.9882e-05	-7.4144e-05	1.95968e-05	-3.78348	0.00016796	721	0.11308	1	0.252089	1	methylation ~ momBMI	methylation ~ momBMI + maternal_age + parity_1 + mat_smk_preg + edu_mat + social_class + bf_intention_1m + Bcell + CD4T + CD8T + Gran + Mono + NK	2.34197	1.28748	i	methylation	chr6	46459224	G				chr6:46458878-46459257	Island	FALSE	0.252089	-0.0000729333708846385	0.0000203430278086133	0.000336848689600471	1.18573
cg03611151	-0.00156367	0.000634939	-2.4627	0.0140218	-0.00170628	0.000451013	-3.78322	0.000168076	724	0.212168	1	0.252089	1	methylation ~ momBMI	methylation ~ momBMI + maternal_age + parity_1 + mat_smk_preg + edu_mat + social_class + bf_intention_1m + Bcell + CD4T + CD8T + Gran + Mono + NK	2.34197	1.28748	i	methylation	chr1	24229581	R	CNR2	NM_001841	5'UTR	chr1:24229115-24229537	S_Shore	TRUE	0.252089	-0.00167841520261571	0.000468187342727872	0.000337178691861346	1.18573
cg20564913	-9.75439e-05	2.52634e-05	-3.86108	0.000123072	-8.89156e-05	2.35044e-05	-3.78294	0.00016834	720	0.117189	1	0.252089	1	methylation ~ momBMI	methylation ~ momBMI + maternal_age + parity_1 + mat_smk_preg + edu_mat + social_class + bf_intention_1m + Bcell + CD4T + CD8T + Gran + Mono + NK	2.34197	1.28748	i	methylation	chr4	1006270	R	FGFRL1;FGFRL1;FGFRL1;FGFRL1	NM_001004358;NM_021923;NM_021923;NM_001004356	5'UTR;1stExon;5'UTR;5'UTR	chr4:1005930-1006282	Island	FALSE	0.252089	-0.0000874635420113658	0.0000243994455064515	0.000337526842330479	1.18573
cg19084053	-0.00293657	0.000759805	-3.86491	0.00012114	-0.00225205	0.000595378	-3.78255	0.000168521	724	0.117189	1	0.252089	1	methylation ~ momBMI	methylation ~ momBMI + maternal_age + parity_1 + mat_smk_preg + edu_mat + social_class + bf_intention_1m + Bcell + CD4T + CD8T + Gran + Mono + NK	2.34197	1.28748	ii	methylation	chr4	189548707	G				chr4:189552385-189552791	N_Shelf	FALSE	0.252089	-0.00221526345448719	0.00061805054497675	0.00033801509777318	1.18573
cg25967872	-0.000112498	5.20939e-05	-2.15953	0.0311385	-0.000146021	3.86049e-05	-3.78244	0.000168632	722	0.264785	1	0.252089	1	methylation ~ momBMI	methylation ~ momBMI + maternal_age + parity_1 + mat_smk_preg + edu_mat + social_class + bf_intention_1m + Bcell + CD4T + CD8T + Gran + Mono + NK	2.34197	1.28748	i	methylation	chr3	141205623	G	RASA2	NM_006506	TSS1500	chr3:141205539-141205744	Island	FALSE	0.252089	-0.000143635550894872	0.0000400749586890442	0.000338149010329194	1.18573
cg12057741	-6.55656e-05	2.44438e-05	-2.6823	0.00748256	-8.73739e-05	2.31105e-05	-3.7807	0.000170051	709	0.184261	1	0.253427	1	methylation ~ momBMI	methylation ~ momBMI + maternal_age + parity_1 + mat_smk_preg + edu_mat + social_class + bf_intention_1m + Bcell + CD4T + CD8T + Gran + Mono + NK	2.34197	1.28748	i	methylation	chr8	119964124	R	TNFRSF11B;TNFRSF11B	NM_002546;NM_002546	1stExon;5'UTR	chr8:119963946-119964178	Island	FALSE	0.253427	-0.0000859461527289533	0.0000239905669350638	0.000340324512888289	1.18573
cg05379947	-6.5082e-05	2.55601e-05	-2.54623	0.0110958	-8.93762e-05	2.36529e-05	-3.77865	0.000171124	724	0.200144	1	0.25424	1	methylation ~ momBMI	methylation ~ momBMI + maternal_age + parity_1 + mat_smk_preg + edu_mat + social_class + bf_intention_1m + Bcell + CD4T + CD8T + Gran + Mono + NK	2.34197	1.28748	i	methylation	chr6	35436047	R	RPL10A	NM_007104	TSS200	chr6:35435810-35437084	Island	FALSE	0.25424	-0.0000879148985497589	0.0000245536397378994	0.00034290572693204	1.18573
cg24337993	-4.21904e-05	1.2109e-05	-3.48421	0.000523596	-4.33888e-05	1.14903e-05	-3.77611	0.000172943	719	0.130479	1	0.254693	1	methylation ~ momBMI	methylation ~ momBMI + maternal_age + parity_1 + mat_smk_preg + edu_mat + social_class + bf_intention_1m + Bcell + CD4T + CD8T + Gran + Mono + NK	2.34197	1.28748	i	methylation	chr17	1171587	G				chr17:1171408-1171946	Island	FALSE	0.254693	-0.0000426789167387053	0.000011927893821477	0.000346132134795254	1.18573
cg17642201	0.00106408	0.000359256	2.9619	0.00315803	0.00120481	0.00031912	3.77541	0.000173338	723	0.161371	1	0.254693	1	methylation ~ momBMI	methylation ~ momBMI + maternal_age + parity_1 + mat_smk_preg + edu_mat + social_class + bf_intention_1m + Bcell + CD4T + CD8T + Gran + Mono + NK	2.34197	1.28748	i	methylation	chr6	159549216	R				chr6:159550082-159550382	N_Shore	TRUE	0.254693	0.00122452368558349	0.000331271995360398	0.000218652657173785	1.18573
cg02484708	-0.000115756	4.11966e-05	-2.80985	0.00509166	-0.000128386	3.40061e-05	-3.77538	0.000173461	718	0.17252	1	0.254693	1	methylation ~ momBMI	methylation ~ momBMI + maternal_age + parity_1 + mat_smk_preg + edu_mat + social_class + bf_intention_1m + Bcell + CD4T + CD8T + Gran + Mono + NK	2.34197	1.28748	i	methylation	chr17	57409001	R	YPEL2	NM_001005404	TSS200	chr17:57408787-57410145	Island	FALSE	0.254693	-0.00012628508927316	0.0000353010677116317	0.000347064647135315	1.18573
cg10630155	0.000520116	0.000107418	4.84197	1.57868e-06	0.000332803	8.81493e-05	3.77545	0.000173539	712	0.0745007	0.762272	0.254693	1	methylation ~ momBMI	methylation ~ momBMI + maternal_age + parity_1 + mat_smk_preg + edu_mat + social_class + bf_intention_1m + Bcell + CD4T + CD8T + Gran + Mono + NK	2.34197	1.28748	ii	methylation	chr4	16085666	G	PROM1;PROM1	NM_001145848;NM_001145847	TSS200;TSS200	chr4:16084195-16085735	Island	FALSE	0.254693	0.000338248674922548	0.0000915060600089117	0.000218624952938756	1.18573
cg16214653	0.00284391	0.00075342	3.77467	0.00017338	0.00278998	0.000740144	3.7695	0.000177387	724	0.121971	1	0.257549	1	methylation ~ momBMI	methylation ~ momBMI + maternal_age + parity_1 + mat_smk_preg + edu_mat + social_class + bf_intention_1m + Bcell + CD4T + CD8T + Gran + Mono + NK	2.34197	1.28748	i	methylation	chr15	100048500	R					OpenSea	FALSE	0.257549	0.00283570106687417	0.000768328829368072	0.000223603606300303	1.18573
cg01145353	-0.000829602	0.000189017	-4.38903	1.30982e-05	-0.000564389	0.000149801	-3.76758	0.000178833	719	0.102008	1	0.257549	1	methylation ~ momBMI	methylation ~ momBMI + maternal_age + parity_1 + mat_smk_preg + edu_mat + social_class + bf_intention_1m + Bcell + CD4T + CD8T + Gran + Mono + NK	2.34197	1.28748	ii	methylation	chr10	124274203	G	HTRA1	NM_002775	3'UTR		OpenSea	FALSE	0.257549	-0.000555134665355156	0.000155505923019911	0.000357169510803356	1.18573
cg17988623	-0.000864819	0.00032832	-2.63407	0.00861897	-0.000897821	0.000238442	-3.76536	0.000180417	718	0.189703	1	0.257549	1	methylation ~ momBMI	methylation ~ momBMI + maternal_age + parity_1 + mat_smk_preg + edu_mat + social_class + bf_intention_1m + Bcell + CD4T + CD8T + Gran + Mono + NK	2.34197	1.28748	ii	methylation	chr11	117025270	G	PAFAH1B2	NM_002572	Body		OpenSea	FALSE	0.257549	-0.000883089818884373	0.000247521800745352	0.000360093566014265	1.18573
cg20114151	0.00039878	0.000105699	3.7728	0.000174989	0.000327493	8.69677e-05	3.76569	0.00018042	707	0.121971	1	0.257549	1	methylation ~ momBMI	methylation ~ momBMI + maternal_age + parity_1 + mat_smk_preg + edu_mat + social_class + bf_intention_1m + Bcell + CD4T + CD8T + Gran + Mono + NK	2.34197	1.28748	i	methylation	chr7	156833093	R				chr7:156832678-156832961	S_Shore	FALSE	0.257549	0.000332866141247425	0.0000902794363338515	0.000226855511983796	1.18573
cg21526343	-6.60335e-05	5.03764e-05	-1.3108	0.190343	-0.000129382	3.43626e-05	-3.7652	0.000180472	721	0.499579	1	0.257549	1	methylation ~ momBMI	methylation ~ momBMI + maternal_age + parity_1 + mat_smk_preg + edu_mat + social_class + bf_intention_1m + Bcell + CD4T + CD8T + Gran + Mono + NK	2.34197	1.28748	i	methylation	chr7	86974861	G	TP53TG1;CROT;CROT;CROT	NR_015381;NM_021151;NR_026585;NM_001143935	TSS200;TSS200;TSS200;TSS200	chr7:86974740-86975088	Island	FALSE	0.257549	-0.000127258997443768	0.0000356711061675617	0.000360313724537272	1.18573
cg07314067	-0.000122498	3.58075e-05	-3.42103	0.000659068	-0.00010409	2.76504e-05	-3.76449	0.000180956	722	0.133635	1	0.257549	1	methylation ~ momBMI	methylation ~ momBMI + maternal_age + parity_1 + mat_smk_preg + edu_mat + social_class + bf_intention_1m + Bcell + CD4T + CD8T + Gran + Mono + NK	2.34197	1.28748	i	methylation	chr10	135171574	R	C10orf125;C10orf125	NM_198472;NM_001098483	TSS200;TSS200	chr10:135170645-135171954	Island	FALSE	0.257549	-0.000102381424665383	0.0000287033609982267	0.000361257748955245	1.18573
cg10566660	-0.000598622	0.000732448	-0.81729	0.414032	-0.0019221	0.000510641	-3.76408	0.0001812	724	0.691682	1	0.257549	1	methylation ~ momBMI	methylation ~ momBMI + maternal_age + parity_1 + mat_smk_preg + edu_mat + social_class + bf_intention_1m + Bcell + CD4T + CD8T + Gran + Mono + NK	2.34197	1.28748	ii	methylation	chr13	27954774	G					OpenSea	FALSE	0.257549	-0.00189054875847462	0.000530086363716378	0.000361791893508023	1.18573
cg19245498	-0.00091799	0.00029408	-3.12157	0.00187136	-0.000866937	0.000230309	-3.76424	0.000181238	717	0.15136	1	0.257549	1	methylation ~ momBMI	methylation ~ momBMI + maternal_age + parity_1 + mat_smk_preg + edu_mat + social_class + bf_intention_1m + Bcell + CD4T + CD8T + Gran + Mono + NK	2.34197	1.28748	ii	methylation	chr1	59884012	G	FGGY;FGGY	NM_018291;NM_001113411	Body;Body		OpenSea	FALSE	0.257549	-0.000852708303560544	0.000239078951898951	0.000361589112698963	1.18573
cg09506515	-7.64027e-05	2.24349e-05	-3.40552	0.000696967	-8.11197e-05	2.15515e-05	-3.76398	0.000181292	723	0.134297	1	0.257549	1	methylation ~ momBMI	methylation ~ momBMI + maternal_age + parity_1 + mat_smk_preg + edu_mat + social_class + bf_intention_1m + Bcell + CD4T + CD8T + Gran + Mono + NK	2.34197	1.28748	i	methylation	chr20	37075283	G	SNHG11;SNORA39	NR_003239;NR_002972	TSS200;TSS1500	chr20:37075227-37075854	Island	FALSE	0.257549	-0.0000797882446100609	0.0000223722337474486	0.000361924365797213	1.18573
cg16032162	-9.81027e-05	2.52632e-05	-3.88323	0.00011259	-9.3159e-05	2.47496e-05	-3.76406	0.000181303	720	0.117189	1	0.257549	1	methylation ~ momBMI	methylation ~ momBMI + maternal_age + parity_1 + mat_smk_preg + edu_mat + social_class + bf_intention_1m + Bcell + CD4T + CD8T + Gran + Mono + NK	2.34197	1.28748	i	methylation	chr10	77161653	R	C10orf41;ZNF503	NR_024421;NM_032772	Body;TSS200	chr10:77155128-77169600	Island	TRUE	0.257549	-0.0000916299787001599	0.0000256921031368627	0.000361829534124044	1.18573
cg20231883	0.000851271	0.000429145	1.98364	0.0476757	0.00138829	0.000368887	3.76346	0.000181703	721	0.302105	1	0.257549	1	methylation ~ momBMI	methylation ~ momBMI + maternal_age + parity_1 + mat_smk_preg + edu_mat + social_class + bf_intention_1m + Bcell + CD4T + CD8T + Gran + Mono + NK	2.34197	1.28748	ii	methylation	chr2	120230275	G	SCTR	NM_002980	Body		OpenSea	FALSE	0.257549	0.00141108264266215	0.000382934381468005	0.000228774294777522	1.18573
cg06696800	-8.82718e-05	4.29498e-05	-2.05523	0.0402242	-0.000143639	3.81653e-05	-3.7636	0.000181885	708	0.285967	1	0.257549	1	methylation ~ momBMI	methylation ~ momBMI + maternal_age + parity_1 + mat_smk_preg + edu_mat + social_class + bf_intention_1m + Bcell + CD4T + CD8T + Gran + Mono + NK	2.34197	1.28748	i	methylation	chr2	75788038	R	FAM176A;FAM176A;FAM176A	NM_032181;NM_001135032;NM_001135032	5'UTR;5'UTR;1stExon	chr2:75787717-75788312	Island	FALSE	0.257549	-0.000141280995274356	0.0000396186476854811	0.000362440051482141	1.18573
cg08797741	-8.0213e-05	2.10504e-05	-3.81053	0.000150588	-7.43588e-05	1.97695e-05	-3.76129	0.000183324	718	0.121881	1	0.258768	1	methylation ~ momBMI	methylation ~ momBMI + maternal_age + parity_1 + mat_smk_preg + edu_mat + social_class + bf_intention_1m + Bcell + CD4T + CD8T + Gran + Mono + NK	2.34197	1.28748	i	methylation	chr3	47555315	R	C3orf75	NM_001031703	TSS200	chr3:47554805-47555404	Island	FALSE	0.258768	-0.0000731374756963082	0.0000205223444436329	0.000365528264025312	1.18573
cg26767214	-0.00106512	0.000680758	-1.5646	0.118115	-0.00206111	0.000548271	-3.75929	0.000184635	724	0.414764	1	0.258768	1	methylation ~ momBMI	methylation ~ momBMI + maternal_age + parity_1 + mat_smk_preg + edu_mat + social_class + bf_intention_1m + Bcell + CD4T + CD8T + Gran + Mono + NK	2.34197	1.28748	i	methylation	chr15	40762864	R	CHST14	NM_130468	TSS1500	chr15:40763162-40764196	N_Shore	TRUE	0.258768	-0.00202724115042958	0.000569149886693019	0.000368214717671886	1.18573
cg11016151	0.000598303	0.000410274	1.4583	0.1452	0.00096398	0.000256438	3.75912	0.000185038	711	0.449607	1	0.258768	1	methylation ~ momBMI	methylation ~ momBMI + maternal_age + parity_1 + mat_smk_preg + edu_mat + social_class + bf_intention_1m + Bcell + CD4T + CD8T + Gran + Mono + NK	2.34197	1.28748	ii	methylation	chr2	12609420	G					OpenSea	FALSE	0.258768	0.000979822623937293	0.000266203034606275	0.000232563303622196	1.18573
cg04233201	-0.00215854	0.000704719	-3.06298	0.00227379	-0.00150702	0.000400926	-3.75886	0.000185121	716	0.155192	1	0.258768	1	methylation ~ momBMI	methylation ~ momBMI + maternal_age + parity_1 + mat_smk_preg + edu_mat + social_class + bf_intention_1m + Bcell + CD4T + CD8T + Gran + Mono + NK	2.34197	1.28748	ii	methylation	chr8	33937768	G					OpenSea	FALSE	0.258768	-0.00148225345184587	0.000416193192067766	0.000368804896279585	1.18573
cg10512376	-0.00233388	0.000788192	-2.96106	0.00316639	-0.00263288	0.000700628	-3.75789	0.000185652	724	0.161547	1	0.258768	1	methylation ~ momBMI	methylation ~ momBMI + maternal_age + parity_1 + mat_smk_preg + edu_mat + social_class + bf_intention_1m + Bcell + CD4T + CD8T + Gran + Mono + NK	2.34197	1.28748	ii	methylation	chr4	101440278	G	EMCN;EMCN	NM_001159694;NM_016242	TSS1500;TSS1500		OpenSea	FALSE	0.258768	-0.00258959892349967	0.000727308098865458	0.000370113576289285	1.18573
cg10266124	-4.40062e-05	1.54766e-05	-2.84341	0.00459009	-5.38188e-05	1.43228e-05	-3.75755	0.000185962	721	0.169457	1	0.258768	1	methylation ~ momBMI	methylation ~ momBMI + maternal_age + parity_1 + mat_smk_preg + edu_mat + social_class + bf_intention_1m + Bcell + CD4T + CD8T + Gran + Mono + NK	2.34197	1.28748	i	methylation	chr6	32936655	G	BRD2;BRD2	NM_005104;NM_005104	1stExon;5'UTR	chr6:32935896-32936792	Island	TRUE	0.258768	-0.0000529339233911527	0.0000148682504392185	0.000370574521402056	1.18573
cg20977312	-0.000759822	0.00100376	-0.756973	0.449313	-0.00224767	0.000598308	-3.7567	0.000186537	723	0.716235	1	0.258823	1	methylation ~ momBMI	methylation ~ momBMI + maternal_age + parity_1 + mat_smk_preg + edu_mat + social_class + bf_intention_1m + Bcell + CD4T + CD8T + Gran + Mono + NK	2.34197	1.28748	ii	methylation	chr5	172748917	G	STC2	NM_003714	Body		OpenSea	FALSE	0.258823	-0.00221070363046017	0.000621091985664034	0.000371728515736887	1.18573
cg19651155	-7.24221e-05	2.34996e-05	-3.08185	0.00213608	-8.40082e-05	2.23714e-05	-3.75515	0.000187779	718	0.153799	1	0.259524	1	methylation ~ momBMI	methylation ~ momBMI + maternal_age + parity_1 + mat_smk_preg + edu_mat + social_class + bf_intention_1m + Bcell + CD4T + CD8T + Gran + Mono + NK	2.34197	1.28748	i	methylation	chr6	43597312	R	MAD2L1BP;MAD2L1BP;GTPBP2	NM_001003690;NM_001003690;NM_019096	1stExon;5'UTR;TSS1500	chr6:43596790-43597690	Island	FALSE	0.259524	-0.0000826260904192139	0.0000232233450177909	0.000373846814571993	1.18573
cg00264133	-0.000815693	0.000231879	-3.51776	0.000462603	-0.000805164	0.000214445	-3.75464	0.000188117	720	0.127933	1	0.259524	1	methylation ~ momBMI	methylation ~ momBMI + maternal_age + parity_1 + mat_smk_preg + edu_mat + social_class + bf_intention_1m + Bcell + CD4T + CD8T + Gran + Mono + NK	2.34197	1.28748	ii	methylation	chr17	73154796	G				chr17:73149830-73150885	S_Shelf	FALSE	0.259524	-0.000791916144030299	0.000222611573908392	0.000374558139149463	1.18573
cg25635144	-4.60106e-05	1.50844e-05	-3.05022	0.00237161	-5.23095e-05	1.39354e-05	-3.7537	0.000188938	714	0.155923	1	0.259914	1	methylation ~ momBMI	methylation ~ momBMI + maternal_age + parity_1 + mat_smk_preg + edu_mat + social_class + bf_intention_1m + Bcell + CD4T + CD8T + Gran + Mono + NK	2.34197	1.28748	i	methylation	chr3	42814793	G	CCDC13	NM_144719	TSS200	chr3:42814567-42814893	Island	FALSE	0.259914	-0.0000514485457518949	0.0000144661125578533	0.000375846624979287	1.18573
cg20008357	-0.000842082	0.000308223	-2.73206	0.00645155	-0.000981495	0.000261606	-3.7518	0.000190503	707	0.1795	1	0.261322	1	methylation ~ momBMI	methylation ~ momBMI + maternal_age + parity_1 + mat_smk_preg + edu_mat + social_class + bf_intention_1m + Bcell + CD4T + CD8T + Gran + Mono + NK	2.34197	1.28748	i	methylation	chr6	32145745	R	RNF5P1;RNF5;AGPAT1	NR_003129;NM_006913;NM_032741	TSS1500;TSS1500;5'UTR		OpenSea	FALSE	0.261322	-0.000965332823896198	0.000271568436777806	0.000378471525966198	1.18573
cg18984724	0.00132785	0.000332975	3.98784	7.35248e-05	0.00117079	0.000312167	3.75051	0.00019122	718	0.11308	1	0.261563	1	methylation ~ momBMI	methylation ~ momBMI + maternal_age + parity_1 + mat_smk_preg + edu_mat + social_class + bf_intention_1m + Bcell + CD4T + CD8T + Gran + Mono + NK	2.34197	1.28748	i	methylation	chr2	220299604	G	SPEG	NM_005876	TSS200	chr2:220299483-220300243	Island	FALSE	0.261563	0.00119007235388631	0.00032405481156612	0.00024024411351188	1.18573
cg08953666	-5.96588e-05	1.55501e-05	-3.83655	0.000135849	-5.71078e-05	1.52358e-05	-3.74827	0.000192987	714	0.120138	1	0.26251	1	methylation ~ momBMI	methylation ~ momBMI + maternal_age + parity_1 + mat_smk_preg + edu_mat + social_class + bf_intention_1m + Bcell + CD4T + CD8T + Gran + Mono + NK	2.34197	1.28748	i	methylation	chr6	32862521	R				chr6:32862156-32862785	Island	FALSE	0.26251	-0.0000561665551960182	0.0000158159429189275	0.000383388734962304	1.18573
cg05592398	0.000905587	0.000202399	4.47426	8.9168e-06	0.00052942	0.00014125	3.74812	0.000193015	718	0.101741	1	0.26251	1	methylation ~ momBMI	methylation ~ momBMI + maternal_age + parity_1 + mat_smk_preg + edu_mat + social_class + bf_intention_1m + Bcell + CD4T + CD8T + Gran + Mono + NK	2.34197	1.28748	ii	methylation	chr7	73497778	G	LIMK1	NM_002314	TSS1500	chr7:73498098-73498697	N_Shore	FALSE	0.26251	0.00053814638154659	0.000146628374934543	0.000242419488014229	1.18573
cg19136192	-0.00426085	0.000998697	-4.26641	2.25105e-05	-0.00311932	0.00083245	-3.74716	0.00019361	724	0.11308	1	0.26251	1	methylation ~ momBMI	methylation ~ momBMI + maternal_age + parity_1 + mat_smk_preg + edu_mat + social_class + bf_intention_1m + Bcell + CD4T + CD8T + Gran + Mono + NK	2.34197	1.28748	ii	methylation	chr4	37593377	G	RELL1;C4orf19;C4orf19	NM_001085399;NM_018302;NM_001104629	3'UTR;3'UTR;3'UTR		OpenSea	FALSE	0.26251	-0.00306789492683771	0.000864150443875114	0.00038495886038786	1.18573
cg18877233	-3.78583e-05	1.39052e-05	-2.7226	0.00663425	-4.66596e-05	1.24537e-05	-3.74664	0.000194088	720	0.180142	1	0.26251	1	methylation ~ momBMI	methylation ~ momBMI + maternal_age + parity_1 + mat_smk_preg + edu_mat + social_class + bf_intention_1m + Bcell + CD4T + CD8T + Gran + Mono + NK	2.34197	1.28748	i	methylation	chr14	77564554	G	KIAA1737	NM_033426	TSS200	chr14:77563965-77564697	Island	FALSE	0.26251	-0.0000458902545579101	0.0000129279607982446	0.000385684875199402	1.18573
cg16544768	-6.95703e-05	2.07565e-05	-3.35173	0.000845681	-7.1524e-05	1.90938e-05	-3.74593	0.000194827	711	0.136364	1	0.262775	1	methylation ~ momBMI	methylation ~ momBMI + maternal_age + parity_1 + mat_smk_preg + edu_mat + social_class + bf_intention_1m + Bcell + CD4T + CD8T + Gran + Mono + NK	2.34197	1.28748	i	methylation	chr15	69745373	R	RPLP1;RPLP1	NM_001003;NM_213725	Body;Body	chr15:69745049-69745746	Island	FALSE	0.262775	-0.0000703444492911037	0.0000198208870344035	0.000386688100365402	1.18573
cg19241689	-0.00010254	3.06032e-05	-3.35062	0.000849392	-0.000113932	3.04293e-05	-3.74416	0.000196317	705	0.136579	1	0.263069	1	methylation ~ momBMI	methylation ~ momBMI + maternal_age + parity_1 + mat_smk_preg + edu_mat + social_class + bf_intention_1m + Bcell + CD4T + CD8T + Gran + Mono + NK	2.34197	1.28748	i	methylation	chr6	33245516	G	B3GALT4	NM_003782	1stExon	chr6:33244677-33245554	Island	FALSE	0.263069	-0.000112052285670301	0.0000315880594115845	0.000389202883302994	1.18573
cg19783675	-5.32525e-05	1.38754e-05	-3.8379	0.00013506	-4.729e-05	1.26327e-05	-3.74346	0.000196562	718	0.120138	1	0.263069	1	methylation ~ momBMI	methylation ~ momBMI + maternal_age + parity_1 + mat_smk_preg + edu_mat + social_class + bf_intention_1m + Bcell + CD4T + CD8T + Gran + Mono + NK	2.34197	1.28748	i	methylation	chr5	132362235	G	ZCCHC10;ZCCHC10	NM_017665;NM_017665	5'UTR;1stExon	chr5:132361823-132362317	Island	FALSE	0.263069	-0.0000465095901182491	0.0000131137786997435	0.000390206951840903	1.18573
cg16430616	-4.70054e-05	1.42799e-05	-3.29172	0.00104437	-5.21014e-05	1.3919e-05	-3.74319	0.00019668	722	0.141859	1	0.263069	1	methylation ~ momBMI	methylation ~ momBMI + maternal_age + parity_1 + mat_smk_preg + edu_mat + social_class + bf_intention_1m + Bcell + CD4T + CD8T + Gran + Mono + NK	2.34197	1.28748	i	methylation	chr2	9346693	G	ASAP2;ASAP2	NM_003887;NM_001135191	TSS200;TSS200	chr2:9346383-9347944	Island	FALSE	0.263069	-0.0000512415116349987	0.0000144490432457057	0.000390591950195249	1.18573
cg21067540	-4.13687e-05	4.54383e-05	-0.910437	0.362901	-0.000110597	2.95553e-05	-3.74205	0.000197776	712	0.653597	1	0.263805	1	methylation ~ momBMI	methylation ~ momBMI + maternal_age + parity_1 + mat_smk_preg + edu_mat + social_class + bf_intention_1m + Bcell + CD4T + CD8T + Gran + Mono + NK	2.34197	1.28748	i	methylation	chr19	48774401	G	ZNF114	NM_153608	TSS1500	chr19:48775008-48775341	N_Shore	FALSE	0.263805	-0.000108771489720366	0.0000306807471379466	0.00039221317950222	1.18573
cg24287239	0.0011506	0.000243886	4.71777	2.86472e-06	0.000705363	0.000188619	3.73961	0.000199444	722	0.0855364	1	0.264095	1	methylation ~ momBMI	methylation ~ momBMI + maternal_age + parity_1 + mat_smk_preg + edu_mat + social_class + bf_intention_1m + Bcell + CD4T + CD8T + Gran + Mono + NK	2.34197	1.28748	ii	methylation	chr13	43148278	G	TNFSF11;TNFSF11	NM_003701;NM_033012	TSS200;5'UTR	chr13:43148277-43149282	Island	FALSE	0.264095	0.000717015601491235	0.000195802152889613	0.000250313162784015	1.18573
cg03512208	-0.00100498	0.000382106	-2.63012	0.0087215	-0.000746637	0.000199637	-3.73997	0.000199481	708	0.190033	1	0.264095	1	methylation ~ momBMI	methylation ~ momBMI + maternal_age + parity_1 + mat_smk_preg + edu_mat + social_class + bf_intention_1m + Bcell + CD4T + CD8T + Gran + Mono + NK	2.34197	1.28748	ii	methylation	chr14	70923456	G	ADAM21	NM_003813	TSS1500		OpenSea	FALSE	0.264095	-0.000734303965541518	0.000207239490122008	0.000395208732492399	1.18573
cg20458044	-0.00133263	0.000555115	-2.40065	0.0166186	-0.00160977	0.000430525	-3.73908	0.000199836	723	0.221916	1	0.264095	1	methylation ~ momBMI	methylation ~ momBMI + maternal_age + parity_1 + mat_smk_preg + edu_mat + social_class + bf_intention_1m + Bcell + CD4T + CD8T + Gran + Mono + NK	2.34197	1.28748	ii	methylation	chr17	57904327	G	TMEM49	NM_030938	Body		OpenSea	FALSE	0.264095	-0.00158316801020341	0.000446919521243932	0.000396502723695275	1.18573
cg20966439	-0.000154414	5.04407e-05	-3.0613	0.00228625	-0.000161974	4.33347e-05	-3.73774	0.000200995	718	0.155256	1	0.264095	1	methylation ~ momBMI	methylation ~ momBMI + maternal_age + parity_1 + mat_smk_preg + edu_mat + social_class + bf_intention_1m + Bcell + CD4T + CD8T + Gran + Mono + NK	2.34197	1.28748	i	methylation	chr3	98241654	R	CLDND1;CLDND1;CLDND1;CLDND1;CLDND1;CLDND1;CLDND1	NM_019895;NM_001040182;NM_001040200;NM_001040199;NM_001040183;NM_001040199;NM_001040181	5'UTR;Body;Body;5'UTR;5'UTR;1stExon;5'UTR	chr3:98241409-98241711	Island	FALSE	0.264095	-0.000159296492674724	0.0000449848950144245	0.000398446381551895	1.18573
cg06449934	0.00206806	0.000534232	3.87109	0.000118181	0.00187692	0.000502332	3.73641	0.000201924	723	0.117189	1	0.264095	1	methylation ~ momBMI	methylation ~ momBMI + maternal_age + parity_1 + mat_smk_preg + edu_mat + social_class + bf_intention_1m + Bcell + CD4T + CD8T + Gran + Mono + NK	2.34197	1.28748	ii	methylation	chr7	1130697	G	GPER;C7orf50;GPER;C7orf50;C7orf50;GPER	NM_001039966;NM_001134395;NM_001098201;NM_032350;NM_001134396;NM_001505	5'UTR;Body;5'UTR;Body;Body;5'UTR	chr7:1131625-1133187	N_Shore	FALSE	0.264095	0.0019079511849386	0.000521460952403986	0.00025334240195884	1.18573
cg22409276	-4.1756e-05	1.54276e-05	-2.70658	0.00696265	-5.21101e-05	1.39465e-05	-3.73642	0.000202305	706	0.181618	1	0.264095	1	methylation ~ momBMI	methylation ~ momBMI + maternal_age + parity_1 + mat_smk_preg + edu_mat + social_class + bf_intention_1m + Bcell + CD4T + CD8T + Gran + Mono + NK	2.34197	1.28748	i	methylation	chr15	40763763	R	CHST14	NM_130468	1stExon	chr15:40763162-40764196	Island	FALSE	0.264095	-0.0000512485155347333	0.0000144776176792621	0.000400362832791552	1.18573
cg14847236	0.000374372	0.000111857	3.34688	0.00086192	0.000411776	0.000110213	3.73619	0.000202952	687	0.136948	1	0.264095	1	methylation ~ momBMI	methylation ~ momBMI + maternal_age + parity_1 + mat_smk_preg + edu_mat + social_class + bf_intention_1m + Bcell + CD4T + CD8T + Gran + Mono + NK	2.34197	1.28748	i	methylation	chr4	1656956	G	FAM53A	NM_001013622	Body	chr4:1656735-1657315	Island	FALSE	0.264095	0.00041858451947512	0.000114409730374703	0.000253552863958187	1.18573
cg02532014	-0.000170706	7.35188e-05	-2.32194	0.0205199	-0.000244298	6.54073e-05	-3.73503	0.000203361	708	0.234929	1	0.264095	1	methylation ~ momBMI	methylation ~ momBMI + maternal_age + parity_1 + mat_smk_preg + edu_mat + social_class + bf_intention_1m + Bcell + CD4T + CD8T + Gran + Mono + NK	2.34197	1.28748	i	methylation	chr15	85114169	G	UBE2QP1	NR_003661	TSS200	chr15:85113435-85114361	Island	FALSE	0.264095	-0.000240257164161185	0.0000678980487033756	0.00040240910371063	1.18573
cg25291551	-4.38227e-05	1.39669e-05	-3.13761	0.0017734	-5.0531e-05	1.35308e-05	-3.73452	0.000203596	715	0.150419	1	0.264095	1	methylation ~ momBMI	methylation ~ momBMI + maternal_age + parity_1 + mat_smk_preg + edu_mat + social_class + bf_intention_1m + Bcell + CD4T + CD8T + Gran + Mono + NK	2.34197	1.28748	i	methylation	chr11	46402666	G	MDK;MDK;MDK;MDK	NM_001012334;NM_002391;NM_001012334;NM_001012333	1stExon;TSS1500;5'UTR;TSS1500	chr11:46402624-46404139	Island	FALSE	0.264095	-0.0000496950839457622	0.0000140460330290863	0.000403146242498235	1.18573
cg21581287	-5.5207e-05	1.93835e-05	-2.84814	0.00452558	-6.91784e-05	1.8528e-05	-3.73372	0.000204419	707	0.169225	1	0.264095	1	methylation ~ momBMI	methylation ~ momBMI + maternal_age + parity_1 + mat_smk_preg + edu_mat + social_class + bf_intention_1m + Bcell + CD4T + CD8T + Gran + Mono + NK	2.34197	1.28748	i	methylation	chr1	109792146	G	CELSR2	NM_001408	TSS1500	chr1:109791945-109792723	Island	FALSE	0.264095	-0.0000680337980486703	0.0000192335582749144	0.000404325190965404	1.18573
cg25518519	-6.80591e-05	2.34186e-05	-2.9062	0.00377156	-8.71184e-05	2.33368e-05	-3.73309	0.000204692	717	0.165341	1	0.264095	1	methylation ~ momBMI	methylation ~ momBMI + maternal_age + parity_1 + mat_smk_preg + edu_mat + social_class + bf_intention_1m + Bcell + CD4T + CD8T + Gran + Mono + NK	2.34197	1.28748	i	methylation	chr19	53898280	G	ZNF765	NM_001040185	TSS200	chr19:53898268-53898919	Island	FALSE	0.264095	-0.0000856766940710144	0.0000242255139723509	0.000405266069464205	1.18573
cg17816390	-7.05475e-05	2.16463e-05	-3.2591	0.0011705	-7.79245e-05	2.08782e-05	-3.73234	0.000205266	718	0.143922	1	0.264095	1	methylation ~ momBMI	methylation ~ momBMI + maternal_age + parity_1 + mat_smk_preg + edu_mat + social_class + bf_intention_1m + Bcell + CD4T + CD8T + Gran + Mono + NK	2.34197	1.28748	i	methylation	chr8	37553296	R	ZNF703	NM_025069	TSS200	chr8:37551944-37555922	Island	FALSE	0.264095	-0.0000766346892586699	0.0000216732589886274	0.000406373391481312	1.18573
cg23630430	0.00142412	0.000438197	3.24996	0.00120849	0.00156614	0.000419655	3.73198	0.000205646	714	0.144752	1	0.264095	1	methylation ~ momBMI	methylation ~ momBMI + maternal_age + parity_1 + mat_smk_preg + edu_mat + social_class + bf_intention_1m + Bcell + CD4T + CD8T + Gran + Mono + NK	2.34197	1.28748	ii	methylation	chr1	228509650	G	OBSCN;OBSCN	NM_052843;NM_001098623	Body;Body	chr1:228509553-228509763	Island	FALSE	0.264095	0.00159207029733975	0.000435635875785004	0.000257593794623461	1.18573
cg14604386	-4.35817e-05	1.86868e-05	-2.33222	0.0199644	-6.07611e-05	1.62821e-05	-3.73177	0.000205651	721	0.233197	1	0.264095	1	methylation ~ momBMI	methylation ~ momBMI + maternal_age + parity_1 + mat_smk_preg + edu_mat + social_class + bf_intention_1m + Bcell + CD4T + CD8T + Gran + Mono + NK	2.34197	1.28748	i	methylation	chr6	119670882	G	MAN1A1;MAN1A1	NM_005907;NM_005907	1stExon;5'UTR	chr6:119669589-119671424	Island	TRUE	0.264095	-0.0000597552266111327	0.0000169021472834457	0.000407215295708461	1.18573
cg01396138	-0.0021571	0.00055348	-3.89734	0.000106331	-0.00168403	0.00045142	-3.73052	0.00020663	722	0.117189	1	0.264312	1	methylation ~ momBMI	methylation ~ momBMI + maternal_age + parity_1 + mat_smk_preg + edu_mat + social_class + bf_intention_1m + Bcell + CD4T + CD8T + Gran + Mono + NK	2.34197	1.28748	ii	methylation	chr9	139023972	G				chr9:139024316-139025832	N_Shore	FALSE	0.264312	-0.00165614448565956	0.000468610492907453	0.000409073278004146	1.18573
cg24016627	-5.02888e-05	2.00161e-05	-2.51242	0.0122125	-6.51849e-05	1.74732e-05	-3.73057	0.000206915	708	0.204981	1	0.264312	1	methylation ~ momBMI	methylation ~ momBMI + maternal_age + parity_1 + mat_smk_preg + edu_mat + social_class + bf_intention_1m + Bcell + CD4T + CD8T + Gran + Mono + NK	2.34197	1.28748	i	methylation	chr6	30043095	R	RNF39;RNF39	NM_025236;NM_170769	1stExon;1stExon	chr6:30042918-30043500	Island	FALSE	0.264312	-0.0000641054118976727	0.000018138537675303	0.000408995072472454	1.18573
cg06899053	-4.40495e-05	2.82453e-05	-1.55954	0.119327	-8.52222e-05	2.28574e-05	-3.72843	0.000209013	693	0.416401	1	0.264691	1	methylation ~ momBMI	methylation ~ momBMI + maternal_age + parity_1 + mat_smk_preg + edu_mat + social_class + bf_intention_1m + Bcell + CD4T + CD8T + Gran + Mono + NK	2.34197	1.28748	i	methylation	chr1	33896703	G				chr1:33896002-33896929	Island	FALSE	0.264691	-0.0000838101058986825	0.0000237277927754183	0.000412196612171122	1.18573
cg04790129	1.8539e-05	0.000397383	0.0466526	0.962803	-0.000813679	0.000218301	-3.72732	0.000209176	724	0.985821	1	0.264691	1	methylation ~ momBMI	methylation ~ momBMI + maternal_age + parity_1 + mat_smk_preg + edu_mat + social_class + bf_intention_1m + Bcell + CD4T + CD8T + Gran + Mono + NK	2.34197	1.28748	ii	methylation	chr21	46340810	G	ITGB2;ITGB2;ITGB2	NM_001127491;NM_000211;NM_000211	5'UTR;5'UTR;1stExon		OpenSea	FALSE	0.264691	-0.00080019214792248	0.000226614490885136	0.000413878626834451	1.18573
cg26377296	-7.22012e-05	2.57685e-05	-2.80191	0.00521691	-9.36564e-05	2.51323e-05	-3.72653	0.000209911	720	0.173303	1	0.264691	1	methylation ~ momBMI	methylation ~ momBMI + maternal_age + parity_1 + mat_smk_preg + edu_mat + social_class + bf_intention_1m + Bcell + CD4T + CD8T + Gran + Mono + NK	2.34197	1.28748	i	methylation	chr19	4670382	R	C19orf10;C19orf10	NM_019107;NM_019107	5'UTR;1stExon	chr19:4669927-4670528	Island	FALSE	0.264691	-0.000092103704652253	0.0000260893910696586	0.000415069022837257	1.18573
cg18338319	-7.02666e-05	2.20966e-05	-3.17997	0.00153708	-7.94648e-05	2.13304e-05	-3.72542	0.000211057	710	0.147927	1	0.264691	1	methylation ~ momBMI	methylation ~ momBMI + maternal_age + parity_1 + mat_smk_preg + edu_mat + social_class + bf_intention_1m + Bcell + CD4T + CD8T + Gran + Mono + NK	2.34197	1.28748	i	methylation	chr2	20851152	R	HS1BP3	NM_022460	TSS1500	chr2:20850712-20851173	Island	FALSE	0.264691	-0.0000781469915736799	0.0000221427065654648	0.000416750308737546	1.18573
cg21107197	-5.05677e-05	3.66971e-05	-1.37797	0.168643	-9.66591e-05	2.59532e-05	-3.72436	0.000211783	716	0.476373	1	0.264691	1	methylation ~ momBMI	methylation ~ momBMI + maternal_age + parity_1 + mat_smk_preg + edu_mat + social_class + bf_intention_1m + Bcell + CD4T + CD8T + Gran + Mono + NK	2.34197	1.28748	i	methylation	chr14	51027861	G	ATL1;ATL1;ATL1	NM_181598;NM_001127713;NM_015915	Body;Body;Body	chr14:51026872-51027570	S_Shore	FALSE	0.264691	-0.0000950557190959233	0.0000269415280399817	0.000418359538648916	1.18573
cg06580943	-0.00231308	0.000665603	-3.47517	0.000541166	-0.00209321	0.000562092	-3.72396	0.000211993	721	0.130479	1	0.264691	1	methylation ~ momBMI	methylation ~ momBMI + maternal_age + parity_1 + mat_smk_preg + edu_mat + social_class + bf_intention_1m + Bcell + CD4T + CD8T + Gran + Mono + NK	2.34197	1.28748	i	methylation	chr6	168405834	R				chr6:168402226-168402437	S_Shelf	TRUE	0.264691	-0.00205848427279762	0.00058349709378564	0.000418965628928267	1.18573
cg15461663	-0.00192764	0.000616692	-3.12577	0.0018446	-0.00193924	0.000520866	-3.7231	0.000212659	723	0.150787	1	0.264691	1	methylation ~ momBMI	methylation ~ momBMI + maternal_age + parity_1 + mat_smk_preg + edu_mat + social_class + bf_intention_1m + Bcell + CD4T + CD8T + Gran + Mono + NK	2.34197	1.28748	ii	methylation	chr7	101427475	G					OpenSea	TRUE	0.264691	-0.00190705683218972	0.000540701120068637	0.000420285073967619	1.18573
cg24772167	-5.32649e-05	2.05012e-05	-2.59813	0.00956464	-7.31158e-05	1.96395e-05	-3.72289	0.000212832	723	0.193618	1	0.264691	1	methylation ~ momBMI	methylation ~ momBMI + maternal_age + parity_1 + mat_smk_preg + edu_mat + social_class + bf_intention_1m + Bcell + CD4T + CD8T + Gran + Mono + NK	2.34197	1.28748	i	methylation	chr2	26205606	G	KIF3C	NM_002254	TSS200	chr2:26204554-26205649	Island	FALSE	0.264691	-0.0000719024481696781	0.0000203874173259552	0.000420606194744826	1.18573
cg18569335	-0.000162939	5.20761e-05	-3.12887	0.00182651	-0.000178774	4.80194e-05	-3.72295	0.000213016	713	0.15063	1	0.264691	1	methylation ~ momBMI	methylation ~ momBMI + maternal_age + parity_1 + mat_smk_preg + edu_mat + social_class + bf_intention_1m + Bcell + CD4T + CD8T + Gran + Mono + NK	2.34197	1.28748	i	methylation	chr17	40171970	G	NKIRAS2;NKIRAS2;NKIRAS2;NKIRAS2;NKIRAS2	NM_001144927;NM_001144929;NM_001144928;NM_017595;NM_001001349	TSS200;TSS200;TSS200;TSS200;5'UTR	chr17:40171931-40172281	Island	FALSE	0.264691	-0.000175807272759089	0.0000498480102347082	0.000420508879113749	1.18573
cg03451296	-3.00149e-05	1.30303e-05	-2.30347	0.0215389	-4.23503e-05	1.13809e-05	-3.72117	0.00021442	716	0.238155	1	0.264691	1	methylation ~ momBMI	methylation ~ momBMI + maternal_age + parity_1 + mat_smk_preg + edu_mat + social_class + bf_intention_1m + Bcell + CD4T + CD8T + Gran + Mono + NK	2.34197	1.28748	i	methylation	chr14	105940391	G	CRIP2	NM_001312	TSS1500	chr14:105940325-105941900	Island	FALSE	0.264691	-0.0000416471517438992	0.0000118142813490974	0.000423237940901025	1.18573
cg23851860	-8.00944e-05	2.17329e-05	-3.68539	0.000245491	-7.77802e-05	2.09056e-05	-3.72055	0.000214799	722	0.123282	1	0.264691	1	methylation ~ momBMI	methylation ~ momBMI + maternal_age + parity_1 + mat_smk_preg + edu_mat + social_class + bf_intention_1m + Bcell + CD4T + CD8T + Gran + Mono + NK	2.34197	1.28748	i	methylation	chr5	157002805	G	ADAM19	NM_033274	TSS200	chr5:157002174-157003182	Island	TRUE	0.264691	-0.0000764886517607298	0.0000217016730171776	0.000424201263895579	1.18573
cg16651428	-5.69651e-05	2.09566e-05	-2.71825	0.00672054	-7.19553e-05	1.93435e-05	-3.71987	0.000215339	723	0.180444	1	0.264691	1	methylation ~ momBMI	methylation ~ momBMI + maternal_age + parity_1 + mat_smk_preg + edu_mat + social_class + bf_intention_1m + Bcell + CD4T + CD8T + Gran + Mono + NK	2.34197	1.28748	i	methylation	chr7	100183543	G	LRCH4;FBXO24	NM_002319;NM_033506	1stExon;TSS1500	chr7:100183527-100184625	Island	FALSE	0.264691	-0.0000707602357405682	0.0000200800916190436	0.000425244634888186	1.18573
cg01154392	-5.34906e-05	2.2241e-05	-2.40505	0.0164232	-6.99708e-05	1.88158e-05	-3.71871	0.000216427	718	0.221209	1	0.264691	1	methylation ~ momBMI	methylation ~ momBMI + maternal_age + parity_1 + mat_smk_preg + edu_mat + social_class + bf_intention_1m + Bcell + CD4T + CD8T + Gran + Mono + NK	2.34197	1.28748	i	methylation	chr12	48167362	R	SLC48A1	NM_017842	Body	chr12:48166997-48167578	Island	FALSE	0.264691	-0.0000688083344624183	0.0000195323643178923	0.000427036439244801	1.18573
cg24404479	-5.01198e-05	1.74005e-05	-2.88037	0.00408996	-5.9422e-05	1.59829e-05	-3.71786	0.000217029	723	0.166808	1	0.264691	1	methylation ~ momBMI	methylation ~ momBMI + maternal_age + parity_1 + mat_smk_preg + edu_mat + social_class + bf_intention_1m + Bcell + CD4T + CD8T + Gran + Mono + NK	2.34197	1.28748	i	methylation	chr15	99602366	G				chr15:99602234-99602818	Island	FALSE	0.264691	-0.0000584345785752051	0.0000165914971956455	0.000428369833310231	1.18573
cg26022577	-0.000108429	2.79053e-05	-3.8856	0.000111585	-9.03459e-05	2.43001e-05	-3.71793	0.000217163	715	0.117189	1	0.264691	1	methylation ~ momBMI	methylation ~ momBMI + maternal_age + parity_1 + mat_smk_preg + edu_mat + social_class + bf_intention_1m + Bcell + CD4T + CD8T + Gran + Mono + NK	2.34197	1.28748	i	methylation	chr1	2323201	G	MORN1;RER1	NM_024848;NM_007033	TSS1500;TSS200	chr1:2322481-2323764	Island	FALSE	0.264691	-0.0000888447056932361	0.0000252254561349253	0.000428262566571549	1.18573
cg03469079	-5.96278e-05	1.66406e-05	-3.58327	0.000362246	-6.07562e-05	1.63436e-05	-3.71743	0.000217458	720	0.125264	1	0.264691	1	methylation ~ momBMI	methylation ~ momBMI + maternal_age + parity_1 + mat_smk_preg + edu_mat + social_class + bf_intention_1m + Bcell + CD4T + CD8T + Gran + Mono + NK	2.34197	1.28748	i	methylation	chr22	38054892	G	PDXP	NM_020315	1stExon	chr22:38054403-38055450	Island	FALSE	0.264691	-0.0000597465162147805	0.0000169659673900688	0.000429030439400604	1.18573
cg18546437	-0.00133336	0.000364482	-3.65822	0.000272473	-0.00103161	0.000277545	-3.71691	0.000217824	723	0.123489	1	0.264691	1	methylation ~ momBMI	methylation ~ momBMI + maternal_age + parity_1 + mat_smk_preg + edu_mat + social_class + bf_intention_1m + Bcell + CD4T + CD8T + Gran + Mono + NK	2.34197	1.28748	ii	methylation	chr22	37308423	G	CSF2RB	NM_000395	TSS1500		OpenSea	FALSE	0.264691	-0.00101446431208322	0.00028811404080576	0.000429839483079717	1.18573
cg07506560	-0.00401093	0.000968955	-4.13944	3.89316e-05	-0.0035975	0.000968066	-3.71617	0.000218456	723	0.11308	1	0.264691	1	methylation ~ momBMI	methylation ~ momBMI + maternal_age + parity_1 + mat_smk_preg + edu_mat + social_class + bf_intention_1m + Bcell + CD4T + CD8T + Gran + Mono + NK	2.34197	1.28748	ii	methylation	chr2	240697449	G					OpenSea	TRUE	0.264691	-0.00353769005936382	0.00100493066163527	0.000431006138060398	1.18573
cg02397114	-9.4636e-05	3.90231e-05	-2.42513	0.0155508	-0.000113069	3.04272e-05	-3.71606	0.000218765	714	0.217814	1	0.264691	1	methylation ~ momBMI	methylation ~ momBMI + maternal_age + parity_1 + mat_smk_preg + edu_mat + social_class + bf_intention_1m + Bcell + CD4T + CD8T + Gran + Mono + NK	2.34197	1.28748	i	methylation	chr17	7338698	R	TMEM102	NM_178518	TSS200	chr17:7339808-7340896	N_Shore	FALSE	0.264691	-0.000111189347880626	0.0000315858420346675	0.000431176890361078	1.18573
cg21130221	-0.000188537	0.000706799	-0.266747	0.78974	-0.0014098	0.00037946	-3.71528	0.000219236	722	0.910867	1	0.264691	1	methylation ~ momBMI	methylation ~ momBMI + maternal_age + parity_1 + mat_smk_preg + edu_mat + social_class + bf_intention_1m + Bcell + CD4T + CD8T + Gran + Mono + NK	2.34197	1.28748	ii	methylation	chr11	2848310	G	KCNQ1;KCNQ1	NM_000218;NM_181798	Body;Body		OpenSea	FALSE	0.264691	-0.0013863546408815	0.000393909585477759	0.000432403016571759	1.18573
cg02733795	-0.000543277	0.000218056	-2.49146	0.0129539	-0.000565397	0.000152171	-3.71554	0.000219603	698	0.208066	1	0.264691	1	methylation ~ momBMI	methylation ~ momBMI + maternal_age + parity_1 + mat_smk_preg + edu_mat + social_class + bf_intention_1m + Bcell + CD4T + CD8T + Gran + Mono + NK	2.34197	1.28748	i	methylation	chr6	33422526	R	ZBTB9;ZBTB9	NM_152735;NM_152735	5'UTR;1stExon	chr6:33422046-33422530	Island	FALSE	0.264691	-0.000555995883807792	0.000157965394870242	0.000431982756945213	1.18573
cg24705741	-7.15658e-05	2.10137e-05	-3.40568	0.000696661	-7.40129e-05	1.99237e-05	-3.71482	0.000219651	721	0.134297	1	0.264691	1	methylation ~ momBMI	methylation ~ momBMI + maternal_age + parity_1 + mat_smk_preg + edu_mat + social_class + bf_intention_1m + Bcell + CD4T + CD8T + Gran + Mono + NK	2.34197	1.28748	i	methylation	chr12	123635215	R				chr12:123634826-123636176	Island	FALSE	0.264691	-0.0000727820097750831	0.0000206824013502699	0.000433126230987558	1.18573
cg08984686	-7.06736e-05	3.26686e-05	-2.16335	0.0308448	-9.04901e-05	2.43615e-05	-3.71447	0.000220045	717	0.264098	1	0.264691	1	methylation ~ momBMI	methylation ~ momBMI + maternal_age + parity_1 + mat_smk_preg + edu_mat + social_class + bf_intention_1m + Bcell + CD4T + CD8T + Gran + Mono + NK	2.34197	1.28748	i	methylation	chr6	33267143	R	RGL2;RGL2;RGL2	NM_004761;NR_028387;NM_004761	5'UTR;Body;1stExon	chr6:33266302-33267582	Island	FALSE	0.264691	-0.0000889850620232581	0.0000252892180464374	0.00043367387844429	1.18573
cg23300570	-0.000608819	0.00016756	-3.63344	0.000299663	-0.000541209	0.000145719	-3.71406	0.000220368	718	0.12422	1	0.264691	1	methylation ~ momBMI	methylation ~ momBMI + maternal_age + parity_1 + mat_smk_preg + edu_mat + social_class + bf_intention_1m + Bcell + CD4T + CD8T + Gran + Mono + NK	2.34197	1.28748	ii	methylation	chr14	90859339	G				chr14:90863043-90864903	N_Shelf	FALSE	0.264691	-0.000532206528862214	0.000151267953545753	0.000434315782407847	1.18573
cg15503663	-4.05513e-05	1.50637e-05	-2.69198	0.00727057	-4.85459e-05	1.30755e-05	-3.71273	0.000221678	711	0.183368	1	0.264886	1	methylation ~ momBMI	methylation ~ momBMI + maternal_age + parity_1 + mat_smk_preg + edu_mat + social_class + bf_intention_1m + Bcell + CD4T + CD8T + Gran + Mono + NK	2.34197	1.28748	i	methylation	chr19	10713540	G	SLC44A2	NM_001145056	Body	chr19:10713015-10713555	Island	FALSE	0.264886	-0.0000477381314811052	0.0000135734458611486	0.000436414729037851	1.18573
cg01552137	0.000548749	0.000128669	4.26479	2.27049e-05	0.00034086	9.1818e-05	3.71234	0.000221916	715	0.11308	1	0.264886	1	methylation ~ momBMI	methylation ~ momBMI + maternal_age + parity_1 + mat_smk_preg + edu_mat + social_class + bf_intention_1m + Bcell + CD4T + CD8T + Gran + Mono + NK	2.34197	1.28748	ii	methylation	chr8	103666168	G	KLF10;KLF10	NM_005655;NM_001032282	Body;TSS200	chr8:103666157-103668861	Island	TRUE	0.264886	0.000346532218807794	0.0000953145169872808	0.000277258076063445	1.18573
cg11251925	-0.00127664	0.00054493	-2.34275	0.0194138	-0.00148306	0.000399545	-3.71187	0.000222176	721	0.231508	1	0.264886	1	methylation ~ momBMI	methylation ~ momBMI + maternal_age + parity_1 + mat_smk_preg + edu_mat + social_class + bf_intention_1m + Bcell + CD4T + CD8T + Gran + Mono + NK	2.34197	1.28748	i	methylation	chr6	32166310	R	NOTCH4	NM_004557	Body	chr6:32163292-32164383	S_Shore	FALSE	0.264886	-0.00145837537936249	0.000414760044745852	0.000437786545628306	1.18573
cg22051124	0.00144763	0.00031176	4.64341	4.07438e-06	0.00100986	0.000272245	3.70936	0.000224348	721	0.0855364	1	0.266433	1	methylation ~ momBMI	methylation ~ momBMI + maternal_age + parity_1 + mat_smk_preg + edu_mat + social_class + bf_intention_1m + Bcell + CD4T + CD8T + Gran + Mono + NK	2.34197	1.28748	ii	methylation	chr17	16472799	G	ZNF287	NM_020653	TSS1500	chr17:16472074-16472800	Island	FALSE	0.266433	0.00102667406193843	0.000282612617202525	0.000280366375939127	1.18573
cg03749393	-6.13735e-05	3.24468e-05	-1.89151	0.0589636	-0.000104488	2.81685e-05	-3.70941	0.000224577	710	0.323855	1	0.266433	1	methylation ~ momBMI	methylation ~ momBMI + maternal_age + parity_1 + mat_smk_preg + edu_mat + social_class + bf_intention_1m + Bcell + CD4T + CD8T + Gran + Mono + NK	2.34197	1.28748	ii	methylation	chr13	31191824	G	USPL1	NM_005800	TSS200	chr13:31191511-31192189	Island	FALSE	0.266433	-0.000102748106351398	0.0000292411494144598	0.000441713686119899	1.18573
cg14637067	-7.32691e-05	2.94909e-05	-2.48447	0.0132004	-9.31907e-05	2.5146e-05	-3.70598	0.000227247	723	0.208948	1	0.268369	1	methylation ~ momBMI	methylation ~ momBMI + maternal_age + parity_1 + mat_smk_preg + edu_mat + social_class + bf_intention_1m + Bcell + CD4T + CD8T + Gran + Mono + NK	2.34197	1.28748	i	methylation	chr8	10874215	G	XKR6	NM_173683	Body	chr8:10873324-10874174	S_Shore	FALSE	0.268369	-0.0000916371612353565	0.0000261035757925679	0.000447228821178854	1.18573
cg23514110	-0.000153312	4.56029e-05	-3.3619	0.000816416	-0.000166612	4.49497e-05	-3.70662	0.00022732	698	0.136079	1	0.268369	1	methylation ~ momBMI	methylation ~ momBMI + maternal_age + parity_1 + mat_smk_preg + edu_mat + social_class + bf_intention_1m + Bcell + CD4T + CD8T + Gran + Mono + NK	2.34197	1.28748	i	methylation	chr19	860943	R	CFD	NM_001928	Body	chr19:860517-862123	Island	FALSE	0.268369	-0.000163834584601903	0.0000466613979985608	0.00044619353398107	1.18573
cg08975560	-0.000135325	3.94735e-05	-3.42826	0.000642575	-0.000133302	3.59906e-05	-3.70382	0.000229461	711	0.133136	1	0.26855	1	methylation ~ momBMI	methylation ~ momBMI + maternal_age + parity_1 + mat_smk_preg + edu_mat + social_class + bf_intention_1m + Bcell + CD4T + CD8T + Gran + Mono + NK	2.34197	1.28748	i	methylation	chr16	88870476	R	CDT1	NM_030928	Body	chr16:88869780-88870592	Island	FALSE	0.26855	-0.000131079007672012	0.0000373611115065155	0.000450752435627133	1.18573
cg07178031	-0.000305254	0.000135388	-2.25467	0.0244599	-0.000380859	0.000102836	-3.70357	0.000229754	708	0.246619	1	0.26855	1	methylation ~ momBMI	methylation ~ momBMI + maternal_age + parity_1 + mat_smk_preg + edu_mat + social_class + bf_intention_1m + Bcell + CD4T + CD8T + Gran + Mono + NK	2.34197	1.28748	i	methylation	chr6	27778236	R	HIST1H3H	NM_003536	1stExon	chr6:27777855-27778251	Island	FALSE	0.26855	-0.000374505797396674	0.000106751555738286	0.000451149911161529	1.18573
cg19364137	-5.45053e-05	1.97914e-05	-2.754	0.00603872	-6.48433e-05	1.75089e-05	-3.70345	0.000229861	708	0.177596	1	0.26855	1	methylation ~ momBMI	methylation ~ momBMI + maternal_age + parity_1 + mat_smk_preg + edu_mat + social_class + bf_intention_1m + Bcell + CD4T + CD8T + Gran + Mono + NK	2.34197	1.28748	i	methylation	chr1	28655431	G	MED18;MED18	NM_001127350;NM_017638	TSS200;TSS200	chr1:28655365-28655667	Island	FALSE	0.26855	-0.0000637616069973878	0.0000181756197790661	0.000451345947251637	1.18573
cg21680717	0.000771179	0.000204873	3.76418	0.000180694	0.000335991	9.07407e-05	3.70275	0.000230102	723	0.121971	1	0.26855	1	methylation ~ momBMI	methylation ~ momBMI + maternal_age + parity_1 + mat_smk_preg + edu_mat + social_class + bf_intention_1m + Bcell + CD4T + CD8T + Gran + Mono + NK	2.34197	1.28748	ii	methylation	chr19	15490914	G	AKAP8;AKAP8L	NM_005858;NM_014371	TSS1500;3'UTR	chr19:15489856-15491258	Island	FALSE	0.26855	0.000341596603774579	0.0000941961896968853	0.000287358223482774	1.18573
cg16086310	-4.58311e-05	3.16803e-05	-1.44667	0.148428	-8.93264e-05	2.41343e-05	-3.70123	0.000231665	715	0.453337	1	0.26855	1	methylation ~ momBMI	methylation ~ momBMI + maternal_age + parity_1 + mat_smk_preg + edu_mat + social_class + bf_intention_1m + Bcell + CD4T + CD8T + Gran + Mono + NK	2.34197	1.28748	i	methylation	chr21	33031992	R	SOD1;SOD1	NM_000454;NM_000454	5'UTR;1stExon	chr21:33031734-33032657	Island	TRUE	0.26855	-0.0000878354034630566	0.0000250532950707911	0.000454994080339195	1.18573
cg23537865	-4.35121e-05	1.71811e-05	-2.53256	0.0115347	-5.88407e-05	1.59025e-05	-3.7001	0.000232502	722	0.20205	1	0.26855	1	methylation ~ momBMI	methylation ~ momBMI + maternal_age + parity_1 + mat_smk_preg + edu_mat + social_class + bf_intention_1m + Bcell + CD4T + CD8T + Gran + Mono + NK	2.34197	1.28748	i	methylation	chr3	159706591	R	IL12A	NM_000882	TSS200	chr3:159706490-159707011	Island	FALSE	0.26855	-0.0000578582341344586	0.000016508030960705	0.000456858184577578	1.18573
cg04206797	-0.000776384	0.000245382	-3.16398	0.00162302	-0.000642435	0.000173638	-3.69986	0.000233074	708	0.148584	1	0.26855	1	methylation ~ momBMI	methylation ~ momBMI + maternal_age + parity_1 + mat_smk_preg + edu_mat + social_class + bf_intention_1m + Bcell + CD4T + CD8T + Gran + Mono + NK	2.34197	1.28748	ii	methylation	chr17	36689639	G	SRCIN1	NM_025248	Body		OpenSea	FALSE	0.26855	-0.00063170813465237	0.000180249934693472	0.00045725364466371	1.18573
cg26956135	0.00105048	0.000399743	2.62788	0.00877571	0.00137384	0.00037136	3.69948	0.000233134	719	0.190248	1	0.26855	1	methylation ~ momBMI	methylation ~ momBMI + maternal_age + parity_1 + mat_smk_preg + edu_mat + social_class + bf_intention_1m + Bcell + CD4T + CD8T + Gran + Mono + NK	2.34197	1.28748	ii	methylation	chr17	56621578	G	C17orf47;C17orf47	NM_001038704;NM_001038704	5'UTR;1stExon		OpenSea	FALSE	0.26855	0.00139678091843996	0.000385501561779952	0.00029088823814458	1.18573
cg24810019	-6.50081e-05	2.36515e-05	-2.74858	0.0061354	-7.99741e-05	2.16183e-05	-3.69936	0.000233162	722	0.177859	1	0.26855	1	methylation ~ momBMI	methylation ~ momBMI + maternal_age + parity_1 + mat_smk_preg + edu_mat + social_class + bf_intention_1m + Bcell + CD4T + CD8T + Gran + Mono + NK	2.34197	1.28748	i	methylation	chr1	93646404	G	CCDC18;TMED5;TMED5;TMED5	NM_206886;NM_001167830;NR_030761;NM_016040	1stExon;TSS200;TSS200;TSS200	chr1:93645432-93646471	Island	FALSE	0.26855	-0.0000786385574852335	0.0000224415744367212	0.000458073822392748	1.18573
cg13554903	-7.3278e-05	2.3062e-05	-3.17743	0.00154935	-6.81921e-05	1.8434e-05	-3.69925	0.000233268	722	0.147936	1	0.26855	1	methylation ~ momBMI	methylation ~ momBMI + maternal_age + parity_1 + mat_smk_preg + edu_mat + social_class + bf_intention_1m + Bcell + CD4T + CD8T + Gran + Mono + NK	2.34197	1.28748	i	methylation	chr9	133814759	G	FIBCD1;FIBCD1	NM_001145106;NM_032843	TSS1500;TSS1500	chr9:133813631-133815781	Island	FALSE	0.26855	-0.0000670532628110687	0.0000191360219805308	0.000458267638819194	1.18573
cg15825261	-6.24011e-05	2.21435e-05	-2.81803	0.00496501	-7.54864e-05	2.04074e-05	-3.69897	0.000233591	719	0.171657	1	0.26855	1	methylation ~ momBMI	methylation ~ momBMI + maternal_age + parity_1 + mat_smk_preg + edu_mat + social_class + bf_intention_1m + Bcell + CD4T + CD8T + Gran + Mono + NK	2.34197	1.28748	i	methylation	chr12	11324264	G	PRH1;PRR4	NM_006250;NM_001098538	TSS200;TSS200	chr12:11323771-11324331	Island	FALSE	0.26855	-0.0000742256686843169	0.0000211845250715092	0.000458724190876998	1.18573
cg07752304	-5.78478e-05	1.49967e-05	-3.85737	0.000124871	-4.89223e-05	1.32297e-05	-3.69791	0.000234448	723	0.117189	1	0.268603	1	methylation ~ momBMI	methylation ~ momBMI + maternal_age + parity_1 + mat_smk_preg + edu_mat + social_class + bf_intention_1m + Bcell + CD4T + CD8T + Gran + Mono + NK	2.34197	1.28748	i	methylation	chr19	925903	G	ARID3A	NM_005224	TSS200	chr19:925120-926816	Island	FALSE	0.268603	-0.0000481050191878784	0.0000137335078669472	0.000460484642973905	1.18573
cg09489090	-0.000113793	3.33184e-05	-3.41531	0.000672926	-0.000114804	3.10476e-05	-3.69766	0.000234751	720	0.13418	1	0.268603	1	methylation ~ momBMI	methylation ~ momBMI + maternal_age + parity_1 + mat_smk_preg + edu_mat + social_class + bf_intention_1m + Bcell + CD4T + CD8T + Gran + Mono + NK	2.34197	1.28748	i	methylation	chr16	8768506	G	ABAT;ABAT	NM_020686;NM_020686	1stExon;5'UTR	chr16:8768256-8768619	Island	FALSE	0.268603	-0.000112885485170458	0.0000322299143702076	0.000460902505705023	1.18573
cg26456506	-4.74208e-05	2.12146e-05	-2.23529	0.025705	-6.66904e-05	1.80414e-05	-3.69653	0.000235782	720	0.250355	1	0.269146	1	methylation ~ momBMI	methylation ~ momBMI + maternal_age + parity_1 + mat_smk_preg + edu_mat + social_class + bf_intention_1m + Bcell + CD4T + CD8T + Gran + Mono + NK	2.34197	1.28748	i	methylation	chr4	88344004	G	NUDT9;NUDT9;NUDT9	NM_024047;NM_198038;NM_024047	5'UTR;5'UTR;1stExon	chr4:88343677-88344159	Island	FALSE	0.269146	-0.0000655758050841028	0.000018728385195223	0.000462798630765668	1.18573
cg04509940	-0.000120717	3.96166e-05	-3.04714	0.00239551	-0.00013078	3.53873e-05	-3.69566	0.000236671	716	0.156182	1	0.269523	1	methylation ~ momBMI	methylation ~ momBMI + maternal_age + parity_1 + mat_smk_preg + edu_mat + social_class + bf_intention_1m + Bcell + CD4T + CD8T + Gran + Mono + NK	2.34197	1.28748	i	methylation	chr21	45079326	R	HSF2BP;HSF2BP;RRP1B	NM_007031;NM_007031;NM_015056	1stExon;5'UTR;TSS200	chr21:45077671-45079821	Island	FALSE	0.269523	-0.000128593367610303	0.0000367348564194287	0.000464243841907265	1.18573
cg02649168	-6.95766e-05	2.0735e-05	-3.35552	0.000833781	-7.31075e-05	1.97861e-05	-3.6949	0.000237245	721	0.136364	1	0.269541	1	methylation ~ momBMI	methylation ~ momBMI + maternal_age + parity_1 + mat_smk_preg + edu_mat + social_class + bf_intention_1m + Bcell + CD4T + CD8T + Gran + Mono + NK	2.34197	1.28748	i	methylation	chr20	23618055	R	CST3	NM_000099	Body	chr20:23617906-23618639	Island	FALSE	0.269541	-0.0000718851149612994	0.0000205395257792928	0.000465532303407949	1.18573
cg25534244	-8.35349e-05	2.73794e-05	-3.05102	0.00236469	-9.07381e-05	2.4572e-05	-3.69275	0.000239243	720	0.155923	1	0.269964	1	methylation ~ momBMI	methylation ~ momBMI + maternal_age + parity_1 + mat_smk_preg + edu_mat + social_class + bf_intention_1m + Bcell + CD4T + CD8T + Gran + Mono + NK	2.34197	1.28748	i	methylation	chr17	53341098	G	HLF	NM_002126	TSS1500	chr17:53342198-53343061	N_Shore	FALSE	0.269964	-0.0000892201060184076	0.0000255076725280698	0.000469156288410679	1.18573
cg05240795	-5.87802e-05	1.88515e-05	-3.11806	0.00189313	-6.69926e-05	1.81454e-05	-3.692	0.000239941	720	0.151476	1	0.269964	1	methylation ~ momBMI	methylation ~ momBMI + maternal_age + parity_1 + mat_smk_preg + edu_mat + social_class + bf_intention_1m + Bcell + CD4T + CD8T + Gran + Mono + NK	2.34197	1.28748	i	methylation	chr11	561364	G	RASSF7;RASSF7;C11orf35;RASSF7	NM_003475;NM_001143994;NM_173573;NM_001143993	TSS200;TSS200;TSS1500;5'UTR	chr11:560382-561397	Island	FALSE	0.269964	-0.0000658716301988904	0.0000188363539118493	0.000470437512719534	1.18573
cg03521044	0.00163525	0.000379384	4.31029	1.85967e-05	0.00127221	0.000344583	3.69203	0.000240038	715	0.11308	1	0.269964	1	methylation ~ momBMI	methylation ~ momBMI + maternal_age + parity_1 + mat_smk_preg + edu_mat + social_class + bf_intention_1m + Bcell + CD4T + CD8T + Gran + Mono + NK	2.34197	1.28748	ii	methylation	chr7	20838564	G				chr7:20837551-20838369	S_Shore	FALSE	0.269964	0.00129349969616057	0.000357704989718874	0.00029906621885285	1.18573
cg12491991	-4.10247e-05	1.89456e-05	-2.1654	0.0306852	-6.3306e-05	1.71499e-05	-3.69134	0.00024052	721	0.263761	1	0.269964	1	methylation ~ momBMI	methylation ~ momBMI + maternal_age + parity_1 + mat_smk_preg + edu_mat + social_class + bf_intention_1m + Bcell + CD4T + CD8T + Gran + Mono + NK	2.34197	1.28748	i	methylation	chr22	39916550	G	ATF4;ATF4	NM_001675;NM_182810	TSS200;TSS200	chr22:39915622-39917193	Island	FALSE	0.269964	-0.0000622464922222967	0.000017802929210444	0.000471548397217373	1.18573
cg04286697	0.00208401	0.000526713	3.95663	8.35207e-05	0.00185144	0.000501581	3.69121	0.000240567	724	0.11308	1	0.269964	1	methylation ~ momBMI	methylation ~ momBMI + maternal_age + parity_1 + mat_smk_preg + edu_mat + social_class + bf_intention_1m + Bcell + CD4T + CD8T + Gran + Mono + NK	2.34197	1.28748	ii	methylation	chr2	232259623	G	B3GNT7	NM_145236	TSS1500	chr2:232260100-232261134	N_Shore	FALSE	0.269964	0.00188242859940412	0.000520681692191982	0.00029998204252753	1.18573
cg18612204	-0.000119371	3.26817e-05	-3.65253	0.000278714	-0.000107022	2.90062e-05	-3.68963	0.0002423	714	0.124119	1	0.269964	1	methylation ~ momBMI	methylation ~ momBMI + maternal_age + parity_1 + mat_smk_preg + edu_mat + social_class + bf_intention_1m + Bcell + CD4T + CD8T + Gran + Mono + NK	2.34197	1.28748	i	methylation	chr15	65204146	R	ANKDD1A	NM_182703	1stExon	chr15:65203730-65204392	Island	FALSE	0.269964	-0.000105230091717001	0.000030110771769993	0.000474478118340169	1.18573
cg12059226	-7.87586e-05	2.59587e-05	-3.034	0.00250069	-9.07205e-05	2.45923e-05	-3.68898	0.000242799	718	0.157306	1	0.269964	1	methylation ~ momBMI	methylation ~ momBMI + maternal_age + parity_1 + mat_smk_preg + edu_mat + social_class + bf_intention_1m + Bcell + CD4T + CD8T + Gran + Mono + NK	2.34197	1.28748	i	methylation	chr2	152955749	R	CACNB4;CACNB4;CACNB4	NM_001005746;NM_000726;NM_001145798	TSS1500;TSS200;TSS200	chr2:152954633-152955784	Island	FALSE	0.269964	-0.0000892012276018404	0.0000255287860390214	0.000475586302744927	1.18573
cg11594303	-6.04543e-05	1.68642e-05	-3.58477	0.00036011	-6.22761e-05	1.6884e-05	-3.68847	0.000243147	723	0.125264	1	0.269964	1	methylation ~ momBMI	methylation ~ momBMI + maternal_age + parity_1 + mat_smk_preg + edu_mat + social_class + bf_intention_1m + Bcell + CD4T + CD8T + Gran + Mono + NK	2.34197	1.28748	i	methylation	chr9	123639439	G	PHF19;PHF19;PHF19;PHF19	NM_015651;NM_001009936;NM_001009936;NM_015651	1stExon;1stExon;5'UTR;5'UTR	chr9:123638820-123639936	Island	FALSE	0.269964	-0.000061233049300377	0.0000175269467108452	0.000476461980265032	1.18573
cg16465187	-5.39296e-05	1.62396e-05	-3.32086	0.000942785	-5.76737e-05	1.56392e-05	-3.68777	0.000243879	720	0.139898	1	0.269964	1	methylation ~ momBMI	methylation ~ momBMI + maternal_age + parity_1 + mat_smk_preg + edu_mat + social_class + bf_intention_1m + Bcell + CD4T + CD8T + Gran + Mono + NK	2.34197	1.28748	i	methylation	chr2	208490102	R	FAM119A;FAM119A	NM_001127395;NM_145280	TSS200;TSS1500	chr2:208489428-208491030	Island	FALSE	0.269964	-0.0000567074809071423	0.00001623469901102	0.000477662067046218	1.18573
cg18818949	0.00102412	0.000682526	1.50049	0.133925	0.00191096	0.00051821	3.68762	0.000243917	724	0.435492	1	0.269964	1	methylation ~ momBMI	methylation ~ momBMI + maternal_age + parity_1 + mat_smk_preg + edu_mat + social_class + bf_intention_1m + Bcell + CD4T + CD8T + Gran + Mono + NK	2.34197	1.28748	ii	methylation	chr14	79558823	G	NRXN3	NM_004796	Body		OpenSea	FALSE	0.269964	0.00194297686083728	0.000537943500657154	0.000304008142732352	1.18573
cg09303136	-3.84233e-05	1.1756e-05	-3.2684	0.00113333	-4.18824e-05	1.13582e-05	-3.68742	0.000244289	717	0.143216	1	0.269964	1	methylation ~ momBMI	methylation ~ momBMI + maternal_age + parity_1 + mat_smk_preg + edu_mat + social_class + bf_intention_1m + Bcell + CD4T + CD8T + Gran + Mono + NK	2.34197	1.28748	i	methylation	chr8	48873358	G	MCM4;PRKDC;PRKDC;MCM4	NM_182746;NM_001081640;NM_006904;NM_005914	TSS200;TSS1500;TSS1500;TSS200	chr8:48872458-48873907	Island	FALSE	0.269964	-0.0000411807391277721	0.0000117907179097642	0.000478269883384895	1.18573
cg18023909	-8.19261e-05	2.46149e-05	-3.32831	0.000918301	-9.11904e-05	2.47317e-05	-3.68719	0.000244426	720	0.139059	1	0.269964	1	methylation ~ momBMI	methylation ~ momBMI + maternal_age + parity_1 + mat_smk_preg + edu_mat + social_class + bf_intention_1m + Bcell + CD4T + CD8T + Gran + Mono + NK	2.34197	1.28748	i	methylation	chr1	3541086	G	TPRG1L	NM_182752	TSS1500	chr1:3540767-3542241	Island	FALSE	0.269964	-0.0000896625470831773	0.0000256734742080692	0.000478665493281142	1.18573
cg03851398	-0.000233123	6.84424e-05	-3.40611	0.000696216	-0.000192332	5.21647e-05	-3.68701	0.000244885	709	0.134297	1	0.269964	1	methylation ~ momBMI	methylation ~ momBMI + maternal_age + parity_1 + mat_smk_preg + edu_mat + social_class + bf_intention_1m + Bcell + CD4T + CD8T + Gran + Mono + NK	2.34197	1.28748	i	methylation	chr10	135171564	R	C10orf125;C10orf125	NM_198472;NM_001098483	TSS200;TSS200	chr10:135170645-135171954	Island	TRUE	0.269964	-0.000189109389709523	0.0000541511874762292	0.000478972863911059	1.18573
cg26194633	-7.51402e-05	2.66301e-05	-2.82163	0.00490968	-8.87198e-05	2.40821e-05	-3.68405	0.000247347	722	0.171254	1	0.271447	1	methylation ~ momBMI	methylation ~ momBMI + maternal_age + parity_1 + mat_smk_preg + edu_mat + social_class + bf_intention_1m + Bcell + CD4T + CD8T + Gran + Mono + NK	2.34197	1.28748	i	methylation	chr7	44837033	R	PPIA	NM_021130	Body	chr7:44835726-44836798	S_Shore	FALSE	0.271447	-0.0000872320733965112	0.0000249991952429974	0.000484114734414673	1.18573
cg12537382	-6.16533e-05	2.11177e-05	-2.91951	0.00361557	-6.96284e-05	1.89012e-05	-3.68381	0.000247628	720	0.164665	1	0.271447	1	methylation ~ momBMI	methylation ~ momBMI + maternal_age + parity_1 + mat_smk_preg + edu_mat + social_class + bf_intention_1m + Bcell + CD4T + CD8T + Gran + Mono + NK	2.34197	1.28748	i	methylation	chr4	1404446	G				chr4:1404039-1404518	Island	TRUE	0.271447	-0.0000684607081251852	0.0000196209498509273	0.000484534122525509	1.18573
cg19751560	0.000551138	0.000971002	0.567597	0.570485	0.00221181	0.000600517	3.68318	0.000248127	724	0.793888	1	0.271447	1	methylation ~ momBMI	methylation ~ momBMI + maternal_age + parity_1 + mat_smk_preg + edu_mat + social_class + bf_intention_1m + Bcell + CD4T + CD8T + Gran + Mono + NK	2.34197	1.28748	ii	methylation	chr5	65896341	G	MAST4;MAST4	NM_001164664;NM_198828	Body;Body	chr5:65891877-65893539	S_Shelf	FALSE	0.271447	0.00224890898502058	0.000623384471391297	0.000309066957987332	1.18573
ch.3.31448979F	-0.000281766	0.000386651	-0.728737	0.4664	-0.00084501	0.000229444	-3.68286	0.000248479	722	0.727768	1	0.271447	1	methylation ~ momBMI	methylation ~ momBMI + maternal_age + parity_1 + mat_smk_preg + edu_mat + social_class + bf_intention_1m + Bcell + CD4T + CD8T + Gran + Mono + NK	2.34197	1.28748	ii	methylation	chr3	31473975	G					OpenSea	FALSE	0.271447	-0.000830835536128429	0.00023818107829689	0.0004861902762368	1.18573
cg08545398	-5.31558e-05	2.30966e-05	-2.30146	0.0216555	-7.61958e-05	2.06905e-05	-3.68264	0.000249041	709	0.238602	1	0.271447	1	methylation ~ momBMI	methylation ~ momBMI + maternal_age + parity_1 + mat_smk_preg + edu_mat + social_class + bf_intention_1m + Bcell + CD4T + CD8T + Gran + Mono + NK	2.34197	1.28748	i	methylation	chr1	54519198	R	C1orf83;TMEM59	NM_153035;NM_004872	TSS200;TSS200	chr1:54518601-54519299	Island	TRUE	0.271447	-0.000074917552234165	0.0000214784322469998	0.000486581938074638	1.18573
cg12862950	-5.29199e-05	1.56413e-05	-3.38335	0.000754822	-5.60507e-05	1.52265e-05	-3.68112	0.000250151	722	0.134402	1	0.271538	1	methylation ~ momBMI	methylation ~ momBMI + maternal_age + parity_1 + mat_smk_preg + edu_mat + social_class + bf_intention_1m + Bcell + CD4T + CD8T + Gran + Mono + NK	2.34197	1.28748	i	methylation	chr5	77656479	R	SCAMP1;SCAMP1	NM_004866;NM_004866	1stExon;5'UTR	chr5:77655917-77656997	Island	FALSE	0.271538	-0.0000551099761568793	0.0000158063418733681	0.000489250522806162	1.18573
cg01386792	-7.91978e-05	3.0987e-05	-2.55584	0.0107994	-0.000102138	2.77468e-05	-3.68107	0.000250391	715	0.198821	1	0.271538	1	methylation ~ momBMI	methylation ~ momBMI + maternal_age + parity_1 + mat_smk_preg + edu_mat + social_class + bf_intention_1m + Bcell + CD4T + CD8T + Gran + Mono + NK	2.34197	1.28748	i	methylation	chr16	90086310	R	DBNDD1	NM_001042610	TSS1500	chr16:90085109-90086419	Island	FALSE	0.271538	-0.000100423550403604	0.0000288033775668043	0.000489348890595832	1.18573
cg15146859	-8.67189e-05	2.93409e-05	-2.95556	0.00322367	-0.00010467	2.84386e-05	-3.68057	0.000250812	717	0.161906	1	0.271538	1	methylation ~ momBMI	methylation ~ momBMI + maternal_age + parity_1 + mat_smk_preg + edu_mat + social_class + bf_intention_1m + Bcell + CD4T + CD8T + Gran + Mono + NK	2.34197	1.28748	i	methylation	chr18	74961737	R	GALR1	NM_001480	TSS1500	chr18:74961556-74963822	Island	FALSE	0.271538	-0.000102913333357853	0.0000295215135806833	0.000490218002984002	1.18573
cg10074513	-8.07544e-05	3.15763e-05	-2.55744	0.0107489	-0.000108308	2.94342e-05	-3.67966	0.000251613	720	0.19856	1	0.271617	1	methylation ~ momBMI	methylation ~ momBMI + maternal_age + parity_1 + mat_smk_preg + edu_mat + social_class + bf_intention_1m + Bcell + CD4T + CD8T + Gran + Mono + NK	2.34197	1.28748	i	methylation	chr1	3541656	R	TPRG1L	NM_182752	1stExon	chr1:3540767-3542241	Island	FALSE	0.271617	-0.000106489434605555	0.0000305550489235333	0.00049183079543939	1.18573
cg18739808	-0.000742949	0.000362971	-2.04686	0.0410425	-0.000935769	0.000254338	-3.67923	0.000252387	707	0.287937	1	0.271617	1	methylation ~ momBMI	methylation ~ momBMI + maternal_age + parity_1 + mat_smk_preg + edu_mat + social_class + bf_intention_1m + Bcell + CD4T + CD8T + Gran + Mono + NK	2.34197	1.28748	ii	methylation	chr2	62257530	G	COMMD1	NM_152516	Body		OpenSea	FALSE	0.271617	-0.000920056247939109	0.000264023675012102	0.000492598819285253	1.18573
cg10911865	-9.92208e-05	2.70831e-05	-3.66357	0.000267025	-9.98551e-05	2.71446e-05	-3.67864	0.000252607	720	0.123282	1	0.271617	1	methylation ~ momBMI	methylation ~ momBMI + maternal_age + parity_1 + mat_smk_preg + edu_mat + social_class + bf_intention_1m + Bcell + CD4T + CD8T + Gran + Mono + NK	2.34197	1.28748	i	methylation	chr3	44903235	R	MIR564;TMEM42	NR_030290;NM_144638	TSS200;TSS200	chr3:44902959-44903623	Island	FALSE	0.271617	-0.0000981780931635543	0.0000281782560204673	0.000493648872474687	1.18573
cg17191933	-5.18257e-05	1.68081e-05	-3.08338	0.00212574	-5.62811e-05	1.5301e-05	-3.67826	0.000253136	714	0.153655	1	0.271617	1	methylation ~ momBMI	methylation ~ momBMI + maternal_age + parity_1 + mat_smk_preg + edu_mat + social_class + bf_intention_1m + Bcell + CD4T + CD8T + Gran + Mono + NK	2.34197	1.28748	i	methylation	chr13	98628505	G	IPO5	NM_002271	Body	chr13:98628059-98629306	Island	FALSE	0.271617	-0.0000553357779783116	0.0000158836709334725	0.00049432023952953	1.18573
cg26384310	-5.10616e-05	2.30112e-05	-2.21899	0.0268031	-7.48815e-05	2.03683e-05	-3.67637	0.000255032	712	0.253367	1	0.272442	1	methylation ~ momBMI	methylation ~ momBMI + maternal_age + parity_1 + mat_smk_preg + edu_mat + social_class + bf_intention_1m + Bcell + CD4T + CD8T + Gran + Mono + NK	2.34197	1.28748	i	methylation	chr12	50360945	R				chr12:50361367-50361652	N_Shore	FALSE	0.272442	-0.0000736231259398448	0.0000211439273899501	0.000497686261704054	1.18573
cg00752969	0.00103076	0.000772506	1.33431	0.182524	0.00206721	0.000562343	3.67607	0.000255033	723	0.491664	1	0.272442	1	methylation ~ momBMI	methylation ~ momBMI + maternal_age + parity_1 + mat_smk_preg + edu_mat + social_class + bf_intention_1m + Bcell + CD4T + CD8T + Gran + Mono + NK	2.34197	1.28748	ii	methylation	chr2	70311984	G				chr2:70313200-70315490	N_Shore	FALSE	0.272442	0.00210195381474984	0.000583757685885439	0.000317324971319738	1.18573
cg24704226	0.000512261	0.000767982	0.667022	0.504972	0.00154569	0.000420798	3.67324	0.000257848	722	0.753322	1	0.27446	1	methylation ~ momBMI	methylation ~ momBMI + maternal_age + parity_1 + mat_smk_preg + edu_mat + social_class + bf_intention_1m + Bcell + CD4T + CD8T + Gran + Mono + NK	2.34197	1.28748	ii	methylation	chr10	97419053	G				chr10:97415860-97416726	S_Shelf	TRUE	0.27446	0.00157168898538424	0.000436822530433543	0.000320669327298275	1.18573
cg08174504	-9.25046e-05	2.44295e-05	-3.7866	0.000165439	-9.10294e-05	2.47844e-05	-3.67285	0.000258204	723	0.121971	1	0.27446	1	methylation ~ momBMI	methylation ~ momBMI + maternal_age + parity_1 + mat_smk_preg + edu_mat + social_class + bf_intention_1m + Bcell + CD4T + CD8T + Gran + Mono + NK	2.34197	1.28748	i	methylation	chr4	80993819	R	ANTXR2;ANTXR2;ANTXR2;ANTXR2	NM_001145794;NM_001145794;NM_058172;NM_058172	5'UTR;1stExon;1stExon;5'UTR	chr4:80993375-80994410	Island	TRUE	0.27446	-0.0000894982678531643	0.0000257282009228657	0.000504029509439775	1.18573
cg26359204	-0.000111686	5.2846e-05	-2.11343	0.0349125	-0.000188852	5.14201e-05	-3.67273	0.000258627	712	0.273784	1	0.27446	1	methylation ~ momBMI	methylation ~ momBMI + maternal_age + parity_1 + mat_smk_preg + edu_mat + social_class + bf_intention_1m + Bcell + CD4T + CD8T + Gran + Mono + NK	2.34197	1.28748	ii	methylation	chr4	85419877	G	NKX6-1	NM_006168	TSS1500	chr4:85417659-85420799	Island	FALSE	0.27446	-0.000185675446121474	0.0000533782096091967	0.000504251559468952	1.18573
cg17066716	-4.79696e-05	1.38245e-05	-3.4699	0.000552385	-5.00889e-05	1.364e-05	-3.6722	0.000259322	706	0.130479	1	0.274594	1	methylation ~ momBMI	methylation ~ momBMI + maternal_age + parity_1 + mat_smk_preg + edu_mat + social_class + bf_intention_1m + Bcell + CD4T + CD8T + Gran + Mono + NK	2.34197	1.28748	i	methylation	chr8	62627324	G	ASPH;ASPH;ASPH;ASPH;ASPH	NM_001164754;NM_032466;NM_001164756;NM_001164755;NM_004318	TSS200;TSS200;TSS200;TSS200;TSS200	chr8:62626556-62627511	Island	FALSE	0.274594	-0.0000492462122219102	0.00001415944106589	0.000505213024873783	1.18573
cg27659505	0.00160001	0.00043835	3.65007	0.000281216	0.00159861	0.000435466	3.67102	0.000260132	719	0.124119	1	0.274849	1	methylation ~ momBMI	methylation ~ momBMI + maternal_age + parity_1 + mat_smk_preg + edu_mat + social_class + bf_intention_1m + Bcell + CD4T + CD8T + Gran + Mono + NK	2.34197	1.28748	i	methylation	chr17	79899075	G	MYADML2	NM_001145113	Body	chr17:79899019-79899491	Island	FALSE	0.274849	0.00162550815744077	0.000452048629488441	0.000323309093158398	1.18573
cg16692196	-6.03913e-05	1.91519e-05	-3.15327	0.00168193	-6.81125e-05	1.85586e-05	-3.67012	0.000261058	718	0.149408	1	0.275007	1	methylation ~ momBMI	methylation ~ momBMI + maternal_age + parity_1 + mat_smk_preg + edu_mat + social_class + bf_intention_1m + Bcell + CD4T + CD8T + Gran + Mono + NK	2.34197	1.28748	i	methylation	chr1	85040371	R	CTBS	NM_004388	TSS1500	chr1:85039825-85040344	S_Shore	FALSE	0.275007	-0.0000669659745010802	0.0000192653598811607	0.000508993310206048	1.18573
cg25808094	-0.00292698	0.000709424	-4.12585	4.12462e-05	-0.00164404	0.000448037	-3.66943	0.000261619	723	0.11308	1	0.275007	1	methylation ~ momBMI	methylation ~ momBMI + maternal_age + parity_1 + mat_smk_preg + edu_mat + social_class + bf_intention_1m + Bcell + CD4T + CD8T + Gran + Mono + NK	2.34197	1.28748	ii	methylation	chr13	75892615	G	TBC1D4	NM_014832	Body		OpenSea	FALSE	0.275007	-0.00161635907525421	0.00046509802890103	0.000510266404510287	1.18573
cg13808399	-0.00010046	3.10977e-05	-3.23046	0.00129208	-9.92537e-05	2.7053e-05	-3.66886	0.000262217	722	0.145269	1	0.275007	1	methylation ~ momBMI	methylation ~ momBMI + maternal_age + parity_1 + mat_smk_preg + edu_mat + social_class + bf_intention_1m + Bcell + CD4T + CD8T + Gran + Mono + NK	2.34197	1.28748	i	methylation	chr12	58259082	G				chr12:58258986-58259496	Island	FALSE	0.275007	-0.0000975824268784781	0.0000280832045158161	0.000511308476138357	1.18573
cg14634760	-0.00220019	0.000587493	-3.74505	0.000194745	-0.00180265	0.000491526	-3.66745	0.00026361	723	0.121971	1	0.275007	1	methylation ~ momBMI	methylation ~ momBMI + maternal_age + parity_1 + mat_smk_preg + edu_mat + social_class + bf_intention_1m + Bcell + CD4T + CD8T + Gran + Mono + NK	2.34197	1.28748	ii	methylation	chr8	143561039	G	BAI1	NM_001702	Body	chr8:143558487-143558824	S_Shelf	FALSE	0.275007	-0.00177228138206341	0.000510243275682626	0.00051389986521909	1.18573
cg21195414	-7.94678e-05	2.3692e-05	-3.3542	0.000838164	-7.08912e-05	1.93296e-05	-3.6675	0.00026384	713	0.136364	1	0.275007	1	methylation ~ momBMI	methylation ~ momBMI + maternal_age + parity_1 + mat_smk_preg + edu_mat + social_class + bf_intention_1m + Bcell + CD4T + CD8T + Gran + Mono + NK	2.34197	1.28748	i	methylation	chr6	53213871	G	ELOVL5;ELOVL5	NM_021814;NM_021814	5'UTR;1stExon	chr6:53212617-53214043	Island	FALSE	0.275007	-0.000069697069678627	0.000020065665078161	0.000513814489130031	1.18573
cg17601209	0.000834416	0.000348009	2.39769	0.0167547	0.00115904	0.000316066	3.66709	0.000264167	716	0.222451	1	0.275007	1	methylation ~ momBMI	methylation ~ momBMI + maternal_age + parity_1 + mat_smk_preg + edu_mat + social_class + bf_intention_1m + Bcell + CD4T + CD8T + Gran + Mono + NK	2.34197	1.28748	ii	methylation	chr1	3191678	G	PRDM16;PRDM16	NM_022114;NM_199454	Body;Body	chr1:3195376-3196052	N_Shelf	FALSE	0.275007	0.0011785689660513	0.000328101723270273	0.000328044006510049	1.18573
cg26707263	-5.0567e-05	1.51691e-05	-3.33355	0.000901708	-5.36438e-05	1.46325e-05	-3.66607	0.000265206	716	0.138401	1	0.275007	1	methylation ~ momBMI	methylation ~ momBMI + maternal_age + parity_1 + mat_smk_preg + edu_mat + social_class + bf_intention_1m + Bcell + CD4T + CD8T + Gran + Mono + NK	2.34197	1.28748	i	methylation	chr2	241526101	R	CAPN10;CAPN10;CAPN10;CAPN10	NM_023085;NM_021251;NM_023089;NM_023083	TSS200;TSS200;TSS200;TSS200	chr2:241525622-241526835	Island	FALSE	0.275007	-0.0000527398299125996	0.0000151897293994734	0.000516458338023728	1.18573
cg23238458	-6.31229e-05	4.26823e-05	-1.4789	0.139612	-0.000119779	3.26766e-05	-3.6656	0.00026588	709	0.442789	1	0.275007	1	methylation ~ momBMI	methylation ~ momBMI + maternal_age + parity_1 + mat_smk_preg + edu_mat + social_class + bf_intention_1m + Bcell + CD4T + CD8T + Gran + Mono + NK	2.34197	1.28748	ii	methylation	chr12	89919833	G	GALNT4;WDR51B	NM_003774;NM_172240	TSS1500;TSS200	chr12:89919012-89919904	Island	FALSE	0.275007	-0.000117760676259466	0.0000339209409077865	0.000517324687115215	1.18573
cg10298205	-0.00251615	0.000682199	-3.68829	0.000242787	-0.00227832	0.000621664	-3.66488	0.000266282	721	0.123282	1	0.275007	1	methylation ~ momBMI	methylation ~ momBMI + maternal_age + parity_1 + mat_smk_preg + edu_mat + social_class + bf_intention_1m + Bcell + CD4T + CD8T + Gran + Mono + NK	2.34197	1.28748	ii	methylation	chr8	144661917	G	EEF1D;EEF1D;EEF1D;EEF1D;NAPRT1;EEF1D;EEF1D;EEF1D	NM_001130055;NM_001960;NM_001130053;NM_001130056;NM_145201;NM_032378;NM_001130057;NM_001130054	3'UTR;3'UTR;3'UTR;3'UTR;TSS1500;3'UTR;3'UTR;3'UTR	chr8:144659745-144660635	S_Shore	TRUE	0.275007	-0.00223991433795152	0.00064533681267269	0.000518672850603779	1.18573
cg07489553	-4.57244e-05	1.85705e-05	-2.46221	0.0140432	-6.1793e-05	1.68612e-05	-3.66481	0.000266462	717	0.212186	1	0.275007	1	methylation ~ momBMI	methylation ~ momBMI + maternal_age + parity_1 + mat_smk_preg + edu_mat + social_class + bf_intention_1m + Bcell + CD4T + CD8T + Gran + Mono + NK	2.34197	1.28748	i	methylation	chr2	9771190	G	YWHAQ	NM_006826	TSS200	chr2:9770189-9771562	Island	TRUE	0.275007	-0.0000607513084649577	0.0000175032557233677	0.000518799008892149	1.18573
cg14578879	0.00121817	0.000266062	4.57852	5.52741e-06	0.000947631	0.000258638	3.66393	0.000267477	713	0.0908816	1	0.275007	1	methylation ~ momBMI	methylation ~ momBMI + maternal_age + parity_1 + mat_smk_preg + edu_mat + social_class + bf_intention_1m + Bcell + CD4T + CD8T + Gran + Mono + NK	2.34197	1.28748	ii	methylation	chr6	100904055	G	SIM1	NM_005068	Body	chr6:100905444-100905697	N_Shore	FALSE	0.275007	0.000963608901265002	0.000268486964301244	0.000331905282026367	1.18573
cg14348828	-3.89358e-05	1.40413e-05	-2.77295	0.00569855	-4.67027e-05	1.27549e-05	-3.66156	0.000269634	723	0.175589	1	0.275007	1	methylation ~ momBMI	methylation ~ momBMI + maternal_age + parity_1 + mat_smk_preg + edu_mat + social_class + bf_intention_1m + Bcell + CD4T + CD8T + Gran + Mono + NK	2.34197	1.28748	i	methylation	chr7	142985245	R	CASP2;CASP2	NM_032983;NM_032982	TSS200;TSS200	chr7:142985047-142985810	Island	FALSE	0.275007	-0.0000459147200634359	0.0000132405878012076	0.000524883725722203	1.18573
cg13905388	-5.66383e-05	1.79487e-05	-3.15556	0.0016686	-6.27453e-05	1.71365e-05	-3.66149	0.000269727	722	0.149292	1	0.275007	1	methylation ~ momBMI	methylation ~ momBMI + maternal_age + parity_1 + mat_smk_preg + edu_mat + social_class + bf_intention_1m + Bcell + CD4T + CD8T + Gran + Mono + NK	2.34197	1.28748	i	methylation	chr14	105487229	G	CDCA4;CDCA4	NM_017955;NM_145701	5'UTR;5'UTR	chr14:105486611-105487915	Island	FALSE	0.275007	-0.0000616866517056834	0.0000177891051048511	0.000525001923476786	1.18573
cg11859541	-5.1669e-05	1.48314e-05	-3.48376	0.000524762	-4.96625e-05	1.35656e-05	-3.66092	0.000270606	712	0.130479	1	0.275007	1	methylation ~ momBMI	methylation ~ momBMI + maternal_age + parity_1 + mat_smk_preg + edu_mat + social_class + bf_intention_1m + Bcell + CD4T + CD8T + Gran + Mono + NK	2.34197	1.28748	i	methylation	chr8	37553278	R	ZNF703	NM_025069	TSS200	chr8:37551944-37555922	Island	FALSE	0.275007	-0.0000488244384308357	0.0000140821735825975	0.000526087444077239	1.18573
cg22222461	0.00100682	0.000591177	1.70307	0.088987	0.00161623	0.000441532	3.66051	0.000270777	721	0.373491	1	0.275007	1	methylation ~ momBMI	methylation ~ momBMI + maternal_age + parity_1 + mat_smk_preg + edu_mat + social_class + bf_intention_1m + Bcell + CD4T + CD8T + Gran + Mono + NK	2.34197	1.28748	ii	methylation	chr8	98000885	G	PGCP	NM_016134	Body		OpenSea	FALSE	0.275007	0.00164350635352323	0.000458345268859347	0.000336125433634313	1.18573
cg15551144	-5.77579e-05	1.93445e-05	-2.98575	0.00292449	-6.04869e-05	1.65302e-05	-3.65918	0.000272071	724	0.160021	1	0.275007	1	methylation ~ momBMI	methylation ~ momBMI + maternal_age + parity_1 + mat_smk_preg + edu_mat + social_class + bf_intention_1m + Bcell + CD4T + CD8T + Gran + Mono + NK	2.34197	1.28748	i	methylation	chr1	41707379	R	SCMH1	NM_012236	5'UTR	chr1:41706957-41708327	Island	FALSE	0.275007	-0.0000594656895201195	0.0000171596585742322	0.000529373543941298	1.18573
cg14661946	-7.2249e-05	2.45579e-05	-2.94198	0.0033662	-8.45356e-05	2.31045e-05	-3.65884	0.000272534	720	0.162653	1	0.275007	1	methylation ~ momBMI	methylation ~ momBMI + maternal_age + parity_1 + mat_smk_preg + edu_mat + social_class + bf_intention_1m + Bcell + CD4T + CD8T + Gran + Mono + NK	2.34197	1.28748	i	methylation	chr1	116694919	G				chr1:116694664-116694983	Island	FALSE	0.275007	-0.0000831082215920626	0.0000239842867097552	0.000530012188765006	1.18573
cg05606089	0.000819927	0.00092471	0.886685	0.375544	0.0021319	0.000582797	3.65805	0.000273254	724	0.66314	1	0.275007	1	methylation ~ momBMI	methylation ~ momBMI + maternal_age + parity_1 + mat_smk_preg + edu_mat + social_class + bf_intention_1m + Bcell + CD4T + CD8T + Gran + Mono + NK	2.34197	1.28748	ii	methylation	chr5	77306302	G	AP3B1	NM_003664	Body		OpenSea	FALSE	0.275007	0.00216790400594635	0.000604990497584902	0.000339191315141344	1.18573
cg16450590	0.00115773	0.000263291	4.39716	1.26424e-05	0.000857033	0.000234271	3.6583	0.000273278	714	0.101741	1	0.275007	1	methylation ~ momBMI	methylation ~ momBMI + maternal_age + parity_1 + mat_smk_preg + edu_mat + social_class + bf_intention_1m + Bcell + CD4T + CD8T + Gran + Mono + NK	2.34197	1.28748	ii	methylation	chr2	175209075	G				chr2:175208415-175209076	Island	FALSE	0.275007	0.00087150605123507	0.000243192303964766	0.000338879668904181	1.18573
cg23727321	-0.000189852	5.08081e-05	-3.73664	0.000201327	-0.000147068	4.02216e-05	-3.65644	0.000275078	719	0.121971	1	0.275007	1	methylation ~ momBMI	methylation ~ momBMI + maternal_age + parity_1 + mat_smk_preg + edu_mat + social_class + bf_intention_1m + Bcell + CD4T + CD8T + Gran + Mono + NK	2.34197	1.28748	i	methylation	chr3	57199453	R	IL17RD	NM_017563	TSS200	chr3:57198243-57199378	S_Shore	FALSE	0.275007	-0.000144583109043683	0.0000417532592300397	0.000534589261303107	1.18573
cg03689054	-0.000113942	2.69675e-05	-4.22515	2.69455e-05	-7.82349e-05	2.14023e-05	-3.65544	0.000276044	722	0.11308	1	0.275007	1	methylation ~ momBMI	methylation ~ momBMI + maternal_age + parity_1 + mat_smk_preg + edu_mat + social_class + bf_intention_1m + Bcell + CD4T + CD8T + Gran + Mono + NK	2.34197	1.28748	i	methylation	chr17	81037743	G	METRNL	NM_001004431	1stExon	chr17:81036330-81039407	Island	FALSE	0.275007	-0.0000769126860613394	0.0000222173002739643	0.00053650072619641	1.18573
cg07825347	-6.77146e-05	2.37861e-05	-2.84681	0.00454164	-7.96405e-05	2.17896e-05	-3.65498	0.00027653	722	0.169303	1	0.275007	1	methylation ~ momBMI	methylation ~ momBMI + maternal_age + parity_1 + mat_smk_preg + edu_mat + social_class + bf_intention_1m + Bcell + CD4T + CD8T + Gran + Mono + NK	2.34197	1.28748	i	methylation	chr10	43600497	R	RET;RET	NM_020630;NM_020975	Body;Body	chr10:43600146-43601165	Island	FALSE	0.275007	-0.0000782943404686066	0.0000226193079143819	0.000537385365816784	1.18573
cg02052366	-0.000982104	0.000299473	-3.27944	0.00109059	-0.000956418	0.000261668	-3.65508	0.000276602	716	0.142426	1	0.275007	1	methylation ~ momBMI	methylation ~ momBMI + maternal_age + parity_1 + mat_smk_preg + edu_mat + social_class + bf_intention_1m + Bcell + CD4T + CD8T + Gran + Mono + NK	2.34197	1.28748	ii	methylation	chr8	93111840	G				chr8:93114056-93115979	N_Shelf	FALSE	0.275007	-0.000940252283854197	0.000271632596798316	0.0005372031408705	1.18573
cg21454030	-6.35495e-05	2.19217e-05	-2.89893	0.00386172	-7.75872e-05	2.12265e-05	-3.6552	0.000276921	701	0.16557	1	0.275007	1	methylation ~ momBMI	methylation ~ momBMI + maternal_age + parity_1 + mat_smk_preg + edu_mat + social_class + bf_intention_1m + Bcell + CD4T + CD8T + Gran + Mono + NK	2.34197	1.28748	i	methylation	chr4	17812573	R	NCAPG;DCAF16;NCAPG	NM_022346;NM_017741;NM_022346	5'UTR;TSS200;1stExon	chr4:17811954-17813227	Island	TRUE	0.275007	-0.0000762758172861974	0.0000220348510753633	0.000536976689239105	1.18573
cg21122656	-0.000155194	5.10412e-05	-3.04056	0.00244748	-0.000161484	4.41923e-05	-3.65413	0.000277547	718	0.156562	1	0.275007	1	methylation ~ momBMI	methylation ~ momBMI + maternal_age + parity_1 + mat_smk_preg + edu_mat + social_class + bf_intention_1m + Bcell + CD4T + CD8T + Gran + Mono + NK	2.34197	1.28748	i	methylation	chr6	31783272	G	HSPA1A;HSPA1L	NM_005345;NM_005527	TSS200;TSS1500	chr6:31782872-31785190	Island	FALSE	0.275007	-0.00015875421587379	0.0000458751237511694	0.000539027009775775	1.18573
cg26252350	-5.88604e-05	1.63879e-05	-3.5917	0.000350923	-5.97119e-05	1.63413e-05	-3.65405	0.000277578	720	0.125264	1	0.275007	1	methylation ~ momBMI	methylation ~ momBMI + maternal_age + parity_1 + mat_smk_preg + edu_mat + social_class + bf_intention_1m + Bcell + CD4T + CD8T + Gran + Mono + NK	2.34197	1.28748	i	methylation	chr15	45814811	G	SLC30A4;C15orf21;SLC30A4	NM_013309;NR_022014;NM_013309	5'UTR;Body;1stExon	chr15:45814335-45815344	Island	FALSE	0.275007	-0.0000587023068524748	0.0000169635647476788	0.00053918609644995	1.18573
cg19505546	0.00103608	0.000247943	4.17872	3.29884e-05	0.000763536	0.000208974	3.65373	0.000278239	709	0.11308	1	0.275007	1	methylation ~ momBMI	methylation ~ momBMI + maternal_age + parity_1 + mat_smk_preg + edu_mat + social_class + bf_intention_1m + Bcell + CD4T + CD8T + Gran + Mono + NK	2.34197	1.28748	ii	methylation	chr5	139017263	G				chr5:139017133-139017668	Island	FALSE	0.275007	0.000776445767824484	0.000216932165785726	0.000344634508531051	1.18573
cg24236887	-5.22642e-05	2.07541e-05	-2.51826	0.01201	-6.58524e-05	1.80283e-05	-3.65272	0.000278995	720	0.204068	1	0.275007	1	methylation ~ momBMI	methylation ~ momBMI + maternal_age + parity_1 + mat_smk_preg + edu_mat + social_class + bf_intention_1m + Bcell + CD4T + CD8T + Gran + Mono + NK	2.34197	1.28748	i	methylation	chr7	33944420	R	BMPER	NM_133468	TSS1500	chr7:33943665-33945509	Island	FALSE	0.275007	-0.0000647386463042612	0.0000187148652021368	0.000541762603558371	1.18573
cg27316993	-7.29486e-05	3.18087e-05	-2.29335	0.022117	-0.000104628	2.8646e-05	-3.65247	0.000279348	717	0.240058	1	0.275007	1	methylation ~ momBMI	methylation ~ momBMI + maternal_age + parity_1 + mat_smk_preg + edu_mat + social_class + bf_intention_1m + Bcell + CD4T + CD8T + Gran + Mono + NK	2.34197	1.28748	i	methylation	chr8	94929204	G	PDP1;PDP1;PDP1;PDP1;PDP1;PDP1;PDP1;PDP1	NM_001161780;NM_001161780;NM_018444;NM_001161778;NM_001161781;NM_018444;NM_001161779;NM_001161779	1stExon;5'UTR;1stExon;TSS1500;TSS200;5'UTR;5'UTR;1stExon	chr8:94928518-94930124	Island	FALSE	0.275007	-0.000102858752966696	0.0000297368240007432	0.000542247270907884	1.18573
cg12984014	-0.00167421	0.000398003	-4.20653	2.92835e-05	-0.0013671	0.000374271	-3.65269	0.000279432	706	0.11308	1	0.275007	1	methylation ~ momBMI	methylation ~ momBMI + maternal_age + parity_1 + mat_smk_preg + edu_mat + social_class + bf_intention_1m + Bcell + CD4T + CD8T + Gran + Mono + NK	2.34197	1.28748	ii	methylation	chr5	179755324	G	GFPT2	NM_005110	Body		OpenSea	FALSE	0.275007	-0.00134397533438204	0.000388523544020764	0.000541809933761492	1.18573
cg01263292	-4.34492e-05	1.76812e-05	-2.45737	0.0142323	-5.97515e-05	1.6361e-05	-3.65207	0.000279775	717	0.213061	1	0.275007	1	methylation ~ momBMI	methylation ~ momBMI + maternal_age + parity_1 + mat_smk_preg + edu_mat + social_class + bf_intention_1m + Bcell + CD4T + CD8T + Gran + Mono + NK	2.34197	1.28748	i	methylation	chr12	66583029	R	IRAK3;IRAK3;IRAK3;IRAK3	NM_001142523;NM_007199;NM_007199;NM_001142523	1stExon;1stExon;5'UTR;5'UTR	chr12:66582695-66583345	Island	FALSE	0.275007	-0.0000587407609661482	0.0000169840492515042	0.000543022916728157	1.18573
cg12576082	-0.000197983	7.59279e-05	-2.60751	0.00931409	-0.000230678	6.31841e-05	-3.65088	0.00028143	704	0.192244	1	0.275007	1	methylation ~ momBMI	methylation ~ momBMI + maternal_age + parity_1 + mat_smk_preg + edu_mat + social_class + bf_intention_1m + Bcell + CD4T + CD8T + Gran + Mono + NK	2.34197	1.28748	i	methylation	chr20	30102058	R	HM13;HM13;HM13;HM13	NM_178580;NM_030789;NM_178581;NM_178582	TSS200;TSS200;TSS200;TSS200	chr20:30102057-30102856	Island	FALSE	0.275007	-0.000226774514511066	0.0000655902302564027	0.000545326602274148	1.18573
cg10458216	0.00210108	0.000575885	3.64844	0.000282863	0.00138424	0.000379233	3.65009	0.000281722	723	0.12422	1	0.275007	1	methylation ~ momBMI	methylation ~ momBMI + maternal_age + parity_1 + mat_smk_preg + edu_mat + social_class + bf_intention_1m + Bcell + CD4T + CD8T + Gran + Mono + NK	2.34197	1.28748	ii	methylation	chr13	97873947	G	MBNL2;MBNL2	NM_144778;NM_207304	TSS1500;TSS1500		OpenSea	FALSE	0.275007	0.00140766372293497	0.000393674374412613	0.00034928434877321	1.18573
cg01168201	-4.55832e-05	1.71731e-05	-2.65434	0.00812183	-5.72274e-05	1.56818e-05	-3.6493	0.000282605	722	0.187338	1	0.275007	1	methylation ~ momBMI	methylation ~ momBMI + maternal_age + parity_1 + mat_smk_preg + edu_mat + social_class + bf_intention_1m + Bcell + CD4T + CD8T + Gran + Mono + NK	2.34197	1.28748	i	methylation	chr17	1958412	G	HIC1;HIC1;HIC1	NM_001098202;NM_006497;NM_006497	TSS1500;1stExon;5'UTR	chr17:1952919-1962328	Island	FALSE	0.275007	-0.000056258640455364	0.0000162789347554814	0.000548425029199842	1.18573
cg19728382	0.00274046	0.000605699	4.52445	7.08309e-06	0.00194126	0.000531962	3.64924	0.000282694	721	0.0974665	1	0.275007	1	methylation ~ momBMI	methylation ~ momBMI + maternal_age + parity_1 + mat_smk_preg + edu_mat + social_class + bf_intention_1m + Bcell + CD4T + CD8T + Gran + Mono + NK	2.34197	1.28748	ii	methylation	chr5	172757276	G	STC2	NM_003714	TSS1500	chr5:172754056-172757098	S_Shore	FALSE	0.275007	0.00197412112353907	0.000552218932864056	0.000350377157241459	1.18573
cg10731192	-8.62441e-05	2.41509e-05	-3.57106	0.000379282	-6.9736e-05	1.91105e-05	-3.6491	0.000282905	719	0.125348	1	0.275007	1	methylation ~ momBMI	methylation ~ momBMI + maternal_age + parity_1 + mat_smk_preg + edu_mat + social_class + bf_intention_1m + Bcell + CD4T + CD8T + Gran + Mono + NK	2.34197	1.28748	i	methylation	chr6	35436023	G	RPL10A	NM_007104	TSS200	chr6:35435810-35437084	Island	TRUE	0.275007	-0.0000685553788964067	0.0000198381988550364	0.000548812966104786	1.18573
cg20559000	-4.92573e-05	1.29271e-05	-3.8104	0.000150595	-4.64966e-05	1.27432e-05	-3.64872	0.000283227	722	0.121881	1	0.275007	1	methylation ~ momBMI	methylation ~ momBMI + maternal_age + parity_1 + mat_smk_preg + edu_mat + social_class + bf_intention_1m + Bcell + CD4T + CD8T + Gran + Mono + NK	2.34197	1.28748	i	methylation	chr15	74725593	G	SEMA7A;SEMA7A;SEMA7A	NM_003612;NM_001146029;NM_001146030	Body;Body;5'UTR	chr15:74725323-74726487	Island	FALSE	0.275007	-0.0000457092982958828	0.0000132285119751542	0.000549554325844907	1.18573
cg20074569	-7.80804e-05	3.0677e-05	-2.54525	0.0111281	-9.70839e-05	2.66086e-05	-3.6486	0.000283423	720	0.200263	1	0.275007	1	methylation ~ momBMI	methylation ~ momBMI + maternal_age + parity_1 + mat_smk_preg + edu_mat + social_class + bf_intention_1m + Bcell + CD4T + CD8T + Gran + Mono + NK	2.34197	1.28748	i	methylation	chr22	42372516	G	SEPT3;SEPT3	NM_145733;NM_019106	TSS1500;TSS1500	chr22:42372483-42373299	Island	FALSE	0.275007	-0.0000954400391850198	0.0000276218345767855	0.000549805285323269	1.18573
cg10911287	0.00119844	0.000576883	2.07744	0.0381148	0.00176065	0.000482665	3.64777	0.000284254	722	0.281473	1	0.275007	1	methylation ~ momBMI	methylation ~ momBMI + maternal_age + parity_1 + mat_smk_preg + edu_mat + social_class + bf_intention_1m + Bcell + CD4T + CD8T + Gran + Mono + NK	2.34197	1.28748	ii	methylation	chr12	125271306	G	SCARB1;SCARB1	NM_001082959;NM_005505	Body;Body		OpenSea	FALSE	0.275007	0.00179047321729141	0.000501045525857143	0.000352276081251329	1.18573
cg07176034	-4.33886e-05	1.23555e-05	-3.51169	0.000473152	-4.22031e-05	1.15707e-05	-3.64742	0.00028473	719	0.129014	1	0.275007	1	methylation ~ momBMI	methylation ~ momBMI + maternal_age + parity_1 + mat_smk_preg + edu_mat + social_class + bf_intention_1m + Bcell + CD4T + CD8T + Gran + Mono + NK	2.34197	1.28748	i	methylation	chr1	110026647	G	ATXN7L2	NM_153340	1stExon	chr1:110026630-110026903	Island	FALSE	0.275007	-0.0000414883191130165	0.0000120113129451655	0.000552125261034729	1.18573
cg06434735	-0.00015692	3.34418e-05	-4.69232	3.23639e-06	-0.000109872	3.01284e-05	-3.6468	0.000285427	718	0.0855364	1	0.275007	1	methylation ~ momBMI	methylation ~ momBMI + maternal_age + parity_1 + mat_smk_preg + edu_mat + social_class + bf_intention_1m + Bcell + CD4T + CD8T + Gran + Mono + NK	2.34197	1.28748	i	methylation	chr11	120382197	G				chr11:120381877-120382935	Island	FALSE	0.275007	-0.000108011032485063	0.0000312757041058324	0.000553336828708716	1.18573
cg01150433	-0.000226412	0.000350975	-0.645096	0.51907	-0.000914216	0.000250716	-3.64642	0.000285703	723	0.762398	1	0.275007	1	methylation ~ momBMI	methylation ~ momBMI + maternal_age + parity_1 + mat_smk_preg + edu_mat + social_class + bf_intention_1m + Bcell + CD4T + CD8T + Gran + Mono + NK	2.34197	1.28748	ii	methylation	chr3	147142182	G				chr3:147142181-147142391	Island	FALSE	0.275007	-0.000898727270919474	0.000260263789754742	0.00055410160115364	1.18573
cg07191189	-8.96156e-05	3.80271e-05	-2.35662	0.018711	-0.000119301	3.27167e-05	-3.64647	0.000285845	716	0.229203	1	0.275007	1	methylation ~ momBMI	methylation ~ momBMI + maternal_age + parity_1 + mat_smk_preg + edu_mat + social_class + bf_intention_1m + Bcell + CD4T + CD8T + Gran + Mono + NK	2.34197	1.28748	i	methylation	chr2	37193690	R	STRN	NM_003162	TSS200	chr2:37193131-37194287	Island	FALSE	0.275007	-0.000117279405436094	0.0000339625729363726	0.000553987267446754	1.18573
cg23658834	-4.4781e-05	1.43904e-05	-3.11186	0.00193292	-4.69547e-05	1.28771e-05	-3.64636	0.000285876	719	0.151864	1	0.275007	1	methylation ~ momBMI	methylation ~ momBMI + maternal_age + parity_1 + mat_smk_preg + edu_mat + social_class + bf_intention_1m + Bcell + CD4T + CD8T + Gran + Mono + NK	2.34197	1.28748	i	methylation	chr6	30431596	G				chr6:30431562-30432325	Island	TRUE	0.275007	-0.0000461591841389365	0.000013367500285163	0.000554203669688899	1.18573
cg04837461	-4.0566e-05	1.43735e-05	-2.82228	0.00489998	-4.98685e-05	1.36798e-05	-3.64541	0.000286864	721	0.171225	1	0.275007	1	methylation ~ momBMI	methylation ~ momBMI + maternal_age + parity_1 + mat_smk_preg + edu_mat + social_class + bf_intention_1m + Bcell + CD4T + CD8T + Gran + Mono + NK	2.34197	1.28748	i	methylation	chr1	212587676	G	TMEM206	NM_018252	Body	chr1:212587591-212588284	Island	FALSE	0.275007	-0.0000490233597479303	0.0000142007477748336	0.000556102423073501	1.18573
cg19958298	-6.41288e-05	3.31296e-05	-1.93569	0.0532974	-0.000104291	2.86223e-05	-3.6437	0.000288763	720	0.313145	1	0.275007	1	methylation ~ momBMI	methylation ~ momBMI + maternal_age + parity_1 + mat_smk_preg + edu_mat + social_class + bf_intention_1m + Bcell + CD4T + CD8T + Gran + Mono + NK	2.34197	1.28748	i	methylation	chr12	112563295	G	TRAFD1;TRAFD1	NM_001143906;NM_006700	TSS200;TSS200	chr12:112563184-112563788	Island	FALSE	0.275007	-0.000102523062933069	0.0000297122894967811	0.000559492795335351	1.18573
cg23556533	-6.75913e-05	2.14208e-05	-3.15541	0.00166971	-7.55798e-05	2.07425e-05	-3.64371	0.000288787	719	0.149329	1	0.275007	1	methylation ~ momBMI	methylation ~ momBMI + maternal_age + parity_1 + mat_smk_preg + edu_mat + social_class + bf_intention_1m + Bcell + CD4T + CD8T + Gran + Mono + NK	2.34197	1.28748	i	methylation	chr8	144815649	G	FAM83H	NM_198488	5'UTR	chr8:144815203-144816518	Island	TRUE	0.275007	-0.0000742983448348988	0.0000215324336902702	0.000559483475841147	1.18573
cg19424078	-7.39216e-05	1.9483e-05	-3.79416	0.000160613	-6.89768e-05	1.89326e-05	-3.64328	0.000289205	721	0.121881	1	0.275007	1	methylation ~ momBMI	methylation ~ momBMI + maternal_age + parity_1 + mat_smk_preg + edu_mat + social_class + bf_intention_1m + Bcell + CD4T + CD8T + Gran + Mono + NK	2.34197	1.28748	i	methylation	chr11	747111	G	TALDO1	NM_006755	TSS1500	chr11:746877-748032	Island	FALSE	0.275007	-0.0000678072088025438	0.0000196536119358298	0.000560349120881753	1.18573
cg16997732	-0.000614711	0.000803011	-0.765507	0.44422	-0.00168875	0.000463563	-3.64297	0.000289452	724	0.71248	1	0.275007	1	methylation ~ momBMI	methylation ~ momBMI + maternal_age + parity_1 + mat_smk_preg + edu_mat + social_class + bf_intention_1m + Bcell + CD4T + CD8T + Gran + Mono + NK	2.34197	1.28748	i	methylation	chr7	72935636	R	BAZ1B	NM_032408	Body	chr7:72935612-72937090	Island	FALSE	0.275007	-0.00166010860429881	0.000481215674224546	0.000560955498145504	1.18573
cg05527267	0.00118299	0.000530945	2.22809	0.0261827	0.0016364	0.00044922	3.64277	0.000289737	722	0.2517	1	0.275007	1	methylation ~ momBMI	methylation ~ momBMI + maternal_age + parity_1 + mat_smk_preg + edu_mat + social_class + bf_intention_1m + Bcell + CD4T + CD8T + Gran + Mono + NK	2.34197	1.28748	ii	methylation	chr17	1472819	G					OpenSea	FALSE	0.275007	0.00166415656878786	0.000466326604847405	0.000358825014199699	1.18573
cg03494525	-4.18438e-05	1.2645e-05	-3.30913	0.000982842	-4.39572e-05	1.20683e-05	-3.64238	0.000290342	716	0.140739	1	0.275007	1	methylation ~ momBMI	methylation ~ momBMI + maternal_age + parity_1 + mat_smk_preg + edu_mat + social_class + bf_intention_1m + Bcell + CD4T + CD8T + Gran + Mono + NK	2.34197	1.28748	i	methylation	chr12	1059051	G	RAD52	NM_134424	TSS200	chr12:1058481-1059430	Island	FALSE	0.275007	-0.0000432116016900267	0.0000125278143680193	0.00056213968019912	1.18573
cg26547928	-0.00161389	0.000603989	-2.67206	0.0077095	-0.00106338	0.00029198	-3.64195	0.00029067	721	0.185584	1	0.275007	1	methylation ~ momBMI	methylation ~ momBMI + maternal_age + parity_1 + mat_smk_preg + edu_mat + social_class + bf_intention_1m + Bcell + CD4T + CD8T + Gran + Mono + NK	2.34197	1.28748	ii	methylation	chr12	33589385	G	SYT10	NM_198992	Body	chr12:33591763-33593050	N_Shelf	TRUE	0.275007	-0.00104533995150244	0.000303099201407043	0.000563004995339637	1.18573
cg05407637	-7.93128e-05	2.17224e-05	-3.6512	0.000279946	-7.63675e-05	2.09734e-05	-3.64116	0.00029155	721	0.124119	1	0.275007	1	methylation ~ momBMI	methylation ~ momBMI + maternal_age + parity_1 + mat_smk_preg + edu_mat + social_class + bf_intention_1m + Bcell + CD4T + CD8T + Gran + Mono + NK	2.34197	1.28748	i	methylation	chr11	59436238	G	PATL1	NM_152716	Body	chr11:59436201-59437232	Island	FALSE	0.275007	-0.0000750717465991486	0.0000217720817453314	0.000564599557522594	1.18573
cg17147466	-0.00011756	9.55545e-05	-1.2303	0.218993	-0.000261079	7.17003e-05	-3.64126	0.000291676	713	0.528512	1	0.275007	1	methylation ~ momBMI	methylation ~ momBMI + maternal_age + parity_1 + mat_smk_preg + edu_mat + social_class + bf_intention_1m + Bcell + CD4T + CD8T + Gran + Mono + NK	2.34197	1.28748	i	methylation	chr15	93353422	G				chr15:93352340-93353082	S_Shore	FALSE	0.275007	-0.000256649708512784	0.0000744306392596778	0.000564392754488957	1.18573
cg18593717	-4.24714e-05	1.51256e-05	-2.80792	0.00512291	-4.68946e-05	1.28799e-05	-3.64091	0.000292066	713	0.172619	1	0.275007	1	methylation ~ momBMI	methylation ~ momBMI + maternal_age + parity_1 + mat_smk_preg + edu_mat + social_class + bf_intention_1m + Bcell + CD4T + CD8T + Gran + Mono + NK	2.34197	1.28748	i	methylation	chr1	156722068	G	HDGF;HDGF;HDGF	NM_001126051;NM_004494;NM_001126050	TSS200;TSS1500;1stExon	chr1:156720747-156722069	Island	FALSE	0.275007	-0.0000460989129421966	0.0000133703961286999	0.000565100203081931	1.18573
cg14932016	0.000653397	0.000162214	4.02799	6.22665e-05	0.000417372	0.000114641	3.64067	0.000292176	718	0.11308	1	0.275007	1	methylation ~ momBMI	methylation ~ momBMI + maternal_age + parity_1 + mat_smk_preg + edu_mat + social_class + bf_intention_1m + Bcell + CD4T + CD8T + Gran + Mono + NK	2.34197	1.28748	ii	methylation	chr1	236849653	G	ACTN2	NM_001103	TSS200	chr1:236849472-236850323	Island	FALSE	0.275007	0.000424454006523444	0.000119006863523196	0.000361595012021868	1.18573
cg00254480	-2.63241e-05	1.37069e-05	-1.9205	0.0551946	-4.152e-05	1.14065e-05	-3.64004	0.00029306	712	0.3169	1	0.275303	1	methylation ~ momBMI	methylation ~ momBMI + maternal_age + parity_1 + mat_smk_preg + edu_mat + social_class + bf_intention_1m + Bcell + CD4T + CD8T + Gran + Mono + NK	2.34197	1.28748	i	methylation	chr22	32058214	G				chr22:32057922-32058323	Island	FALSE	0.275303	-0.000040815331401742	0.0000118408199903511	0.000566844170832489	1.18573
cg26346574	0.00106971	0.000740457	1.44467	0.148987	0.0016427	0.000451452	3.63871	0.000294278	721	0.453889	1	0.275483	1	methylation ~ momBMI	methylation ~ momBMI + maternal_age + parity_1 + mat_smk_preg + edu_mat + social_class + bf_intention_1m + Bcell + CD4T + CD8T + Gran + Mono + NK	2.34197	1.28748	ii	methylation	chr5	119951527	G	PRR16	NM_016644	Body		OpenSea	FALSE	0.275483	0.00167059405447969	0.000468643312798711	0.000364209668353831	1.18573
cg04951476	-0.00112071	0.000257776	-4.34761	1.57637e-05	-0.000752891	0.000206917	-3.63862	0.000294533	716	0.111461	1	0.275483	1	methylation ~ momBMI	methylation ~ momBMI + maternal_age + parity_1 + mat_smk_preg + edu_mat + social_class + bf_intention_1m + Bcell + CD4T + CD8T + Gran + Mono + NK	2.34197	1.28748	ii	methylation	chr6	3848243	G	FAM50B	NM_012135	TSS1500	chr6:3849271-3851048	N_Shore	FALSE	0.275483	-0.000740107894916745	0.000214796146327603	0.000569731334019326	1.18573
cg16549686	0.00215472	0.000739728	2.91286	0.00369244	0.0023211	0.000637998	3.6381	0.000294964	721	0.16486	1	0.275483	1	methylation ~ momBMI	methylation ~ momBMI + maternal_age + parity_1 + mat_smk_preg + edu_mat + social_class + bf_intention_1m + Bcell + CD4T + CD8T + Gran + Mono + NK	2.34197	1.28748	ii	methylation	chr16	2523001	G	NTN3	NM_006181	Body	chr16:2521086-2525929	Island	TRUE	0.275483	0.00236051516584657	0.000662292798797663	0.000365028165353716	1.18573
cg20998127	-0.000952943	0.000250539	-3.80358	0.000154845	-0.000808847	0.000222588	-3.63383	0.000299982	715	0.121881	1	0.277938	1	methylation ~ momBMI	methylation ~ momBMI + maternal_age + parity_1 + mat_smk_preg + edu_mat + social_class + bf_intention_1m + Bcell + CD4T + CD8T + Gran + Mono + NK	2.34197	1.28748	ii	methylation	chr7	158859224	G	VIPR2	NM_003382	Body	chr7:158856817-158857209	S_Shelf	FALSE	0.277938	-0.000795095536768272	0.00023106412443483	0.000579532523807816	1.18573
cg25097074	-5.35082e-05	1.9946e-05	-2.68265	0.00747216	-6.97324e-05	1.91925e-05	-3.63332	0.000300409	720	0.184258	1	0.277938	1	methylation ~ momBMI	methylation ~ momBMI + maternal_age + parity_1 + mat_smk_preg + edu_mat + social_class + bf_intention_1m + Bcell + CD4T + CD8T + Gran + Mono + NK	2.34197	1.28748	i	methylation	chr1	6508954	G	ESPN	NM_031475	Body	chr1:6507207-6509186	Island	FALSE	0.277938	-0.0000685466956853563	0.0000199233106073377	0.000580581687402708	1.18573
cg04526883	0.00132177	0.00060187	2.1961	0.0284026	0.00177242	0.000487884	3.63287	0.00030087	722	0.257577	1	0.277938	1	methylation ~ momBMI	methylation ~ momBMI + maternal_age + parity_1 + mat_smk_preg + edu_mat + social_class + bf_intention_1m + Bcell + CD4T + CD8T + Gran + Mono + NK	2.34197	1.28748	ii	methylation	chr5	1277596	G	TERT;TERT	NM_198255;NM_198253	Body;Body	chr5:1277467-1277713	Island	TRUE	0.277938	0.00180255762239511	0.000506462433689311	0.000372107761765074	1.18573
ch.13.34404418F	0.000551681	0.000135179	4.08111	4.985e-05	0.000355663	9.79582e-05	3.63076	0.000303353	720	0.11308	1	0.277938	1	methylation ~ momBMI	methylation ~ momBMI + maternal_age + parity_1 + mat_smk_preg + edu_mat + social_class + bf_intention_1m + Bcell + CD4T + CD8T + Gran + Mono + NK	2.34197	1.28748	ii	methylation	chr13	35506418	G					OpenSea	FALSE	0.277938	0.000361714262961179	0.000101688451424422	0.000374995685813175	1.18573
cg20844384	0.00208669	0.000728121	2.86586	0.00427997	0.00246921	0.000680125	3.63053	0.000303531	723	0.168185	1	0.277938	1	methylation ~ momBMI	methylation ~ momBMI + maternal_age + parity_1 + mat_smk_preg + edu_mat + social_class + bf_intention_1m + Bcell + CD4T + CD8T + Gran + Mono + NK	2.34197	1.28748	i	methylation	chrX	69282289	G	OTUD6A	NM_207320	TSS200	chrX:69282384-69283285	N_Shore	FALSE	0.277938	0.0025112278995307	0.000706024164860318	0.000375316489458236	1.18573
cg09475815	-3.59278e-05	2.02298e-05	-1.77598	0.0761591	-6.01159e-05	1.656e-05	-3.63019	0.000304015	720	0.354054	1	0.277938	1	methylation ~ momBMI	methylation ~ momBMI + maternal_age + parity_1 + mat_smk_preg + edu_mat + social_class + bf_intention_1m + Bcell + CD4T + CD8T + Gran + Mono + NK	2.34197	1.28748	i	methylation	chr1	246670754	G	SMYD3	NM_001167740	TSS200	chr1:246670148-246670768	Island	TRUE	0.277938	-0.0000590927906635277	0.0000171906041120536	0.000587099492255459	1.18573
cg05731021	-6.40393e-05	1.80727e-05	-3.54343	0.00042086	-6.40885e-05	1.76564e-05	-3.62975	0.000304797	711	0.126035	1	0.277938	1	methylation ~ momBMI	methylation ~ momBMI + maternal_age + parity_1 + mat_smk_preg + edu_mat + social_class + bf_intention_1m + Bcell + CD4T + CD8T + Gran + Mono + NK	2.34197	1.28748	i	methylation	chr7	32930798	G	KBTBD2	NM_015483	5'UTR	chr7:32930730-32931956	Island	FALSE	0.277938	-0.0000629976791330153	0.0000183287998283511	0.000588006756848986	1.18573
cg04754652	-0.000493676	0.000501054	-0.985276	0.324819	-0.00117916	0.000324897	-3.62935	0.000304857	724	0.62302	1	0.277938	1	methylation ~ momBMI	methylation ~ momBMI + maternal_age + parity_1 + mat_smk_preg + edu_mat + social_class + bf_intention_1m + Bcell + CD4T + CD8T + Gran + Mono + NK	2.34197	1.28748	ii	methylation	chr3	150921051	G	MED12L;GPR171	NM_053002;NM_013308	Body;TSS200		OpenSea	FALSE	0.277938	-0.00115909304401519	0.000337268893369666	0.000588840737878676	1.18573
cg13873324	0.000104591	0.000470738	0.222185	0.824232	-0.000823257	0.000226864	-3.62886	0.000305457	723	0.927314	1	0.277938	1	methylation ~ momBMI	methylation ~ momBMI + maternal_age + parity_1 + mat_smk_preg + edu_mat + social_class + bf_intention_1m + Bcell + CD4T + CD8T + Gran + Mono + NK	2.34197	1.28748	ii	methylation	chr1	28189712	G					OpenSea	TRUE	0.277938	-0.000809242034520715	0.000235502860966822	0.000589869618691554	1.18573
cg03062587	0.00123945	0.000426154	2.90847	0.00374499	0.00142247	0.000391971	3.62902	0.000305519	715	0.165189	1	0.277938	1	methylation ~ momBMI	methylation ~ momBMI + maternal_age + parity_1 + mat_smk_preg + edu_mat + social_class + bf_intention_1m + Bcell + CD4T + CD8T + Gran + Mono + NK	2.34197	1.28748	i	methylation	chr17	1077099	R	ABR;ABR	NM_021962;NM_001159746	Body;5'UTR		OpenSea	FALSE	0.277938	0.00144668602947414	0.000406897238823061	0.00037739181859544	1.18573
cg06521597	-0.000127003	3.94359e-05	-3.2205	0.00133781	-0.000111254	3.06662e-05	-3.6279	0.000306853	714	0.145269	1	0.277938	1	methylation ~ momBMI	methylation ~ momBMI + maternal_age + parity_1 + mat_smk_preg + edu_mat + social_class + bf_intention_1m + Bcell + CD4T + CD8T + Gran + Mono + NK	2.34197	1.28748	i	methylation	chr19	2783551	R	SGTA	NM_003021	TSS200	chr19:2782894-2783619	Island	TRUE	0.277938	-0.000109359409558057	0.0000318339822355798	0.000591889237708615	1.18573
cg23595826	0.0029755	0.00148032	2.01004	0.0447981	0.00401095	0.00110573	3.62741	0.000307112	724	0.296112	1	0.277938	1	methylation ~ momBMI	methylation ~ momBMI + maternal_age + parity_1 + mat_smk_preg + edu_mat + social_class + bf_intention_1m + Bcell + CD4T + CD8T + Gran + Mono + NK	2.34197	1.28748	ii	methylation	chrX	135580181	G	HTATSF1;HTATSF1	NM_014500;NM_001163280	Body;Body	chrX:135579001-135580099	S_Shore	FALSE	0.277938	0.00407926164570196	0.00114783968681179	0.000379621118554564	1.18573
cg14699126	-8.66646e-05	3.70256e-05	-2.34066	0.0195211	-0.000118745	3.27465e-05	-3.6262	0.00030856	723	0.231881	1	0.277938	1	methylation ~ momBMI	methylation ~ momBMI + maternal_age + parity_1 + mat_smk_preg + edu_mat + social_class + bf_intention_1m + Bcell + CD4T + CD8T + Gran + Mono + NK	2.34197	1.28748	i	methylation	chr11	65101156	G	DPF2	NM_006268	TSS200	chr11:65101109-65101843	Island	FALSE	0.277938	-0.000116722299004263	0.0000339934751886973	0.000595473641781313	1.18573
cg24531955	-0.00100753	0.000530734	-1.89836	0.0580494	-0.00166087	0.000458038	-3.62606	0.000308853	719	0.322114	1	0.277938	1	methylation ~ momBMI	methylation ~ momBMI + maternal_age + parity_1 + mat_smk_preg + edu_mat + social_class + bf_intention_1m + Bcell + CD4T + CD8T + Gran + Mono + NK	2.34197	1.28748	ii	methylation	chr8	23154691	G	LOXL2	NM_002318	3'UTR		OpenSea	FALSE	0.277938	-0.00163257498012709	0.000475480300126895	0.00059578040568552	1.18573
cg24236409	-4.29448e-05	3.21597e-05	-1.33536	0.182187	-9.09034e-05	2.50704e-05	-3.62593	0.000309252	711	0.491329	1	0.277938	1	methylation ~ momBMI	methylation ~ momBMI + maternal_age + parity_1 + mat_smk_preg + edu_mat + social_class + bf_intention_1m + Bcell + CD4T + CD8T + Gran + Mono + NK	2.34197	1.28748	i	methylation	chr13	78493282	G	EDNRB;EDNRB;EDNRB	NM_003991;NM_000115;NM_001122659	TSS1500;5'UTR;TSS1500	chr13:78492425-78493382	Island	FALSE	0.277938	-0.000089354617994947	0.0000260250560364603	0.000596045929450524	1.18573
cg02483101	-0.00192701	0.000573711	-3.35885	0.000824002	-0.00171721	0.000473652	-3.62546	0.000309522	720	0.136128	1	0.277938	1	methylation ~ momBMI	methylation ~ momBMI + maternal_age + parity_1 + mat_smk_preg + edu_mat + social_class + bf_intention_1m + Bcell + CD4T + CD8T + Gran + Mono + NK	2.34197	1.28748	ii	methylation	chr8	130365373	G					OpenSea	FALSE	0.277938	-0.00168794577787615	0.000491689005337283	0.000597043202872302	1.18573
cg22345522	-6.19871e-05	2.05351e-05	-3.01859	0.00262896	-6.97445e-05	1.92413e-05	-3.62473	0.000310256	724	0.15768	1	0.277938	1	methylation ~ momBMI	methylation ~ momBMI + maternal_age + parity_1 + mat_smk_preg + edu_mat + social_class + bf_intention_1m + Bcell + CD4T + CD8T + Gran + Mono + NK	2.34197	1.28748	i	methylation	chr11	65667998	R	FOSL1	NM_005438	TSS200	chr11:65666676-65668209	Island	FALSE	0.277938	-0.0000685558101525592	0.0000199740019732456	0.000598590855136005	1.18573
cg05984191	-4.6958e-05	1.27973e-05	-3.66936	0.000261264	-4.43678e-05	1.22408e-05	-3.62459	0.00031067	716	0.123282	1	0.277938	1	methylation ~ momBMI	methylation ~ momBMI + maternal_age + parity_1 + mat_smk_preg + edu_mat + social_class + bf_intention_1m + Bcell + CD4T + CD8T + Gran + Mono + NK	2.34197	1.28748	i	methylation	chr2	7057665	G	RNF144A;RNF144A	NM_014746;NM_014746	5'UTR;1stExon	chr2:7057530-7058433	Island	TRUE	0.277938	-0.0000436115782383852	0.0000127069047044016	0.000598890069317251	1.18573
cg07113136	0.000206714	0.000326087	0.633924	0.526331	-0.000569711	0.000157198	-3.62416	0.000310935	724	0.766973	1	0.277938	1	methylation ~ momBMI	methylation ~ momBMI + maternal_age + parity_1 + mat_smk_preg + edu_mat + social_class + bf_intention_1m + Bcell + CD4T + CD8T + Gran + Mono + NK	2.34197	1.28748	ii	methylation	chr14	96343419	G				chr14:96342209-96343570	Island	TRUE	0.277938	-0.000559999172433081	0.000163184318755644	0.000599816829863334	1.18573
cg26658927	-0.00216855	0.000590498	-3.67241	0.000258065	-0.00188915	0.000521304	-3.62388	0.00031132	722	0.123282	1	0.277938	1	methylation ~ momBMI	methylation ~ momBMI + maternal_age + parity_1 + mat_smk_preg + edu_mat + social_class + bf_intention_1m + Bcell + CD4T + CD8T + Gran + Mono + NK	2.34197	1.28748	ii	methylation	chr22	24577438	G	SUSD2	NM_019601	TSS200		OpenSea	FALSE	0.277938	-0.00185693973034316	0.000541155656146797	0.000600399974301862	1.18573
cg19993359	-5.93513e-05	1.93635e-05	-3.06512	0.00225725	-6.57294e-05	1.8145e-05	-3.62245	0.000313053	721	0.155039	1	0.277938	1	methylation ~ momBMI	methylation ~ momBMI + maternal_age + parity_1 + mat_smk_preg + edu_mat + social_class + bf_intention_1m + Bcell + CD4T + CD8T + Gran + Mono + NK	2.34197	1.28748	i	methylation	chr11	62446292	G	UBXN1	NM_015853	Body	chr11:62446038-62446613	Island	FALSE	0.277938	-0.0000646084363901704	0.0000188360042518444	0.00060347003505944	1.18573
cg13220109	-3.50868e-05	1.21077e-05	-2.89789	0.0038729	-4.10088e-05	1.13211e-05	-3.62232	0.00031355	710	0.16557	1	0.277938	1	methylation ~ momBMI	methylation ~ momBMI + maternal_age + parity_1 + mat_smk_preg + edu_mat + social_class + bf_intention_1m + Bcell + CD4T + CD8T + Gran + Mono + NK	2.34197	1.28748	i	methylation	chr10	126150491	R	LHPP;LHPP	NM_001167880;NM_022126	1stExon;1stExon	chr10:126150243-126150740	Island	FALSE	0.277938	-0.0000403093900263615	0.0000117522498512076	0.000603737795264899	1.18573
cg04213121	-7.05863e-05	1.97233e-05	-3.57883	0.000368283	-6.81779e-05	1.88255e-05	-3.62157	0.000314064	722	0.125264	1	0.277938	1	methylation ~ momBMI	methylation ~ momBMI + maternal_age + parity_1 + mat_smk_preg + edu_mat + social_class + bf_intention_1m + Bcell + CD4T + CD8T + Gran + Mono + NK	2.34197	1.28748	i	methylation	chr17	27054058	R	TLCD1;TLCD1	NM_001160407;NM_138463	TSS200;TSS1500	chr17:27052941-27054084	Island	TRUE	0.277938	-0.0000670148756252303	0.0000195423853035292	0.000605348657161576	1.18573
cg10878531	-0.000321245	0.000267803	-1.19956	0.230712	-0.000557796	0.000154046	-3.62096	0.000315203	709	0.53993	1	0.277938	1	methylation ~ momBMI	methylation ~ momBMI + maternal_age + parity_1 + mat_smk_preg + edu_mat + social_class + bf_intention_1m + Bcell + CD4T + CD8T + Gran + Mono + NK	2.34197	1.28748	i	methylation	chr6	27721064	R					OpenSea	FALSE	0.277938	-0.000548278780506412	0.000159912341490275	0.000606656486749002	1.18573
cg27347932	-6.34921e-05	1.76496e-05	-3.59737	0.000343558	-5.65913e-05	1.5631e-05	-3.62045	0.000315531	718	0.12509	1	0.277938	1	methylation ~ momBMI	methylation ~ momBMI + maternal_age + parity_1 + mat_smk_preg + edu_mat + social_class + bf_intention_1m + Bcell + CD4T + CD8T + Gran + Mono + NK	2.34197	1.28748	i	methylation	chr18	60987098	R	BCL2;BCL2	NM_000633;NM_000657	TSS1500;TSS1500	chr18:60986621-60988286	Island	FALSE	0.277938	-0.0000556256064833472	0.0000162262520017654	0.000607767433649629	1.18573
cg09290497	-7.69576e-05	3.96446e-05	-1.94119	0.0526296	-0.000103871	2.86914e-05	-3.62027	0.000315865	714	0.311876	1	0.277938	1	methylation ~ momBMI	methylation ~ momBMI + maternal_age + parity_1 + mat_smk_preg + edu_mat + social_class + bf_intention_1m + Bcell + CD4T + CD8T + Gran + Mono + NK	2.34197	1.28748	i	methylation	chr11	93394826	R	KIAA1731;KIAA1731	NM_033395;NM_033395	1stExon;5'UTR	chr11:93394678-93395273	Island	FALSE	0.277938	-0.000102098211729004	0.0000297839760696451	0.00060814008665513	1.18573
cg08791234	-0.000195758	7.16468e-05	-2.73227	0.00644661	-0.00020724	5.72479e-05	-3.62004	0.00031624	711	0.17948	1	0.277938	1	methylation ~ momBMI	methylation ~ momBMI + maternal_age + parity_1 + mat_smk_preg + edu_mat + social_class + bf_intention_1m + Bcell + CD4T + CD8T + Gran + Mono + NK	2.34197	1.28748	i	methylation	chr6	33267781	R	TAPBP;TAPBP;RGL2;RGL2	NM_172209;NM_003190;NM_004761;NR_028387	3'UTR;3'UTR;TSS1500;TSS1500	chr6:33266302-33267582	S_Shore	FALSE	0.277938	-0.000203703033300666	0.0000594279016068664	0.000608641720303578	1.18573
cg23421970	-3.6522e-05	1.22006e-05	-2.99347	0.00285359	-3.9827e-05	1.10032e-05	-3.61959	0.000316653	715	0.159729	1	0.277938	1	methylation ~ momBMI	methylation ~ momBMI + maternal_age + parity_1 + mat_smk_preg + edu_mat + social_class + bf_intention_1m + Bcell + CD4T + CD8T + Gran + Mono + NK	2.34197	1.28748	i	methylation	chr18	33552539	R	C18orf21	NM_031446	TSS200	chr18:33552151-33552952	Island	TRUE	0.277938	-0.0000391472631552334	0.000011422191018829	0.000609617562330933	1.18573
cg04240809	0.00110384	0.0012099	0.912345	0.361892	0.00279775	0.000773155	3.61862	0.00031757	723	0.652814	1	0.277938	1	methylation ~ momBMI	methylation ~ momBMI + maternal_age + parity_1 + mat_smk_preg + edu_mat + social_class + bf_intention_1m + Bcell + CD4T + CD8T + Gran + Mono + NK	2.34197	1.28748	ii	methylation	chr3	181328113	G	SOX2OT	NR_004053	TSS200		OpenSea	FALSE	0.277938	0.00284551640322286	0.000802596872229038	0.000392037249526719	1.18573
cg09193347	-9.92334e-05	2.97983e-05	-3.33017	0.000912555	-9.75597e-05	2.69663e-05	-3.61784	0.000318735	716	0.138732	1	0.277938	1	methylation ~ momBMI	methylation ~ momBMI + maternal_age + parity_1 + mat_smk_preg + edu_mat + social_class + bf_intention_1m + Bcell + CD4T + CD8T + Gran + Mono + NK	2.34197	1.28748	i	methylation	chr15	79381867	G	RASGRF1;RASGRF1	NM_001145648;NM_002891	Body;Body	chr15:79381804-79384209	Island	FALSE	0.277938	-0.0000958937449325345	0.0000279932000400203	0.000613423798803453	1.18573
cg18515585	-0.000210138	4.68711e-05	-4.48331	8.551e-06	-0.000156857	4.33643e-05	-3.6172	0.000319341	721	0.101741	1	0.277938	1	methylation ~ momBMI	methylation ~ momBMI + maternal_age + parity_1 + mat_smk_preg + edu_mat + social_class + bf_intention_1m + Bcell + CD4T + CD8T + Gran + Mono + NK	2.34197	1.28748	i	methylation	chr11	9113190	R	SCUBE2;SCUBE2	NM_001170690;NM_020974	TSS200;TSS200	chr11:9112461-9113459	Island	FALSE	0.277938	-0.000154178395814601	0.0000450156061993684	0.000614802206459615	1.18573
cg05573837	-0.000126761	3.34078e-05	-3.79434	0.000160567	-9.41928e-05	2.604e-05	-3.61724	0.000319429	717	0.121881	1	0.277938	1	methylation ~ momBMI	methylation ~ momBMI + maternal_age + parity_1 + mat_smk_preg + edu_mat + social_class + bf_intention_1m + Bcell + CD4T + CD8T + Gran + Mono + NK	2.34197	1.28748	i	methylation	chr3	42696434	R	ZBTB47	NM_145166	5'UTR	chr3:42695528-42696575	Island	FALSE	0.277938	-0.0000925841031025242	0.000027031614677372	0.000614730542054079	1.18573
cg13177830	-4.59471e-05	1.84226e-05	-2.49406	0.0128522	-6.10911e-05	1.68901e-05	-3.61698	0.000319581	722	0.207519	1	0.277938	1	methylation ~ momBMI	methylation ~ momBMI + maternal_age + parity_1 + mat_smk_preg + edu_mat + social_class + bf_intention_1m + Bcell + CD4T + CD8T + Gran + Mono + NK	2.34197	1.28748	i	methylation	chr8	145447959	G				chr8:145447159-145448799	Island	FALSE	0.277938	-0.0000600476638517516	0.0000175332765437238	0.00061529111813656	1.18573
cg17520942	-5.50942e-05	2.84508e-05	-1.93647	0.0532022	-7.89394e-05	2.18306e-05	-3.616	0.000320832	720	0.312982	1	0.277938	1	methylation ~ momBMI	methylation ~ momBMI + maternal_age + parity_1 + mat_smk_preg + edu_mat + social_class + bf_intention_1m + Bcell + CD4T + CD8T + Gran + Mono + NK	2.34197	1.28748	i	methylation	chr15	93632611	G	RGMA;RGMA	NM_020211;NM_001166287	TSS200;TSS1500	chr15:93631428-93633173	Island	FALSE	0.277938	-0.0000775907395784856	0.0000226619073609196	0.000617430149957537	1.18573
cg19194784	0.000794585	0.000421179	1.88657	0.0596246	0.00106777	0.000295278	3.61615	0.000320842	714	0.325165	1	0.277938	1	methylation ~ momBMI	methylation ~ momBMI + maternal_age + parity_1 + mat_smk_preg + edu_mat + social_class + bf_intention_1m + Bcell + CD4T + CD8T + Gran + Mono + NK	2.34197	1.28748	ii	methylation	chr11	92647563	G				chr11:92648683-92649103	N_Shore	FALSE	0.277938	0.00108601184422621	0.000306522345945915	0.000395587176350262	1.18573
cg21314603	-0.00126013	0.000541548	-2.32691	0.0202472	-0.00169712	0.000469488	-3.61482	0.000322268	720	0.233973	1	0.277938	1	methylation ~ momBMI	methylation ~ momBMI + maternal_age + parity_1 + mat_smk_preg + edu_mat + social_class + bf_intention_1m + Bcell + CD4T + CD8T + Gran + Mono + NK	2.34197	1.28748	ii	methylation	chr2	33152037	G	LOC100271832;LOC285045;LOC285045	NR_027097;NR_027099;NR_027098	TSS200;Body;Body		OpenSea	TRUE	0.277938	-0.00166811164828201	0.000487366598612854	0.000620015343541651	1.18573
cg10505813	-5.27698e-05	2.30807e-05	-2.28632	0.0225259	-7.66925e-05	2.12191e-05	-3.61431	0.000322896	720	0.241274	1	0.277938	1	methylation ~ momBMI	methylation ~ momBMI + maternal_age + parity_1 + mat_smk_preg + edu_mat + social_class + bf_intention_1m + Bcell + CD4T + CD8T + Gran + Mono + NK	2.34197	1.28748	i	methylation	chr15	50647051	G	GABPB1;GABPB1;FLJ10038;GABPB1;LOC100129387;GABPB1;GABPB1	NM_016655;NM_005254;NR_026891;NM_016654;NR_024490;NM_002041;NM_181427	5'UTR;5'UTR;Body;5'UTR;Body;5'UTR;5'UTR	chr15:50646437-50647742	Island	FALSE	0.277938	-0.000075381636525558	0.0000220271835301533	0.000621144355755777	1.18573
cg27552955	-6.57014e-05	2.23135e-05	-2.94447	0.0033396	-7.89274e-05	2.18375e-05	-3.6143	0.000322902	720	0.162587	1	0.277938	1	methylation ~ momBMI	methylation ~ momBMI + maternal_age + parity_1 + mat_smk_preg + edu_mat + social_class + bf_intention_1m + Bcell + CD4T + CD8T + Gran + Mono + NK	2.34197	1.28748	i	methylation	chr3	142442915	R	TRPC1	NM_003304	TSS1500	chr3:142442702-142443978	Island	TRUE	0.277938	-0.0000775782916295449	0.0000226690994092002	0.000621155997098079	1.18573
cg09273716	0.0031086	0.000760955	4.08514	4.89923e-05	0.00216038	0.000597748	3.6142	0.000322928	723	0.11308	1	0.277938	1	methylation ~ momBMI	methylation ~ momBMI + maternal_age + parity_1 + mat_smk_preg + edu_mat + social_class + bf_intention_1m + Bcell + CD4T + CD8T + Gran + Mono + NK	2.34197	1.28748	ii	methylation	chr20	35494835	G				chr20:35491001-35492805	S_Shelf	FALSE	0.277938	0.00219731225583849	0.000620510786350681	0.00039841017743256	1.18573
cg18596947	0.000645126	0.000181936	3.54589	0.00041686	0.00064707	0.000179045	3.614	0.000323435	715	0.126035	1	0.277938	1	methylation ~ momBMI	methylation ~ momBMI + maternal_age + parity_1 + mat_smk_preg + edu_mat + social_class + bf_intention_1m + Bcell + CD4T + CD8T + Gran + Mono + NK	2.34197	1.28748	i	methylation	chr14	94393816	R	FAM181A;C14orf86	NM_138344;NR_027004	Body;TSS1500		OpenSea	FALSE	0.277938	0.000658130810275737	0.000185863442973319	0.000398708214081007	1.18573
cg26670245	-4.63741e-05	2.21916e-05	-2.08971	0.0370016	-6.9855e-05	1.93284e-05	-3.61412	0.000323554	707	0.278727	1	0.277938	1	methylation ~ momBMI	methylation ~ momBMI + maternal_age + parity_1 + mat_smk_preg + edu_mat + social_class + bf_intention_1m + Bcell + CD4T + CD8T + Gran + Mono + NK	2.34197	1.28748	i	methylation	chr2	170551352	G	PHOSPHO2;KLHL23;C2orf77	NM_001008489;NM_144711;NM_001085447	5'UTR;5'UTR;TSS1500	chr2:170550783-170551371	Island	FALSE	0.277938	-0.0000686608821887175	0.000020064399146315	0.000621565218352318	1.18573
cg23804060	0.000534856	0.000250925	2.13154	0.0333865	0.000850399	0.000235315	3.61387	0.000323627	714	0.270268	1	0.277938	1	methylation ~ momBMI	methylation ~ momBMI + maternal_age + parity_1 + mat_smk_preg + edu_mat + social_class + bf_intention_1m + Bcell + CD4T + CD8T + Gran + Mono + NK	2.34197	1.28748	ii	methylation	chr2	1237808	G	SNTG2	NM_018968	Body		OpenSea	TRUE	0.277938	0.000864936154903677	0.000244276217535837	0.000398897744904297	1.18573
cg19698570	-4.23533e-05	2.33043e-05	-1.8174	0.0695741	-6.58563e-05	1.82291e-05	-3.6127	0.000324935	718	0.342611	1	0.277938	1	methylation ~ momBMI	methylation ~ momBMI + maternal_age + parity_1 + mat_smk_preg + edu_mat + social_class + bf_intention_1m + Bcell + CD4T + CD8T + Gran + Mono + NK	2.34197	1.28748	i	methylation	chr19	3500953	G	DOHH;DOHH	NM_031304;NM_001145165	TSS1500;TSS200	chr19:3500416-3500840	S_Shore	TRUE	0.277938	-0.0000647301589842211	0.0000189233048185544	0.000624697762834146	1.18573
cg04737207	-0.000123631	3.93096e-05	-3.14507	0.00172917	-0.000129829	3.59458e-05	-3.61179	0.000326055	718	0.150382	1	0.277938	1	methylation ~ momBMI	methylation ~ momBMI + maternal_age + parity_1 + mat_smk_preg + edu_mat + social_class + bf_intention_1m + Bcell + CD4T + CD8T + Gran + Mono + NK	2.34197	1.28748	i	methylation	chr4	140222858	R	NAA15;NAA15	NM_057175;NM_057175	1stExon;5'UTR	chr4:140222426-140223335	Island	TRUE	0.277938	-0.000127607986341973	0.0000373146487116597	0.000626711993767976	1.18573
cg13383019	-7.00274e-05	3.39737e-05	-2.06122	0.0396392	-9.93762e-05	2.75177e-05	-3.61136	0.000326393	724	0.284839	1	0.277938	1	methylation ~ momBMI	methylation ~ momBMI + maternal_age + parity_1 + mat_smk_preg + edu_mat + social_class + bf_intention_1m + Bcell + CD4T + CD8T + Gran + Mono + NK	2.34197	1.28748	i	methylation	chr3	136537856	R	TMEM22;TMEM22;TMEM22	NM_001097599;NM_001097600;NM_025246	TSS200;TSS200;TSS200	chr3:136537559-136539204	Island	FALSE	0.277938	-0.0000976761390639911	0.0000285655451687772	0.000627665511365796	1.18573
cg27464184	-8.31045e-05	2.84309e-05	-2.92303	0.00357953	-9.61404e-05	2.66244e-05	-3.61099	0.000327846	694	0.164588	1	0.277938	1	methylation ~ momBMI	methylation ~ momBMI + maternal_age + parity_1 + mat_smk_preg + edu_mat + social_class + bf_intention_1m + Bcell + CD4T + CD8T + Gran + Mono + NK	2.34197	1.28748	i	methylation	chr12	114075881	R					OpenSea	FALSE	0.277938	-0.0000944955617831885	0.0000276382233989674	0.000628477485703037	1.18573
cg06552549	-0.00136091	0.000535374	-2.54198	0.011231	-0.00112972	0.000312925	-3.61019	0.000327902	722	0.200841	1	0.277938	1	methylation ~ momBMI	methylation ~ momBMI + maternal_age + parity_1 + mat_smk_preg + edu_mat + social_class + bf_intention_1m + Bcell + CD4T + CD8T + Gran + Mono + NK	2.34197	1.28748	i	methylation	chr19	2051251	R	MKNK2;MKNK2	NM_199054;NM_017572	TSS200;TSS200	chr19:2050630-2051566	Island	TRUE	0.277938	-0.00111038676304539	0.0003248412410421	0.000630264773817672	1.18573
cg17793608	-0.000728273	0.000206524	-3.52634	0.000448044	-0.000643925	0.000178377	-3.60991	0.000328247	722	0.127703	1	0.277938	1	methylation ~ momBMI	methylation ~ momBMI + maternal_age + parity_1 + mat_smk_preg + edu_mat + social_class + bf_intention_1m + Bcell + CD4T + CD8T + Gran + Mono + NK	2.34197	1.28748	ii	methylation	chr13	46717665	G	LCP1	NM_002298	Body		OpenSea	FALSE	0.277938	-0.00063290483206028	0.000185169425041484	0.000630884427885824	1.18573
cg24403845	-9.50842e-05	2.56398e-05	-3.70846	0.000224909	-9.26367e-05	2.56599e-05	-3.61017	0.00032842	707	0.123049	1	0.277938	1	methylation ~ momBMI	methylation ~ momBMI + maternal_age + parity_1 + mat_smk_preg + edu_mat + social_class + bf_intention_1m + Bcell + CD4T + CD8T + Gran + Mono + NK	2.34197	1.28748	i	methylation	chr10	108924366	R	SORCS1;SORCS1	NM_001013031;NM_052918	TSS200;TSS200	chr10:108923780-108924805	Island	FALSE	0.277938	-0.0000910514517799301	0.0000266370531904212	0.000630308848434663	1.18573
cg24871584	-8.13861e-05	2.89404e-05	-2.8122	0.00505531	-9.63047e-05	2.66789e-05	-3.60977	0.000328586	717	0.1724	1	0.277938	1	methylation ~ momBMI	methylation ~ momBMI + maternal_age + parity_1 + mat_smk_preg + edu_mat + social_class + bf_intention_1m + Bcell + CD4T + CD8T + Gran + Mono + NK	2.34197	1.28748	i	methylation	chr5	115178131	R	ATG12;AP3S1	NM_004707;NM_001284	TSS1500;Body	chr5:115177234-115178256	Island	TRUE	0.277938	-0.0000946565108619656	0.0000276948327466151	0.000631201702128247	1.18573
cg26843008	0.000581678	0.000140816	4.13076	4.03958e-05	0.000281242	7.79155e-05	3.60958	0.000328629	723	0.11308	1	0.277938	1	methylation ~ momBMI	methylation ~ momBMI + maternal_age + parity_1 + mat_smk_preg + edu_mat + social_class + bf_intention_1m + Bcell + CD4T + CD8T + Gran + Mono + NK	2.34197	1.28748	ii	methylation	chr20	35724227	G	RBL1;RBL1	NM_183404;NM_002895	1stExon;1stExon	chr20:35724039-35724644	Island	FALSE	0.277938	0.000286055731011209	0.0000808825380483141	0.000405188836290793	1.18573
cg07098966	-4.84742e-05	1.47873e-05	-3.27809	0.00109554	-5.11924e-05	1.41836e-05	-3.60926	0.000329156	719	0.142591	1	0.277938	1	methylation ~ momBMI	methylation ~ momBMI + maternal_age + parity_1 + mat_smk_preg + edu_mat + social_class + bf_intention_1m + Bcell + CD4T + CD8T + Gran + Mono + NK	2.34197	1.28748	i	methylation	chr14	75593685	G	NEK9;NEK9	NM_033116;NM_033116	1stExon;5'UTR	chr14:75593293-75594011	Island	FALSE	0.277938	-0.0000503161239501435	0.000014723734308346	0.00063234394135842	1.18573
cg11830546	-5.64151e-05	2.38725e-05	-2.36319	0.0183845	-6.52753e-05	1.80875e-05	-3.60887	0.000329649	719	0.228237	1	0.277938	1	methylation ~ momBMI	methylation ~ momBMI + maternal_age + parity_1 + mat_smk_preg + edu_mat + social_class + bf_intention_1m + Bcell + CD4T + CD8T + Gran + Mono + NK	2.34197	1.28748	i	methylation	chr4	140222702	R	NAA15;NAA15	NM_057175;NM_057175	1stExon;5'UTR	chr4:140222426-140223335	Island	FALSE	0.277938	-0.0000641579129395292	0.0000187762743216621	0.000633229152091491	1.18573
cg00969288	-0.00133357	0.000383216	-3.47994	0.000532004	-0.0011443	0.000317102	-3.60861	0.000330065	716	0.130479	1	0.277938	1	methylation ~ momBMI	methylation ~ momBMI + maternal_age + parity_1 + mat_smk_preg + edu_mat + social_class + bf_intention_1m + Bcell + CD4T + CD8T + Gran + Mono + NK	2.34197	1.28748	ii	methylation	chr17	10371992	G	MYH4	NM_017533	5'UTR		OpenSea	FALSE	0.277938	-0.00112470899753351	0.000329177836149762	0.000633800758202317	1.18573
cg13383591	0.000817741	0.000214239	3.81695	0.000146818	0.000752643	0.000208585	3.60833	0.000330383	717	0.121881	1	0.277938	1	methylation ~ momBMI	methylation ~ momBMI + maternal_age + parity_1 + mat_smk_preg + edu_mat + social_class + bf_intention_1m + Bcell + CD4T + CD8T + Gran + Mono + NK	2.34197	1.28748	i	methylation	chr1	15931055	R				chr1:15929823-15930289	S_Shore	FALSE	0.277938	0.000765529137018164	0.000216527843872494	0.000407040209882056	1.18573
cg00798342	0.000378931	0.000283028	1.33885	0.181046	0.000698108	0.00019353	3.60723	0.00033179	716	0.490114	1	0.277938	1	methylation ~ momBMI	methylation ~ momBMI + maternal_age + parity_1 + mat_smk_preg + edu_mat + social_class + bf_intention_1m + Bcell + CD4T + CD8T + Gran + Mono + NK	2.34197	1.28748	ii	methylation	chr12	111129799	G				chr12:111126611-111127347	S_Shelf	FALSE	0.277938	0.000710063949694481	0.000200899757494265	0.000408672444205603	1.18573
cg04811512	-0.000888725	0.000538345	-1.65085	0.0992048	-0.00130301	0.000361266	-3.6068	0.000332068	724	0.388784	1	0.277938	1	methylation ~ momBMI	methylation ~ momBMI + maternal_age + parity_1 + mat_smk_preg + edu_mat + social_class + bf_intention_1m + Bcell + CD4T + CD8T + Gran + Mono + NK	2.34197	1.28748	ii	methylation	chr20	21686080	G	PAX1	NM_006192	TSS1500	chr20:21686199-21687689	N_Shore	FALSE	0.277938	-0.00128069508983439	0.000375022738639944	0.000637867338036335	1.18573
cg25041901	-0.000309721	7.66891e-05	-4.03866	5.95131e-05	-0.000228698	6.34106e-05	-3.60663	0.000332288	724	0.11308	1	0.277938	1	methylation ~ momBMI	methylation ~ momBMI + maternal_age + parity_1 + mat_smk_preg + edu_mat + social_class + bf_intention_1m + Bcell + CD4T + CD8T + Gran + Mono + NK	2.34197	1.28748	i	methylation	chr10	134000400	R	DPYSL4	NM_006426	TSS200	chr10:133998912-134001500	Island	FALSE	0.277938	-0.000224780923088074	0.0000658252894997512	0.000638262813044312	1.18573
cg17459290	0.000460616	0.000212982	2.1627	0.0308981	0.000680844	0.000188764	3.60685	0.000332443	711	0.264255	1	0.277938	1	methylation ~ momBMI	methylation ~ momBMI + maternal_age + parity_1 + mat_smk_preg + edu_mat + social_class + bf_intention_1m + Bcell + CD4T + CD8T + Gran + Mono + NK	2.34197	1.28748	ii	methylation	chr1	236707000	G	LGALS8;LGALS8;LGALS8;LGALS8	NM_201544;NM_006499;NM_201545;NM_201543	Body;Body;Body;Body		OpenSea	FALSE	0.277938	0.000692505762170781	0.000195952673118527	0.00040924983406926	1.18573
cg03959515	-0.000781293	0.000297098	-2.62975	0.00872802	-0.00102352	0.000283814	-3.6063	0.000332857	719	0.190033	1	0.277938	1	methylation ~ momBMI	methylation ~ momBMI + maternal_age + parity_1 + mat_smk_preg + edu_mat + social_class + bf_intention_1m + Bcell + CD4T + CD8T + Gran + Mono + NK	2.34197	1.28748	ii	methylation	chr8	127569677	G	FAM84B	NM_174911	5'UTR	chr8:127568676-127570873	Island	FALSE	0.277938	-0.00100598663455647	0.000294621955384758	0.000638992191029505	1.18573
cg22049321	0.00188876	0.000501029	3.76975	0.000176917	0.00128776	0.000357136	3.60581	0.000333575	716	0.121971	1	0.277938	1	methylation ~ momBMI	methylation ~ momBMI + maternal_age + parity_1 + mat_smk_preg + edu_mat + social_class + bf_intention_1m + Bcell + CD4T + CD8T + Gran + Mono + NK	2.34197	1.28748	ii	methylation	chr1	207669116	G	CR1;CR1	NM_000651;NM_000573	TSS1500;TSS1500	chr1:207669637-207670015	N_Shore	TRUE	0.277938	0.0013098283972822	0.00037073572360851	0.000410792470767371	1.18573
cg23823879	-4.56141e-05	1.42056e-05	-3.21099	0.0013861	-4.55031e-05	1.26156e-05	-3.6069	0.000333794	671	0.145687	1	0.277938	1	methylation ~ momBMI	methylation ~ momBMI + maternal_age + parity_1 + mat_smk_preg + edu_mat + social_class + bf_intention_1m + Bcell + CD4T + CD8T + Gran + Mono + NK	2.34197	1.28748	i	methylation	chr13	21714535	G	SAP18	NM_005870	TSS200	chr13:21714289-21715115	Island	FALSE	0.277938	-0.0000447237163019234	0.0000130959564554883	0.000637636862317411	1.18573
cg23681339	-2.58122e-05	8.67401e-06	-2.97581	0.00302228	-2.906e-05	8.06153e-06	-3.60478	0.000335222	706	0.160506	1	0.277938	1	methylation ~ momBMI	methylation ~ momBMI + maternal_age + parity_1 + mat_smk_preg + edu_mat + social_class + bf_intention_1m + Bcell + CD4T + CD8T + Gran + Mono + NK	2.34197	1.28748	i	methylation	chr12	133065808	G	FBRSL1	NM_001142641	TSS1500	chr12:133065843-133066393	N_Shore	FALSE	0.277938	-0.0000285619730902321	0.00000836851575978566	0.00064245496367561	1.18573
cg02362686	-5.52786e-05	2.09984e-05	-2.63251	0.00865733	-7.32395e-05	2.03219e-05	-3.60396	0.000335719	722	0.189768	1	0.277938	1	methylation ~ momBMI	methylation ~ momBMI + maternal_age + parity_1 + mat_smk_preg + edu_mat + social_class + bf_intention_1m + Bcell + CD4T + CD8T + Gran + Mono + NK	2.34197	1.28748	i	methylation	chr1	150521404	G	ADAMTSL4;ADAMTSL4	NM_019032;NM_025008	TSS1500;TSS1500	chr1:150521349-150522368	Island	FALSE	0.277938	-0.0000719840011619234	0.0000210958054280554	0.00064430797869288	1.18573
cg10043865	-9.02055e-05	2.80144e-05	-3.21997	0.0013396	-9.15626e-05	2.54073e-05	-3.6038	0.000335925	722	0.145269	1	0.277938	1	methylation ~ momBMI	methylation ~ momBMI + maternal_age + parity_1 + mat_smk_preg + edu_mat + social_class + bf_intention_1m + Bcell + CD4T + CD8T + Gran + Mono + NK	2.34197	1.28748	i	methylation	chr17	35294481	R	LHX1	NM_005568	TSS200	chr17:35291899-35300875	Island	FALSE	0.277938	-0.0000899929982185197	0.0000263747721343982	0.000644677038946363	1.18573
cg16266809	-0.00239329	0.000728723	-3.28422	0.00107259	-0.00137118	0.000380502	-3.6036	0.00033641	715	0.142068	1	0.277938	1	methylation ~ momBMI	methylation ~ momBMI + maternal_age + parity_1 + mat_smk_preg + edu_mat + social_class + bf_intention_1m + Bcell + CD4T + CD8T + Gran + Mono + NK	2.34197	1.28748	ii	methylation	chr20	30943371	G				chr20:30945647-30947033	N_Shelf	FALSE	0.277938	-0.00134767127378	0.000394992108012591	0.000645131524625156	1.18573
cg18214799	-5.38539e-05	1.68416e-05	-3.19768	0.00144714	-5.53483e-05	1.53593e-05	-3.60357	0.000336647	709	0.146276	1	0.277938	1	methylation ~ momBMI	methylation ~ momBMI + maternal_age + parity_1 + mat_smk_preg + edu_mat + social_class + bf_intention_1m + Bcell + CD4T + CD8T + Gran + Mono + NK	2.34197	1.28748	i	methylation	chr4	77135205	R	SCARB2	NM_005506	TSS200	chr4:77134566-77135377	Island	FALSE	0.277938	-0.0000543993841638855	0.0000159441654670924	0.000645194041853834	1.18573
cg09159405	-7.45877e-05	2.82584e-05	-2.63949	0.00848272	-9.3419e-05	2.59269e-05	-3.60316	0.000336734	722	0.18911	1	0.277938	1	methylation ~ momBMI	methylation ~ momBMI + maternal_age + parity_1 + mat_smk_preg + edu_mat + social_class + bf_intention_1m + Bcell + CD4T + CD8T + Gran + Mono + NK	2.34197	1.28748	i	methylation	chr5	1004779	G				chr5:1003937-1005687	Island	FALSE	0.277938	-0.00009181724724329	0.0000269142514727207	0.000646128557379073	1.18573
cg09554443	-0.00158171	0.000657947	-2.40401	0.0164673	-0.00197805	0.000549599	-3.59907	0.000341913	724	0.221395	1	0.281428	1	methylation ~ momBMI	methylation ~ momBMI + maternal_age + parity_1 + mat_smk_preg + edu_mat + social_class + bf_intention_1m + Bcell + CD4T + CD8T + Gran + Mono + NK	2.34197	1.28748	ii	methylation	chr1	167487762	G	CD247;CD247;CD247;CD247	NM_000734;NM_198053;NM_198053;NM_000734	1stExon;5'UTR;1stExon;5'UTR		OpenSea	FALSE	0.281428	-0.00194409187548257	0.00057052826121065	0.000655538242175113	1.18573
cg08533865	7.29243e-05	2.18199e-05	3.3421	0.000874845	6.67044e-05	1.85334e-05	3.59914	0.000342128	715	0.137591	1	0.281428	1	methylation ~ momBMI	methylation ~ momBMI + maternal_age + parity_1 + mat_smk_preg + edu_mat + social_class + bf_intention_1m + Bcell + CD4T + CD8T + Gran + Mono + NK	2.34197	1.28748	i	methylation	chr17	77084592	R	ENGASE	NM_001042573	3'UTR		OpenSea	FALSE	0.281428	0.0000678493358735594	0.0000192391993897773	0.000420901164094309	1.18573
cg02882044	0.000347087	0.000107482	3.22927	0.00129773	0.000289755	8.05349e-05	3.59789	0.000343642	718	0.145269	1	0.281784	1	methylation ~ momBMI	methylation ~ momBMI + maternal_age + parity_1 + mat_smk_preg + edu_mat + social_class + bf_intention_1m + Bcell + CD4T + CD8T + Gran + Mono + NK	2.34197	1.28748	ii	methylation	chr5	71404593	G	MAP1B	NM_005909	Body	chr5:71402877-71404868	Island	FALSE	0.281784	0.000294730691626515	0.0000836016681183821	0.000422817611600795	1.18573
ch.11.41140287R	-0.000161992	0.000530823	-0.30517	0.760324	-0.00105712	0.000293864	-3.5973	0.000344242	723	0.896894	1	0.281784	1	methylation ~ momBMI	methylation ~ momBMI + maternal_age + parity_1 + mat_smk_preg + edu_mat + social_class + bf_intention_1m + Bcell + CD4T + CD8T + Gran + Mono + NK	2.34197	1.28748	ii	methylation	chr11	41183711	G					OpenSea	FALSE	0.281784	-0.00103896076895373	0.00030505438957052	0.00065965316972879	1.18573
cg14437634	0.000397953	0.00100471	0.396088	0.692157	0.00215702	0.000599635	3.59722	0.000344311	724	0.862646	1	0.281784	1	methylation ~ momBMI	methylation ~ momBMI + maternal_age + parity_1 + mat_smk_preg + edu_mat + social_class + bf_intention_1m + Bcell + CD4T + CD8T + Gran + Mono + NK	2.34197	1.28748	ii	methylation	chr14	67879385	G	PLEK2	NM_016445	TSS1500	chr14:67878534-67879167	S_Shore	FALSE	0.281784	0.00219406330054173	0.000622469731489942	0.000423848917611497	1.18573
cg02503501	-2.99429e-05	1.151e-05	-2.60146	0.0094738	-3.65488e-05	1.01637e-05	-3.59603	0.000345955	721	0.193196	1	0.281972	1	methylation ~ momBMI	methylation ~ momBMI + maternal_age + parity_1 + mat_smk_preg + edu_mat + social_class + bf_intention_1m + Bcell + CD4T + CD8T + Gran + Mono + NK	2.34197	1.28748	i	methylation	chr10	31320885	G	ZNF438;ZNF438;ZNF438;ZNF438;ZNF438;ZNF438;ZNF438	NM_001143771;NM_001143767;NM_182755;NM_001143770;NR_026560;NM_001143766;NM_001143768	TSS200;TSS200;TSS200;TSS200;TSS200;TSS200;TSS200	chr10:31320483-31321553	Island	FALSE	0.281972	-0.0000359209103068582	0.0000105506889362599	0.00066260235305917	1.18573
cg23469878	-0.00168148	0.000700988	-2.39873	0.0167048	-0.00236359	0.000657317	-3.59582	0.000346129	724	0.222263	1	0.281972	1	methylation ~ momBMI	methylation ~ momBMI + maternal_age + parity_1 + mat_smk_preg + edu_mat + social_class + bf_intention_1m + Bcell + CD4T + CD8T + Gran + Mono + NK	2.34197	1.28748	ii	methylation	chr9	139640884	G	LCN6	NM_198946	Body	chr9:139640640-139640885	Island	FALSE	0.281972	-0.00232298609936326	0.000682347998940529	0.000663093709527653	1.18573
cg04436646	-7.90267e-05	2.73362e-05	-2.89092	0.00396055	-8.74535e-05	2.43192e-05	-3.59607	0.000346629	700	0.165897	1	0.281972	1	methylation ~ momBMI	methylation ~ momBMI + maternal_age + parity_1 + mat_smk_preg + edu_mat + social_class + bf_intention_1m + Bcell + CD4T + CD8T + Gran + Mono + NK	2.34197	1.28748	i	methylation	chr14	50159668	G	KLHDC1	NM_172193	TSS1500	chr14:50159667-50160424	Island	FALSE	0.281972	-0.0000859511218538393	0.0000252452703105511	0.000662507083539116	1.18573
cg25051111	-0.00177025	0.00044347	-3.99182	7.23789e-05	-0.0014202	0.000394991	-3.59553	0.000346877	713	0.11308	1	0.281972	1	methylation ~ momBMI	methylation ~ momBMI + maternal_age + parity_1 + mat_smk_preg + edu_mat + social_class + bf_intention_1m + Bcell + CD4T + CD8T + Gran + Mono + NK	2.34197	1.28748	ii	methylation	chr7	24431645	G					OpenSea	FALSE	0.281972	-0.00139580212427951	0.000410032718609334	0.000663766694115491	1.18573
cg10536999	-9.75971e-05	5.5818e-05	-1.74849	0.0808118	-0.000168971	4.70016e-05	-3.59502	0.000347589	712	0.361369	1	0.282076	1	methylation ~ momBMI	methylation ~ momBMI + maternal_age + parity_1 + mat_smk_preg + edu_mat + social_class + bf_intention_1m + Bcell + CD4T + CD8T + Gran + Mono + NK	2.34197	1.28748	i	methylation	chr7	26193109	R	NFE2L3	NM_004289	Body	chr7:26191794-26192757	S_Shore	FALSE	0.282076	-0.000166067628547941	0.0000487913945973826	0.000664978885937751	1.18573
cg03669394	-0.000778874	0.000470958	-1.65381	0.0986041	-0.00132854	0.000369616	-3.59438	0.000348181	719	0.387822	1	0.282082	1	methylation ~ momBMI	methylation ~ momBMI + maternal_age + parity_1 + mat_smk_preg + edu_mat + social_class + bf_intention_1m + Bcell + CD4T + CD8T + Gran + Mono + NK	2.34197	1.28748	ii	methylation	chr16	75685254	G	TERF2IP	NM_018975	Body	chr16:75681264-75682579	S_Shelf	FALSE	0.282082	-0.00130570578961402	0.000383690903869182	0.000666466924642303	1.18573
cg16376036	-0.000900665	0.00022073	-4.08039	5.00243e-05	-0.000718373	0.000199887	-3.59389	0.000348896	717	0.11308	1	0.282188	1	methylation ~ momBMI	methylation ~ momBMI + maternal_age + parity_1 + mat_smk_preg + edu_mat + social_class + bf_intention_1m + Bcell + CD4T + CD8T + Gran + Mono + NK	2.34197	1.28748	i	methylation	chr11	117015095	R	PAFAH1B2;PAFAH1B2	NM_002572;NM_002572	5'UTR;1stExon	chr11:117014699-117015560	Island	FALSE	0.282188	-0.000706023899086327	0.000207499082658399	0.000667626165086726	1.18573
cg03574736	-8.03159e-05	2.07814e-05	-3.86479	0.000121239	-6.50827e-05	1.81163e-05	-3.5925	0.000350586	721	0.117189	1	0.283081	1	methylation ~ momBMI	methylation ~ momBMI + maternal_age + parity_1 + mat_smk_preg + edu_mat + social_class + bf_intention_1m + Bcell + CD4T + CD8T + Gran + Mono + NK	2.34197	1.28748	i	methylation	chr2	98280624	R	ACTR1B	NM_005735	TSS200	chr2:98280063-98280871	Island	FALSE	0.283081	-0.0000639635445103718	0.0000188061403530308	0.000670894187471775	1.18573
cg17163752	0.000528137	0.000123313	4.28291	2.09824e-05	0.00038498	0.000107174	3.59211	0.000351385	713	0.11308	1	0.283252	1	methylation ~ momBMI	methylation ~ momBMI + maternal_age + parity_1 + mat_smk_preg + edu_mat + social_class + bf_intention_1m + Bcell + CD4T + CD8T + Gran + Mono + NK	2.34197	1.28748	ii	methylation	chr15	34729026	G	GOLGA8A	NR_027409	Body	chr15:34728787-34729495	Island	TRUE	0.283252	0.000391601468883893	0.000111255188844592	0.000431792493393185	1.18573
cg14238622	-6.3763e-05	2.58669e-05	-2.46504	0.013933	-8.02412e-05	2.23469e-05	-3.59072	0.000353025	719	0.211867	1	0.283419	1	methylation ~ momBMI	methylation ~ momBMI + maternal_age + parity_1 + mat_smk_preg + edu_mat + social_class + bf_intention_1m + Bcell + CD4T + CD8T + Gran + Mono + NK	2.34197	1.28748	i	methylation	chr2	215674105	R	BARD1	NM_000465	Body	chr2:215673995-215675052	Island	FALSE	0.283419	-0.0000788606623384473	0.0000231978444469368	0.000675135415471685	1.18573
cg24893844	-5.86033e-05	2.07258e-05	-2.82755	0.00482119	-6.80575e-05	1.89552e-05	-3.59044	0.000353351	720	0.170851	1	0.283419	1	methylation ~ momBMI	methylation ~ momBMI + maternal_age + parity_1 + mat_smk_preg + edu_mat + social_class + bf_intention_1m + Bcell + CD4T + CD8T + Gran + Mono + NK	2.34197	1.28748	i	methylation	chr6	32811694	R	PSMB8;PSMB8	NM_004159;NM_148919	Body;1stExon	chr6:32811494-32811839	Island	FALSE	0.283419	-0.0000668865017864273	0.0000196770056828814	0.000675779510493203	1.18573
cg19100596	0.00166687	0.000363469	4.58599	5.32796e-06	0.00107006	0.000298035	3.59039	0.000353353	722	0.0908816	1	0.283419	1	methylation ~ momBMI	methylation ~ momBMI + maternal_age + parity_1 + mat_smk_preg + edu_mat + social_class + bf_intention_1m + Bcell + CD4T + CD8T + Gran + Mono + NK	2.34197	1.28748	ii	methylation	chr1	32170361	G	COL16A1	NM_001856	TSS1500	chr1:32169537-32169869	S_Shore	FALSE	0.283419	0.0010884740340682	0.00030938410915331	0.000434490797880449	1.18573
cg02447879	-0.00239856	0.000715292	-3.35326	0.000840335	-0.00232566	0.000647851	-3.58981	0.000354062	724	0.136364	1	0.283517	1	methylation ~ momBMI	methylation ~ momBMI + maternal_age + parity_1 + mat_smk_preg + edu_mat + social_class + bf_intention_1m + Bcell + CD4T + CD8T + Gran + Mono + NK	2.34197	1.28748	ii	methylation	chr17	79393682	G	BAHCC1	NM_001080519	Body	chr17:79393341-79393742	Island	FALSE	0.283517	-0.00228563794489156	0.000672521578216198	0.000677294475116569	1.18573
cg27479134	-3.39723e-05	1.36181e-05	-2.49465	0.0128315	-4.41577e-05	1.23023e-05	-3.58939	0.00035472	721	0.207519	1	0.283539	1	methylation ~ momBMI	methylation ~ momBMI + maternal_age + parity_1 + mat_smk_preg + edu_mat + social_class + bf_intention_1m + Bcell + CD4T + CD8T + Gran + Mono + NK	2.34197	1.28748	i	methylation	chr20	50808695	G	ZFP64;ZFP64;ZFP64;ZFP64	NM_018197;NM_022088;NM_199427;NM_199426	TSS200;TSS200;TSS200;TSS200	chr20:50807798-50808825	Island	FALSE	0.283539	-0.0000433976704478222	0.0000127707521202508	0.000678288589029545	1.18573
cg10331048	-0.000103316	5.08961e-05	-2.02994	0.0427385	-0.000155009	4.31867e-05	-3.58928	0.0003554	706	0.291517	1	0.283539	1	methylation ~ momBMI	methylation ~ momBMI + maternal_age + parity_1 + mat_smk_preg + edu_mat + social_class + bf_intention_1m + Bcell + CD4T + CD8T + Gran + Mono + NK	2.34197	1.28748	ii	methylation	chr11	66205894	G	MRPL11;MRPL11;MRPL11	NM_170738;NM_016050;NM_170739	Body;Body;Body		OpenSea	FALSE	0.283539	-0.00015234084132702	0.0000448312473373869	0.00067856830425715	1.18573
cg00606069	-0.00106518	0.000292243	-3.64483	0.000286843	-0.000702819	0.000195871	-3.58817	0.000356353	721	0.12422	1	0.283539	1	methylation ~ momBMI	methylation ~ momBMI + maternal_age + parity_1 + mat_smk_preg + edu_mat + social_class + bf_intention_1m + Bcell + CD4T + CD8T + Gran + Mono + NK	2.34197	1.28748	ii	methylation	chrX	22266117	G	PHEX	NM_000444	3'UTR		OpenSea	FALSE	0.283539	-0.000690717874332302	0.000203329771014102	0.000681208343042551	1.18573
cg14655506	0.000834006	0.000296625	2.81165	0.00506362	0.00102397	0.000285542	3.58604	0.000359323	718	0.172425	1	0.283539	1	methylation ~ momBMI	methylation ~ momBMI + maternal_age + parity_1 + mat_smk_preg + edu_mat + social_class + bf_intention_1m + Bcell + CD4T + CD8T + Gran + Mono + NK	2.34197	1.28748	ii	methylation	chr9	129465151	G				chr9:129468130-129468336	N_Shelf	TRUE	0.283539	0.00104160656581016	0.00029641559971209	0.000441400768706226	1.18573
cg01353608	-6.60649e-05	1.58816e-05	-4.15983	3.57605e-05	-5.42533e-05	1.51288e-05	-3.58611	0.000359519	710	0.11308	1	0.283539	1	methylation ~ momBMI	methylation ~ momBMI + maternal_age + parity_1 + mat_smk_preg + edu_mat + social_class + bf_intention_1m + Bcell + CD4T + CD8T + Gran + Mono + NK	2.34197	1.28748	i	methylation	chr4	15656911	G	FBXL5;FBXL5;FBXL5;FBXL5	NM_033535;NM_012161;NM_012161;NM_033535	5'UTR;5'UTR;1stExon;1stExon	chr4:15656364-15657739	Island	TRUE	0.283539	-0.0000533186977009498	0.00001570486691513	0.000686178352484999	1.18573
cg14127396	0.000847486	0.000231055	3.6679	0.000262867	0.000639809	0.000178425	3.58587	0.000359804	711	0.123282	1	0.283539	1	methylation ~ momBMI	methylation ~ momBMI + maternal_age + parity_1 + mat_smk_preg + edu_mat + social_class + bf_intention_1m + Bcell + CD4T + CD8T + Gran + Mono + NK	2.34197	1.28748	ii	methylation	chr12	123258742	G	CCDC62;CCDC62;CCDC62	NM_201435;NM_032573;NR_027918	TSS1500;TSS1500;TSS1500		OpenSea	FALSE	0.283539	0.000650832233183518	0.000185219628649202	0.000441677929107944	1.18573
ch.5.2470662F	-0.000841257	0.000621086	-1.35449	0.176003	-0.00165579	0.000461851	-3.58511	0.000360382	724	0.484524	1	0.283539	1	methylation ~ momBMI	methylation ~ momBMI + maternal_age + parity_1 + mat_smk_preg + edu_mat + social_class + bf_intention_1m + Bcell + CD4T + CD8T + Gran + Mono + NK	2.34197	1.28748	ii	methylation	chr5	134153183	G	DDX46	NM_014829	Body		OpenSea	FALSE	0.283539	-0.00162725339819688	0.000479438606914025	0.000688593581538901	1.18573
cg16578636	-0.00196197	0.000771875	-2.54182	0.0112361	-0.00261303	0.000728866	-3.58506	0.000360521	722	0.20086	1	0.283539	1	methylation ~ momBMI	methylation ~ momBMI + maternal_age + parity_1 + mat_smk_preg + edu_mat + social_class + bf_intention_1m + Bcell + CD4T + CD8T + Gran + Mono + NK	2.34197	1.28748	ii	methylation	chr10	92987457	G	PCGF5	NM_032373	Body		OpenSea	FALSE	0.283539	-0.00256799771951427	0.000756621689785903	0.000688718131160613	1.18573
cg08411536	-9.9051e-05	5.16901e-05	-1.91625	0.0557327	-0.000173759	4.84692e-05	-3.58493	0.000360902	716	0.317911	1	0.283539	1	methylation ~ momBMI	methylation ~ momBMI + maternal_age + parity_1 + mat_smk_preg + edu_mat + social_class + bf_intention_1m + Bcell + CD4T + CD8T + Gran + Mono + NK	2.34197	1.28748	ii	methylation	chr22	43506465	G	BIK	NM_001197	TSS1500	chr22:43506500-43507610	N_Shore	FALSE	0.283539	-0.000170764326964971	0.0000503149443661336	0.000689026620605039	1.18573
cg05190630	-0.00186359	0.000578244	-3.22284	0.00132655	-0.00188807	0.000526726	-3.58453	0.000361265	721	0.145269	1	0.283539	1	methylation ~ momBMI	methylation ~ momBMI + maternal_age + parity_1 + mat_smk_preg + edu_mat + social_class + bf_intention_1m + Bcell + CD4T + CD8T + Gran + Mono + NK	2.34197	1.28748	ii	methylation	chrX	84634433	G	POF1B	NM_024921	Body		OpenSea	FALSE	0.283539	-0.00185552603525668	0.000546783847406391	0.000689986245829269	1.18573
cg10598030	0.000973845	0.000449699	2.16555	0.0306725	0.00121158	0.000338067	3.58383	0.000362113	724	0.26376	1	0.283539	1	methylation ~ momBMI	methylation ~ momBMI + maternal_age + parity_1 + mat_smk_preg + edu_mat + social_class + bf_intention_1m + Bcell + CD4T + CD8T + Gran + Mono + NK	2.34197	1.28748	ii	methylation	chr7	75419119	G	CCL26	NM_006072	TSS200		OpenSea	FALSE	0.283539	0.00123246056000526	0.000350940504520541	0.000444950664329997	1.18573
cg06353318	-0.000103111	3.58467e-05	-2.87643	0.00414223	-0.000103294	2.88206e-05	-3.58404	0.000362178	714	0.167236	1	0.283539	1	methylation ~ momBMI	methylation ~ momBMI + maternal_age + parity_1 + mat_smk_preg + edu_mat + social_class + bf_intention_1m + Bcell + CD4T + CD8T + Gran + Mono + NK	2.34197	1.28748	i	methylation	chr17	72920378	R	OTOP2;OTOP2;USH1G	NM_178160;NM_178160;NM_173477	5'UTR;1stExon;TSS1500	chr17:72918995-72921019	Island	FALSE	0.283539	-0.000101513924731152	0.000029918149724114	0.000691177824501385	1.18573
cg16846069	-0.000703544	0.000921995	-0.763066	0.445673	-0.00219156	0.000611635	-3.58311	0.00036313	723	0.713544	1	0.283539	1	methylation ~ momBMI	methylation ~ momBMI + maternal_age + parity_1 + mat_smk_preg + edu_mat + social_class + bf_intention_1m + Bcell + CD4T + CD8T + Gran + Mono + NK	2.34197	1.28748	ii	methylation	chr12	6462681	G	SCNN1A;SCNN1A;SCNN1A	NM_001159575;NM_001038;NM_001159576	Body;Body;Body		OpenSea	FALSE	0.283539	-0.00215377191357821	0.000634926404447485	0.000693439495908805	1.18573
cg01444206	-0.000124895	3.76404e-05	-3.31812	0.000951774	-0.000121005	3.37727e-05	-3.58293	0.000363378	723	0.140119	1	0.283539	1	methylation ~ momBMI	methylation ~ momBMI + maternal_age + parity_1 + mat_smk_preg + edu_mat + social_class + bf_intention_1m + Bcell + CD4T + CD8T + Gran + Mono + NK	2.34197	1.28748	i	methylation	chr6	33266391	R	RGL2;RGL2	NM_004761;NR_028387	5'UTR;Body	chr6:33266302-33267582	Island	FALSE	0.283539	-0.000118918790743419	0.0000350587605891703	0.000693882336574286	1.18573
cg15775835	-6.06109e-05	1.66718e-05	-3.63553	0.000297194	-5.96639e-05	1.6654e-05	-3.58256	0.00036396	721	0.12422	1	0.283539	1	methylation ~ momBMI	methylation ~ momBMI + maternal_age + parity_1 + mat_smk_preg + edu_mat + social_class + bf_intention_1m + Bcell + CD4T + CD8T + Gran + Mono + NK	2.34197	1.28748	i	methylation	chr21	47878727	R	DIP2A;DIP2A;DIP2A;DIP2A;DIP2A;DIP2A;DIP2A	NM_015151;NM_206890;NM_001146115;NM_206889;NM_001146114;NM_206891;NM_001146116	TSS200;TSS200;TSS200;TSS200;TSS200;TSS200;TSS200	chr21:47878070-47879576	Island	FALSE	0.283539	-0.0000586350792571134	0.0000172882018520332	0.000694797313577784	1.18573
cg14285412	-0.00102237	0.000273021	-3.74465	0.000195088	-0.00089082	0.00024867	-3.58233	0.000364265	721	0.121971	1	0.283539	1	methylation ~ momBMI	methylation ~ momBMI + maternal_age + parity_1 + mat_smk_preg + edu_mat + social_class + bf_intention_1m + Bcell + CD4T + CD8T + Gran + Mono + NK	2.34197	1.28748	ii	methylation	chr19	36913451	G				chr19:36912260-36912881	S_Shore	FALSE	0.283539	-0.000875457522868969	0.00025813976884041	0.000695342620416871	1.18573
cg06862768	-7.0641e-05	2.5526e-05	-2.76742	0.00579712	-8.64063e-05	2.41201e-05	-3.58234	0.000364542	713	0.176195	1	0.283539	1	methylation ~ momBMI	methylation ~ momBMI + maternal_age + parity_1 + mat_smk_preg + edu_mat + social_class + bf_intention_1m + Bcell + CD4T + CD8T + Gran + Mono + NK	2.34197	1.28748	i	methylation	chr16	30934177	R	NCRNA00095	NR_024348	Body	chr16:30933637-30935774	Island	FALSE	0.283539	-0.0000849162292346602	0.0000250385994829232	0.000695332607465949	1.18573
cg19520452	-0.000382345	0.000223632	-1.70971	0.0877556	-0.000606752	0.000169396	-3.58186	0.000365158	714	0.371737	1	0.283539	1	methylation ~ momBMI	methylation ~ momBMI + maternal_age + parity_1 + mat_smk_preg + edu_mat + social_class + bf_intention_1m + Bcell + CD4T + CD8T + Gran + Mono + NK	2.34197	1.28748	ii	methylation	chr1	59369156	G				chr1:59369311-59369900	N_Shore	FALSE	0.283539	-0.000596287157035935	0.000175846374215039	0.000696495141929227	1.18573
cg22827060	-0.000146935	3.86541e-05	-3.80127	0.000156161	-0.0001191	3.32536e-05	-3.58156	0.000365326	721	0.121881	1	0.283539	1	methylation ~ momBMI	methylation ~ momBMI + maternal_age + parity_1 + mat_smk_preg + edu_mat + social_class + bf_intention_1m + Bcell + CD4T + CD8T + Gran + Mono + NK	2.34197	1.28748	i	methylation	chr13	30424359	G	UBL3;UBL3	NM_007106;NM_007106	1stExon;5'UTR	chr13:30423921-30424941	Island	FALSE	0.283539	-0.000117045277612675	0.0000345198728248264	0.000697236162602415	1.18573
cg19727767	0.000358769	0.000144588	2.48132	0.0133224	0.000458612	0.000128055	3.58137	0.000366162	705	0.209485	1	0.283539	1	methylation ~ momBMI	methylation ~ momBMI + maternal_age + parity_1 + mat_smk_preg + edu_mat + social_class + bf_intention_1m + Bcell + CD4T + CD8T + Gran + Mono + NK	2.34197	1.28748	i	methylation	chr20	13280201	G	ISM1	NM_080826	3'UTR	chr20:13279711-13279947	S_Shore	FALSE	0.283539	0.000466522861456416	0.000132931269311083	0.000448942796939859	1.18573
cg06435604	0.00143456	0.000407226	3.52277	0.000454024	0.00129382	0.000361327	3.58074	0.000366421	722	0.127933	1	0.283539	1	methylation ~ momBMI	methylation ~ momBMI + maternal_age + parity_1 + mat_smk_preg + edu_mat + social_class + bf_intention_1m + Bcell + CD4T + CD8T + Gran + Mono + NK	2.34197	1.28748	ii	methylation	chr17	44321906	G				chr17:44320998-44321238	S_Shore	TRUE	0.283539	0.00131613935238463	0.00037508626415014	0.000449967840156834	1.18573
cg04526616	0.0013956	0.000344193	4.05471	5.56952e-05	0.000995149	0.000278034	3.57924	0.000368599	719	0.11308	1	0.284768	1	methylation ~ momBMI	methylation ~ momBMI + maternal_age + parity_1 + mat_smk_preg + edu_mat + social_class + bf_intention_1m + Bcell + CD4T + CD8T + Gran + Mono + NK	2.34197	1.28748	i	methylation	chr7	4757846	G	FOXK1	NM_001037165	Body	chr7:4757802-4758037	Island	TRUE	0.284768	0.00101232562432975	0.00028862144422501	0.000452421364402409	1.18573
cg08862203	-0.000216846	0.000113704	-1.90711	0.0569087	-0.000333668	9.32357e-05	-3.57876	0.000369481	713	0.320125	1	0.284993	1	methylation ~ momBMI	methylation ~ momBMI + maternal_age + parity_1 + mat_smk_preg + edu_mat + social_class + bf_intention_1m + Bcell + CD4T + CD8T + Gran + Mono + NK	2.34197	1.28748	ii	methylation	chr16	87350553	G				chr16:87350634-87351570	N_Shore	FALSE	0.284993	-0.000327907968507966	0.0000967861982164368	0.000704140009996639	1.18573
cg20328327	0.00201742	0.000579542	3.48106	0.000529563	0.00191841	0.000536489	3.57586	0.000373204	722	0.130479	1	0.28578	1	methylation ~ momBMI	methylation ~ momBMI + maternal_age + parity_1 + mat_smk_preg + edu_mat + social_class + bf_intention_1m + Bcell + CD4T + CD8T + Gran + Mono + NK	2.34197	1.28748	ii	methylation	chr7	65419288	G	VKORC1L1	NM_173517	3'UTR		OpenSea	FALSE	0.28578	0.00195155001476123	0.000556918545670518	0.000457993468909157	1.18573
cg11068617	-4.07376e-05	1.39617e-05	-2.91782	0.00363501	-4.84087e-05	1.35403e-05	-3.57515	0.00037427	720	0.164743	1	0.28578	1	methylation ~ momBMI	methylation ~ momBMI + maternal_age + parity_1 + mat_smk_preg + edu_mat + social_class + bf_intention_1m + Bcell + CD4T + CD8T + Gran + Mono + NK	2.34197	1.28748	i	methylation	chr20	5591866	G	RP5-1022P6.2	NM_019593	TSS200	chr20:5591490-5591875	Island	TRUE	0.28578	-0.0000475721544060732	0.0000140559529624747	0.000713120549206919	1.18573
cg16635948	-0.000149954	0.000324713	-0.461803	0.644363	-0.000843435	0.000235907	-3.57529	0.000374279	714	0.83662	1	0.28578	1	methylation ~ momBMI	methylation ~ momBMI + maternal_age + parity_1 + mat_smk_preg + edu_mat + social_class + bf_intention_1m + Bcell + CD4T + CD8T + Gran + Mono + NK	2.34197	1.28748	ii	methylation	chr2	109834011	G	SH3RF3	NM_001099289	Body		OpenSea	FALSE	0.28578	-0.000828861020345779	0.00024489000414664	0.000712753557454604	1.18573
cg17839366	-0.000293012	0.000554186	-0.528726	0.597159	-0.00121495	0.000339858	-3.57487	0.000374628	721	0.809683	1	0.28578	1	methylation ~ momBMI	methylation ~ momBMI + maternal_age + parity_1 + mat_smk_preg + edu_mat + social_class + bf_intention_1m + Bcell + CD4T + CD8T + Gran + Mono + NK	2.34197	1.28748	ii	methylation	chr2	121003270	G					OpenSea	FALSE	0.28578	-0.00119395237266419	0.000352800450174423	0.000713822324703447	1.18573
cg24779381	0.00108015	0.000345546	3.12593	0.00184441	0.00116247	0.000325179	3.57487	0.000374844	715	0.150787	1	0.28578	1	methylation ~ momBMI	methylation ~ momBMI + maternal_age + parity_1 + mat_smk_preg + edu_mat + social_class + bf_intention_1m + Bcell + CD4T + CD8T + Gran + Mono + NK	2.34197	1.28748	ii	methylation	chr15	74466794	G	ISLR;ISLR	NM_201526;NM_005545	TSS200;5'UTR	chr15:74467613-74467892	N_Shore	TRUE	0.28578	0.00118256021856804	0.000337561931735773	0.000459636370026344	1.18573
cg17718210	-5.75308e-05	2.07442e-05	-2.77335	0.00569263	-6.64597e-05	1.85914e-05	-3.57476	0.000374888	718	0.175577	1	0.28578	1	methylation ~ momBMI	methylation ~ momBMI + maternal_age + parity_1 + mat_smk_preg + edu_mat + social_class + bf_intention_1m + Bcell + CD4T + CD8T + Gran + Mono + NK	2.34197	1.28748	i	methylation	chr15	81293605	G	MESDC1;MESDC1	NM_022566;NM_022566	1stExon;5'UTR	chr15:81292793-81295609	Island	FALSE	0.28578	-0.0000653110954376516	0.0000192993420891277	0.000714094028528344	1.18573
cg02505956	-0.000693892	0.000197588	-3.51181	0.00047351	-0.000681729	0.000190716	-3.57458	0.000375618	705	0.129014	1	0.28578	1	methylation ~ momBMI	methylation ~ momBMI + maternal_age + parity_1 + mat_smk_preg + edu_mat + social_class + bf_intention_1m + Bcell + CD4T + CD8T + Gran + Mono + NK	2.34197	1.28748	ii	methylation	chr7	157348266	G	PTPRN2;PTPRN2;PTPRN2	NM_002847;NM_130842;NM_130843	Body;Body;Body	chr7:157346613-157347069	S_Shore	FALSE	0.28578	-0.00066994660632365	0.000197978526754605	0.000714547327292926	1.18573
cg19862899	0.00138368	0.00044276	3.12512	0.00184873	0.00131964	0.000369219	3.57413	0.000375635	722	0.150814	1	0.28578	1	methylation ~ momBMI	methylation ~ momBMI + maternal_age + parity_1 + mat_smk_preg + edu_mat + social_class + bf_intention_1m + Bcell + CD4T + CD8T + Gran + Mono + NK	2.34197	1.28748	ii	methylation	chr10	82173556	G	C10orf58;C10orf58	NR_024572;NM_032333	TSS200;5'UTR		OpenSea	FALSE	0.28578	0.00134244616061915	0.000383279380020194	0.000460868048479313	1.18573
cg09312576	-0.000259018	0.000409297	-0.632835	0.527042	-0.00107773	0.000301554	-3.57392	0.000375917	722	0.767407	1	0.28578	1	methylation ~ momBMI	methylation ~ momBMI + maternal_age + parity_1 + mat_smk_preg + edu_mat + social_class + bf_intention_1m + Bcell + CD4T + CD8T + Gran + Mono + NK	2.34197	1.28748	ii	methylation	chr6	1385351	G				chr6:1381743-1385211	S_Shore	FALSE	0.28578	-0.00105910091423433	0.000313037111710739	0.000716183062772906	1.18573
cg06488615	0.000960662	0.000462264	2.07817	0.0380525	0.00138719	0.000388175	3.57362	0.000376709	712	0.281415	1	0.28578	1	methylation ~ momBMI	methylation ~ momBMI + maternal_age + parity_1 + mat_smk_preg + edu_mat + social_class + bf_intention_1m + Bcell + CD4T + CD8T + Gran + Mono + NK	2.34197	1.28748	ii	methylation	chr7	51103766	G	COBL	NM_015198	Body		OpenSea	FALSE	0.28578	0.00141117025179946	0.000402956737203786	0.000461711844966459	1.18573
cg04395739	-5.65025e-05	2.0923e-05	-2.7005	0.00708697	-6.83193e-05	1.91234e-05	-3.57255	0.000377968	719	0.182428	1	0.28578	1	methylation ~ momBMI	methylation ~ momBMI + maternal_age + parity_1 + mat_smk_preg + edu_mat + social_class + bf_intention_1m + Bcell + CD4T + CD8T + Gran + Mono + NK	2.34197	1.28748	i	methylation	chr1	155247196	G	HCN3	NM_020897	TSS200	chr1:155246991-155247748	Island	FALSE	0.28578	-0.0000671378723049466	0.000019851623946733	0.000719643657926726	1.18573
cg16310192	0.0018635	0.000515888	3.61223	0.000325677	0.00152126	0.000425751	3.57311	0.000378258	690	0.12422	1	0.28578	1	methylation ~ momBMI	methylation ~ momBMI + maternal_age + parity_1 + mat_smk_preg + edu_mat + social_class + bf_intention_1m + Bcell + CD4T + CD8T + Gran + Mono + NK	2.34197	1.28748	ii	methylation	chr12	11966066	G	ETV6	NM_001987	Body		OpenSea	TRUE	0.28578	0.00154756064127474	0.000441964129026874	0.000462555669369246	1.18573
cg03296370	-0.000126661	0.000459499	-0.275651	0.782895	-0.000888778	0.00024884	-3.57169	0.000379009	724	0.907585	1	0.28578	1	methylation ~ momBMI	methylation ~ momBMI + maternal_age + parity_1 + mat_smk_preg + edu_mat + social_class + bf_intention_1m + Bcell + CD4T + CD8T + Gran + Mono + NK	2.34197	1.28748	ii	methylation	chr3	39323216	G	CX3CR1;CX3CR1;CX3CR1;CX3CR1	NM_001171174;NM_001171172;NM_001171174;NM_001171171	1stExon;TSS1500;5'UTR;TSS1500		OpenSea	FALSE	0.28578	-0.000873404984831427	0.00025831549151715	0.000721815393373087	1.18573
cg17518965	-5.31407e-05	1.5345e-05	-3.46307	0.000565722	-5.29464e-05	1.48243e-05	-3.5716	0.000379277	720	0.130479	1	0.28578	1	methylation ~ momBMI	methylation ~ momBMI + maternal_age + parity_1 + mat_smk_preg + edu_mat + social_class + bf_intention_1m + Bcell + CD4T + CD8T + Gran + Mono + NK	2.34197	1.28748	i	methylation	chr19	3178955	G	S1PR4	NM_003775	1stExon	chr19:3178741-3179986	Island	FALSE	0.28578	-0.0000520305707419334	0.0000153887813196954	0.000722037382383267	1.18573
cg26147823	-7.48164e-05	1.88683e-05	-3.96518	8.06945e-05	-6.77249e-05	1.89623e-05	-3.57156	0.000379379	719	0.11308	1	0.28578	1	methylation ~ momBMI	methylation ~ momBMI + maternal_age + parity_1 + mat_smk_preg + edu_mat + social_class + bf_intention_1m + Bcell + CD4T + CD8T + Gran + Mono + NK	2.34197	1.28748	i	methylation	chr19	662331	G	RNF126	NM_194460	Body	chr19:662284-663337	Island	TRUE	0.28578	-0.0000665534635058994	0.0000196843934920013	0.000722154780963082	1.18573
cg22946377	0.0019033	0.000544789	3.49364	0.000505579	0.00182235	0.00051036	3.57072	0.000380426	723	0.130479	1	0.286122	1	methylation ~ momBMI	methylation ~ momBMI + maternal_age + parity_1 + mat_smk_preg + edu_mat + social_class + bf_intention_1m + Bcell + CD4T + CD8T + Gran + Mono + NK	2.34197	1.28748	ii	methylation	chrX	48812173	G	OTUD5;OTUD5;OTUD5;OTUD5	NM_001136158;NM_001136159;NM_017602;NM_001136157	Body;5'UTR;Body;Body	chrX:48814267-48815894	N_Shelf	FALSE	0.286122	0.00185388102275704	0.000529794253649481	0.000466573920068356	1.18573
cg21554501	-4.70121e-05	1.54437e-05	-3.0441	0.00242111	-5.33851e-05	1.4952e-05	-3.57042	0.000381588	703	0.156477	1	0.28655	1	methylation ~ momBMI	methylation ~ momBMI + maternal_age + parity_1 + mat_smk_preg + edu_mat + social_class + bf_intention_1m + Bcell + CD4T + CD8T + Gran + Mono + NK	2.34197	1.28748	i	methylation	chr17	38474539	G	RARA;RARA;RARA;RARA;RARA	NM_001145301;NM_001145301;NM_000964;NM_001145302;NM_001145302	1stExon;5'UTR;5'UTR;1stExon;5'UTR	chr17:38474197-38474980	Island	FALSE	0.28655	-0.0000524613556772551	0.000015521411289092	0.000725030692533188	1.18573
cg21457692	-6.39496e-05	5.19836e-05	-1.23019	0.219029	-0.00014946	4.18858e-05	-3.56827	0.000383975	722	0.528536	1	0.286656	1	methylation ~ momBMI	methylation ~ momBMI + maternal_age + parity_1 + mat_smk_preg + edu_mat + social_class + bf_intention_1m + Bcell + CD4T + CD8T + Gran + Mono + NK	2.34197	1.28748	i	methylation	chr2	173940430	G	ZAK;ZAK	NM_133646;NM_016653	TSS200;TSS200	chr2:173940414-173941271	Island	FALSE	0.286656	-0.000146871992053548	0.0000434807936054921	0.000730525154729033	1.18573
cg09124081	-9.0099e-05	3.29666e-05	-2.73304	0.00643058	-0.00010295	2.88568e-05	-3.56762	0.000385126	716	0.17944	1	0.286656	1	methylation ~ momBMI	methylation ~ momBMI + maternal_age + parity_1 + mat_smk_preg + edu_mat + social_class + bf_intention_1m + Bcell + CD4T + CD8T + Gran + Mono + NK	2.34197	1.28748	i	methylation	chr1	224370616	R	DEGS1;DEGS1	NM_144780;NM_003676	TSS1500;TSS1500	chr1:224370585-224371755	Island	FALSE	0.286656	-0.000101167305382984	0.0000299556561230187	0.000732183325381459	1.18573
cg23679073	-8.20836e-05	3.57679e-05	-2.29489	0.0220284	-0.00010525	2.95082e-05	-3.56681	0.000386301	716	0.239891	1	0.286656	1	methylation ~ momBMI	methylation ~ momBMI + maternal_age + parity_1 + mat_smk_preg + edu_mat + social_class + bf_intention_1m + Bcell + CD4T + CD8T + Gran + Mono + NK	2.34197	1.28748	i	methylation	chr2	187350909	R	ZC3H15;ZC3H15	NM_018471;NM_018471	1stExon;5'UTR	chr2:187350497-187351609	Island	FALSE	0.286656	-0.000103427037085005	0.0000306318684530953	0.000734271515711976	1.18573
cg27316224	-9.2943e-05	2.52658e-05	-3.6786	0.000252146	-8.07931e-05	2.26519e-05	-3.56672	0.000386431	716	0.123282	1	0.286656	1	methylation ~ momBMI	methylation ~ momBMI + maternal_age + parity_1 + mat_smk_preg + edu_mat + social_class + bf_intention_1m + Bcell + CD4T + CD8T + Gran + Mono + NK	2.34197	1.28748	i	methylation	chr11	926106	R	AP2A2	NM_012305	Body	chr11:925183-926083	S_Shore	FALSE	0.286656	-0.0000793936838658333	0.0000235145402940244	0.000734502596686579	1.18573
cg08314021	-4.85563e-05	1.67138e-05	-2.90517	0.0037852	-5.71854e-05	1.60323e-05	-3.56689	0.000386441	709	0.165341	1	0.286656	1	methylation ~ momBMI	methylation ~ momBMI + maternal_age + parity_1 + mat_smk_preg + edu_mat + social_class + bf_intention_1m + Bcell + CD4T + CD8T + Gran + Mono + NK	2.34197	1.28748	i	methylation	chr22	43547679	G	TSPO;TSPO	NM_000714;NM_007311	5'UTR;5'UTR	chr22:43547319-43548169	Island	FALSE	0.286656	-0.0000561949032648678	0.00001664278647691	0.000734057981170162	1.18573
cg01226315	-9.04999e-05	2.80898e-05	-3.22181	0.00133191	-9.40498e-05	2.63702e-05	-3.56652	0.000386835	713	0.145269	1	0.286656	1	methylation ~ momBMI	methylation ~ momBMI + maternal_age + parity_1 + mat_smk_preg + edu_mat + social_class + bf_intention_1m + Bcell + CD4T + CD8T + Gran + Mono + NK	2.34197	1.28748	i	methylation	chr12	120807309	G	MSI1	NM_002442	TSS1500	chr12:120806251-120807026	S_Shore	FALSE	0.286656	-0.0000924207056032543	0.0000273744183735451	0.00073502336396874	1.18573
cg01744160	-5.20059e-05	1.70721e-05	-3.04626	0.00240281	-5.92116e-05	1.66054e-05	-3.56579	0.000387881	713	0.156251	1	0.286656	1	methylation ~ momBMI	methylation ~ momBMI + maternal_age + parity_1 + mat_smk_preg + edu_mat + social_class + bf_intention_1m + Bcell + CD4T + CD8T + Gran + Mono + NK	2.34197	1.28748	i	methylation	chr15	83680526	R	C15orf40;C15orf40;C15orf40;C15orf40;C15orf40;C15orf40;C15orf40	NM_001160114;NR_027650;NM_144597;NM_001160113;NM_001160116;NM_001160115;NR_027649	TSS200;TSS200;TSS200;TSS200;TSS200;TSS200;TSS200	chr15:83680007-83680532	Island	FALSE	0.286656	-0.0000581857172448071	0.000017237781438079	0.00073688123389497	1.18573
cg11753600	-9.11348e-05	2.9507e-05	-3.08858	0.00208858	-9.69113e-05	2.71918e-05	-3.56399	0.00039021	721	0.153052	1	0.286656	1	methylation ~ momBMI	methylation ~ momBMI + maternal_age + parity_1 + mat_smk_preg + edu_mat + social_class + bf_intention_1m + Bcell + CD4T + CD8T + Gran + Mono + NK	2.34197	1.28748	i	methylation	chr7	33149277	R	RP9	NM_203288	TSS1500	chr7:33148607-33149317	Island	TRUE	0.286656	-0.0000952314148522596	0.0000282272552607992	0.000741544230174143	1.18573
cg16051114	-0.00158898	0.000434761	-3.65484	0.000276054	-0.00117177	0.000328787	-3.56392	0.000390272	722	0.124065	1	0.286656	1	methylation ~ momBMI	methylation ~ momBMI + maternal_age + parity_1 + mat_smk_preg + edu_mat + social_class + bf_intention_1m + Bcell + CD4T + CD8T + Gran + Mono + NK	2.34197	1.28748	ii	methylation	chr1	55317188	G	DHCR24	NM_014762	3'UTR		OpenSea	FALSE	0.286656	-0.0011514586470313	0.000341306936890425	0.000741719093553714	1.18573
cg23684449	-0.000354997	0.000461468	-0.769277	0.441981	-0.00114827	0.000322204	-3.56381	0.000390408	723	0.711069	1	0.286656	1	methylation ~ momBMI	methylation ~ momBMI + maternal_age + parity_1 + mat_smk_preg + edu_mat + social_class + bf_intention_1m + Bcell + CD4T + CD8T + Gran + Mono + NK	2.34197	1.28748	ii	methylation	chr16	46919194	G	GPT2;GPT2;GPT2	NM_133443;NM_001142466;NM_001142466	Body;1stExon;5'UTR	chr16:46917849-46918957	S_Shore	FALSE	0.286656	-0.00112836717677208	0.000334473640043534	0.000742026444595248	1.18573
cg10901258	-7.46851e-05	3.0667e-05	-2.43536	0.0151216	-9.82246e-05	2.75616e-05	-3.56382	0.000390726	714	0.216205	1	0.286656	1	methylation ~ momBMI	methylation ~ momBMI + maternal_age + parity_1 + mat_smk_preg + edu_mat + social_class + bf_intention_1m + Bcell + CD4T + CD8T + Gran + Mono + NK	2.34197	1.28748	i	methylation	chr3	135913734	R	MSL2;MSL2	NM_001145417;NM_018133	TSS1500;Body	chr3:135914197-135916090	N_Shore	FALSE	0.286656	-0.0000965218208612094	0.0000286111802516607	0.000742001636641105	1.18573
cg16695835	-3.64927e-05	1.14414e-05	-3.18954	0.00148691	-3.95248e-05	1.10928e-05	-3.5631	0.000391548	720	0.146672	1	0.286656	1	methylation ~ momBMI	methylation ~ momBMI + maternal_age + parity_1 + mat_smk_preg + edu_mat + social_class + bf_intention_1m + Bcell + CD4T + CD8T + Gran + Mono + NK	2.34197	1.28748	i	methylation	chr1	90460886	G	LOC492303;ZNF326;ZNF326	NR_002830;NM_182976;NM_182975	TSS1500;Body;Body	chr1:90460399-90461237	Island	FALSE	0.286656	-0.0000388394983235552	0.0000115152226566223	0.000743855632992956	1.18573
cg04747993	-6.42446e-05	2.29131e-05	-2.80384	0.0051858	-7.36686e-05	2.06786e-05	-3.56256	0.000392273	722	0.172975	1	0.286656	1	methylation ~ momBMI	methylation ~ momBMI + maternal_age + parity_1 + mat_smk_preg + edu_mat + social_class + bf_intention_1m + Bcell + CD4T + CD8T + Gran + Mono + NK	2.34197	1.28748	i	methylation	chr20	48552844	G	RNF114	NM_018683	TSS200	chr20:48552705-48553534	Island	FALSE	0.286656	-0.0000723911404556733	0.0000214660283901675	0.000745274066462465	1.18573
cg27129171	-0.000103974	3.29344e-05	-3.157	0.0016604	-0.000113594	3.1888e-05	-3.56228	0.000392651	723	0.149076	1	0.286656	1	methylation ~ momBMI	methylation ~ momBMI + maternal_age + parity_1 + mat_smk_preg + edu_mat + social_class + bf_intention_1m + Bcell + CD4T + CD8T + Gran + Mono + NK	2.34197	1.28748	i	methylation	chr3	47204927	G	SETD2	NM_014159	Body	chr3:47204789-47206336	Island	TRUE	0.286656	-0.000111623931595759	0.0000331023331985425	0.000746010087392742	1.18573
cg08882650	-0.0020382	0.00054594	-3.73337	0.000203804	-0.00147436	0.000413909	-3.56205	0.000392949	724	0.121971	1	0.286656	1	methylation ~ momBMI	methylation ~ momBMI + maternal_age + parity_1 + mat_smk_preg + edu_mat + social_class + bf_intention_1m + Bcell + CD4T + CD8T + Gran + Mono + NK	2.34197	1.28748	i	methylation	chr1	167691462	R	MPZL1;MPZL1;MPZL1	NM_003953;NM_001146191;NM_024569	1stExon;1stExon;1stExon	chr1:167690978-167691852	Island	FALSE	0.286656	-0.0014487923770694	0.000429670675602592	0.000746604898671873	1.18573
cg17471928	0.00104775	0.000266112	3.93724	9.04404e-05	0.000629012	0.000176586	3.56207	0.000393028	721	0.114981	1	0.286656	1	methylation ~ momBMI	methylation ~ momBMI + maternal_age + parity_1 + mat_smk_preg + edu_mat + social_class + bf_intention_1m + Bcell + CD4T + CD8T + Gran + Mono + NK	2.34197	1.28748	ii	methylation	chr17	37381830	G	STAC2;STAC2	NM_198993;NM_198993	1stExon;5'UTR	chr17:37380953-37382363	Island	TRUE	0.286656	0.000639921153197434	0.000183310564192872	0.000481373747262393	1.18573
cg03278989	-8.77791e-05	2.47372e-05	-3.54846	0.000412678	-8.7418e-05	2.45424e-05	-3.56191	0.000393259	721	0.126035	1	0.286656	1	methylation ~ momBMI	methylation ~ momBMI + maternal_age + parity_1 + mat_smk_preg + edu_mat + social_class + bf_intention_1m + Bcell + CD4T + CD8T + Gran + Mono + NK	2.34197	1.28748	i	methylation	chr19	54693461	R	MBOAT7;MBOAT7;MBOAT7;MBOAT7;MBOAT7;MBOAT7;MBOAT7;TSEN34;MBOAT7	NM_001146056;NM_024298;NM_001146082;NM_001146082;NM_024298;NM_001146056;NM_001146083;NM_024075;NM_001146083	5'UTR;5'UTR;1stExon;5'UTR;1stExon;1stExon;5'UTR;TSS1500;1stExon	chr19:54693034-54695497	Island	TRUE	0.286656	-0.0000859017757675671	0.0000254770181906331	0.000746960503310179	1.18573
cg15149275	-0.00121578	0.000338801	-3.5885	0.000355154	-0.000885956	0.000248732	-3.56189	0.00039329	721	0.125264	1	0.286656	1	methylation ~ momBMI	methylation ~ momBMI + maternal_age + parity_1 + mat_smk_preg + edu_mat + social_class + bf_intention_1m + Bcell + CD4T + CD8T + Gran + Mono + NK	2.34197	1.28748	i	methylation	chr3	129744648	R					OpenSea	FALSE	0.286656	-0.000870589111066737	0.000258203613562724	0.000747015869496493	1.18573
cg08572966	-8.43738e-05	3.17014e-05	-2.66152	0.0079551	-0.000104385	2.93148e-05	-3.56083	0.000395223	711	0.186812	1	0.286656	1	methylation ~ momBMI	methylation ~ momBMI + maternal_age + parity_1 + mat_smk_preg + edu_mat + social_class + bf_intention_1m + Bcell + CD4T + CD8T + Gran + Mono + NK	2.34197	1.28748	i	methylation	chr11	67980803	R	SUV420H1;SUV420H1	NM_017635;NM_016028	TSS200;TSS200	chr11:67980011-67982068	Island	FALSE	0.286656	-0.000102574279428657	0.0000304311721239559	0.000749781071206278	1.18573
cg07071157	-0.000194451	6.67822e-05	-2.91172	0.00370598	-0.000187515	5.2677e-05	-3.55971	0.000396588	719	0.164866	1	0.286656	1	methylation ~ momBMI	methylation ~ momBMI + maternal_age + parity_1 + mat_smk_preg + edu_mat + social_class + bf_intention_1m + Bcell + CD4T + CD8T + Gran + Mono + NK	2.34197	1.28748	i	methylation	chr11	72525331	G	ATG16L2	NM_033388	TSS200	chr11:72525005-72526098	Island	FALSE	0.286656	-0.000184260307264223	0.0000546829308291322	0.000752738570027494	1.18573
cg13782213	-0.00107285	0.000283795	-3.78037	0.000169644	-0.000831098	0.000233493	-3.55942	0.000397052	718	0.121971	1	0.286656	1	methylation ~ momBMI	methylation ~ momBMI + maternal_age + parity_1 + mat_smk_preg + edu_mat + social_class + bf_intention_1m + Bcell + CD4T + CD8T + Gran + Mono + NK	2.34197	1.28748	ii	methylation	chr9	3183159	G				chr9:3181006-3181867	S_Shore	TRUE	0.286656	-0.000816673507762874	0.000242384129378481	0.000753495892642819	1.18573
cg10717869	0.00127939	0.00044916	2.8484	0.00451915	0.00128686	0.000361615	3.55864	0.000398027	723	0.169225	1	0.286656	1	methylation ~ momBMI	methylation ~ momBMI + maternal_age + parity_1 + mat_smk_preg + edu_mat + social_class + bf_intention_1m + Bcell + CD4T + CD8T + Gran + Mono + NK	2.34197	1.28748	ii	methylation	chr1	205780912	G	SLC41A1	NM_173854	5'UTR	chr1:205781870-205783010	N_Shore	FALSE	0.286656	0.00130919887076971	0.000375385777048416	0.000487359950680482	1.18573
cg00858417	-6.39662e-05	2.36446e-05	-2.70532	0.0069852	-8.41273e-05	2.36419e-05	-3.5584	0.000398416	722	0.181726	1	0.286656	1	methylation ~ momBMI	methylation ~ momBMI + maternal_age + parity_1 + mat_smk_preg + edu_mat + social_class + bf_intention_1m + Bcell + CD4T + CD8T + Gran + Mono + NK	2.34197	1.28748	i	methylation	chr14	100705568	G	YY1;YY1	NM_003403;NM_003403	1stExon;5'UTR	chr14:100704362-100707067	Island	FALSE	0.286656	-0.0000826667071259089	0.0000245421560345593	0.000756180141672617	1.18573
cg09211265	-0.0015264	0.000432878	-3.52617	0.000448285	-0.000871738	0.000245002	-3.55809	0.000398849	723	0.127703	1	0.286656	1	methylation ~ momBMI	methylation ~ momBMI + maternal_age + parity_1 + mat_smk_preg + edu_mat + social_class + bf_intention_1m + Bcell + CD4T + CD8T + Gran + Mono + NK	2.34197	1.28748	ii	methylation	chr2	91962344	G	GGT8P	NR_003503	TSS1500		OpenSea	FALSE	0.286656	-0.000856601981038555	0.000254331571912666	0.000757012933314321	1.18573
cg21182454	-8.68812e-05	3.09825e-05	-2.8042	0.00518094	-9.54074e-05	2.6815e-05	-3.55799	0.000399217	717	0.172893	1	0.286656	1	methylation ~ momBMI	methylation ~ momBMI + maternal_age + parity_1 + mat_smk_preg + edu_mat + social_class + bf_intention_1m + Bcell + CD4T + CD8T + Gran + Mono + NK	2.34197	1.28748	i	methylation	chr2	112656262	R	MERTK;MERTK	NM_006343;NM_006343	1stExon;5'UTR	chr2:112656186-112656918	Island	TRUE	0.286656	-0.0000937507912913802	0.000027836084646569	0.000757268618147966	1.18573
cg19270505	-0.000107179	3.10314e-05	-3.4539	0.000585107	-9.79898e-05	2.75439e-05	-3.55759	0.000399813	717	0.130852	1	0.286656	1	methylation ~ momBMI	methylation ~ momBMI + maternal_age + parity_1 + mat_smk_preg + edu_mat + social_class + bf_intention_1m + Bcell + CD4T + CD8T + Gran + Mono + NK	2.34197	1.28748	i	methylation	chr1	25256705	R	RUNX3;RUNX3;RUNX3	NM_004350;NM_001031680;NM_004350	1stExon;Body;5'UTR	chr1:25255527-25259005	Island	FALSE	0.286656	-0.0000962881696965508	0.000028592738371196	0.000758326012766355	1.18573
cg09265417	-0.00182088	0.000462614	-3.93608	9.09761e-05	-0.00139497	0.000392188	-3.55688	0.000401063	712	0.114995	1	0.286656	1	methylation ~ momBMI	methylation ~ momBMI + maternal_age + parity_1 + mat_smk_preg + edu_mat + social_class + bf_intention_1m + Bcell + CD4T + CD8T + Gran + Mono + NK	2.34197	1.28748	i	methylation	chr7	94294798	G	PEG10;PEG10	NM_015068;NM_001040152	Body;3'UTR	chr7:94293609-94293864	S_Shore	FALSE	0.286656	-0.00137073862702524	0.000407122873676821	0.000760205345946252	1.18573
cg26417604	-3.51802e-05	1.43184e-05	-2.45699	0.0142467	-4.56523e-05	1.28358e-05	-3.55664	0.000401204	718	0.213102	1	0.286656	1	methylation ~ momBMI	methylation ~ momBMI + maternal_age + parity_1 + mat_smk_preg + edu_mat + social_class + bf_intention_1m + Bcell + CD4T + CD8T + Gran + Mono + NK	2.34197	1.28748	i	methylation	chr5	79703737	R	ZFYVE16;ZFYVE16	NM_014733;NM_001105251	TSS200;TSS200	chr5:79703436-79704444	Island	FALSE	0.286656	-0.0000448593622954999	0.0000133246103434047	0.00076085887718852	1.18573
cg02964324	0.00781409	0.00210511	3.71197	0.000221483	0.0075428	0.00212099	3.55627	0.000401534	724	0.123049	1	0.286656	1	methylation ~ momBMI	methylation ~ momBMI + maternal_age + parity_1 + mat_smk_preg + edu_mat + social_class + bf_intention_1m + Bcell + CD4T + CD8T + Gran + Mono + NK	2.34197	1.28748	ii	methylation	chr7	43291318	G	HECW1	NM_015052	Body	chr7:43288634-43288948	S_Shelf	FALSE	0.286656	0.00767383168806728	0.00220175572235201	0.000491541776062399	1.18573
cg14006320	-6.35924e-05	2.20442e-05	-2.88477	0.00403466	-7.94347e-05	2.23363e-05	-3.55631	0.000401699	718	0.166428	1	0.286656	1	methylation ~ momBMI	methylation ~ momBMI + maternal_age + parity_1 + mat_smk_preg + edu_mat + social_class + bf_intention_1m + Bcell + CD4T + CD8T + Gran + Mono + NK	2.34197	1.28748	i	methylation	chr4	5889332	G	CRMP1;CRMP1	NM_001014809;NM_001313	Body;Body	chr4:5889203-5890645	Island	TRUE	0.286656	-0.0000780547459559892	0.0000231868523529498	0.000761737410328695	1.18573
cg22914934	-9.74675e-05	2.75384e-05	-3.53933	0.000427074	-9.95872e-05	2.80105e-05	-3.55535	0.000403136	718	0.126035	1	0.286656	1	methylation ~ momBMI	methylation ~ momBMI + maternal_age + parity_1 + mat_smk_preg + edu_mat + social_class + bf_intention_1m + Bcell + CD4T + CD8T + Gran + Mono + NK	2.34197	1.28748	i	methylation	chr11	76156056	G	C11orf30	NM_020193	TSS200	chr11:76155407-76156827	Island	TRUE	0.286656	-0.0000978567592464018	0.0000290771667769396	0.000764283634818727	1.18573
cg15609016	-4.94053e-05	3.6512e-05	-1.35313	0.176444	-9.57273e-05	2.69245e-05	-3.5554	0.000403144	716	0.484962	1	0.286656	1	methylation ~ momBMI	methylation ~ momBMI + maternal_age + parity_1 + mat_smk_preg + edu_mat + social_class + bf_intention_1m + Bcell + CD4T + CD8T + Gran + Mono + NK	2.34197	1.28748	i	methylation	chr2	220252215	G	DNPEP	NM_012100	Body	chr2:220252008-220252638	Island	FALSE	0.286656	-0.0000940639391350395	0.0000279498083859829	0.000764163738581948	1.18573
cg00643293	-0.00104364	0.000355182	-2.93834	0.00340581	-0.000666413	0.000187459	-3.55497	0.000403711	718	0.163013	1	0.286656	1	methylation ~ momBMI	methylation ~ momBMI + maternal_age + parity_1 + mat_smk_preg + edu_mat + social_class + bf_intention_1m + Bcell + CD4T + CD8T + Gran + Mono + NK	2.34197	1.28748	ii	methylation	chr16	65739548	G					OpenSea	FALSE	0.286656	-0.000654831502610418	0.000194597959309665	0.000765303030120401	1.18573
cg06514344	0.000421299	0.000159847	2.63565	0.00858051	0.000365414	0.000102797	3.55473	0.000404227	714	0.189634	1	0.286656	1	methylation ~ momBMI	methylation ~ momBMI + maternal_age + parity_1 + mat_smk_preg + edu_mat + social_class + bf_intention_1m + Bcell + CD4T + CD8T + Gran + Mono + NK	2.34197	1.28748	ii	methylation	chr19	17905835	G	B3GNT3	NM_014256	TSS200	chr19:17905579-17906317	Island	FALSE	0.286656	0.000371764578745545	0.000106711103294808	0.000494271957115654	1.18573
cg03309347	-3.81454e-05	1.36909e-05	-2.78618	0.00547548	-4.45895e-05	1.2546e-05	-3.55409	0.000405228	713	0.17428	1	0.286656	1	methylation ~ momBMI	methylation ~ momBMI + maternal_age + parity_1 + mat_smk_preg + edu_mat + social_class + bf_intention_1m + Bcell + CD4T + CD8T + Gran + Mono + NK	2.34197	1.28748	i	methylation	chr19	1238234	R	C19orf26	NM_152769	TSS1500	chr19:1236946-1238311	Island	FALSE	0.286656	-0.0000438144047683898	0.0000130237129843462	0.000767652605128983	1.18573
cg14917044	0.00115631	0.000319411	3.62014	0.000315051	0.00100534	0.000282906	3.55363	0.000405548	723	0.12422	1	0.286656	1	methylation ~ momBMI	methylation ~ momBMI + maternal_age + parity_1 + mat_smk_preg + edu_mat + social_class + bf_intention_1m + Bcell + CD4T + CD8T + Gran + Mono + NK	2.34197	1.28748	i	methylation	chr12	122257870	R	SETD1B	NM_015048	Body	chr12:122261329-122261593	N_Shelf	TRUE	0.286656	0.0010228210468785	0.000293679262822216	0.00049623103499175	1.18573
cg03533702	-7.12673e-05	2.55133e-05	-2.79334	0.00535562	-8.31356e-05	2.33962e-05	-3.55339	0.000406029	720	0.1737	1	0.286656	1	methylation ~ momBMI	methylation ~ momBMI + maternal_age + parity_1 + mat_smk_preg + edu_mat + social_class + bf_intention_1m + Bcell + CD4T + CD8T + Gran + Mono + NK	2.34197	1.28748	i	methylation	chr17	62962050	R				chr17:62961941-62962305	Island	FALSE	0.286656	-0.000081690167770456	0.0000242870865605561	0.000769544980328022	1.18573
cg22148999	-0.000164156	5.71645e-05	-2.87164	0.0042059	-0.000173352	4.87829e-05	-3.55354	0.000406251	708	0.167764	1	0.286656	1	methylation ~ momBMI	methylation ~ momBMI + maternal_age + parity_1 + mat_smk_preg + edu_mat + social_class + bf_intention_1m + Bcell + CD4T + CD8T + Gran + Mono + NK	2.34197	1.28748	i	methylation	chr19	37784800	R				chr19:37786692-37787110	N_Shore	FALSE	0.286656	-0.000170338274725538	0.0000506405278078904	0.000769120716362974	1.18573
cg22610424	0.000513894	0.000172218	2.98398	0.00294264	0.000449972	0.000126649	3.55291	0.000406987	714	0.160226	1	0.286656	1	methylation ~ momBMI	methylation ~ momBMI + maternal_age + parity_1 + mat_smk_preg + edu_mat + social_class + bf_intention_1m + Bcell + CD4T + CD8T + Gran + Mono + NK	2.34197	1.28748	ii	methylation	chr1	30559051	G					OpenSea	FALSE	0.286656	0.000457796531696561	0.00013147193613363	0.00049752467855588	1.18573
cg12120292	-6.62518e-05	3.92488e-05	-1.688	0.0918463	-0.00012275	3.45787e-05	-3.54987	0.000411392	720	0.37799	1	0.286656	1	methylation ~ momBMI	methylation ~ momBMI + maternal_age + parity_1 + mat_smk_preg + edu_mat + social_class + bf_intention_1m + Bcell + CD4T + CD8T + Gran + Mono + NK	2.34197	1.28748	i	methylation	chr17	3867227	G	ATP2A3;ATP2A3;ATP2A3;ATP2A3;ATP2A3;ATP2A3;ATP2A3	NM_174954;NM_174955;NM_174956;NM_174957;NM_174953;NM_174958;NM_005173	Body;Body;Body;Body;Body;Body;Body	chr17:3867059-3868095	Island	FALSE	0.286656	-0.000120613536742932	0.0000358954334356236	0.000779041237391042	1.18573
cg19813688	-0.000101168	5.80396e-05	-1.74309	0.0817499	-0.000166052	4.67781e-05	-3.54979	0.000411783	713	0.362823	1	0.286656	1	methylation ~ momBMI	methylation ~ momBMI + maternal_age + parity_1 + mat_smk_preg + edu_mat + social_class + bf_intention_1m + Bcell + CD4T + CD8T + Gran + Mono + NK	2.34197	1.28748	i	methylation	chr19	39926786	R	RPS16	NM_001020	TSS200	chr19:39926224-39926863	Island	FALSE	0.286656	-0.000163162578786566	0.0000485594241967312	0.000779255474596111	1.18573
cg22797900	-9.55489e-05	3.46017e-05	-2.76139	0.00590425	-0.000117726	3.31688e-05	-3.54928	0.000412601	712	0.176799	1	0.286656	1	methylation ~ momBMI	methylation ~ momBMI + maternal_age + parity_1 + mat_smk_preg + edu_mat + social_class + bf_intention_1m + Bcell + CD4T + CD8T + Gran + Mono + NK	2.34197	1.28748	i	methylation	chr20	656558	G	SCRT2;SCRT2	NM_033129;NM_033129	5'UTR;1stExon	chr20:655880-656604	Island	FALSE	0.286656	-0.000115676440443487	0.0000344319043738057	0.000780634825038052	1.18573
cg06867065	-6.11636e-05	7.57483e-05	-0.807458	0.41967	-0.00018018	5.07775e-05	-3.54842	0.000413623	720	0.695671	1	0.286656	1	methylation ~ momBMI	methylation ~ momBMI + maternal_age + parity_1 + mat_smk_preg + edu_mat + social_class + bf_intention_1m + Bcell + CD4T + CD8T + Gran + Mono + NK	2.34197	1.28748	i	methylation	chr19	51871233	R	CLDND2	NM_152353	Body	chr19:51869400-51871587	Island	FALSE	0.286656	-0.000177042860543354	0.0000527111111135387	0.000782990030014827	1.18573
cg01591830	0.00315239	0.000870458	3.62153	0.000313364	0.00244914	0.000690246	3.54821	0.000413789	724	0.12422	1	0.286656	1	methylation ~ momBMI	methylation ~ momBMI + maternal_age + parity_1 + mat_smk_preg + edu_mat + social_class + bf_intention_1m + Bcell + CD4T + CD8T + Gran + Mono + NK	2.34197	1.28748	ii	methylation	chr16	89666000	G				chr16:89661799-89662043	S_Shelf	FALSE	0.286656	0.002491781357443	0.000716530403316388	0.000505989546966696	1.18573
cg18909469	-5.94295e-05	2.00448e-05	-2.96484	0.00313002	-6.46135e-05	1.82093e-05	-3.54838	0.000414041	711	0.161002	1	0.286656	1	methylation ~ momBMI	methylation ~ momBMI + maternal_age + parity_1 + mat_smk_preg + edu_mat + social_class + bf_intention_1m + Bcell + CD4T + CD8T + Gran + Mono + NK	2.34197	1.28748	i	methylation	chr17	43212835	G	ACBD4;ACBD4;ACBD4;ACBD4;ACBD4	NM_024722;NM_001135706;NM_001135705;NM_001135707;NM_001135704	TSS200;TSS200;TSS200;TSS200;5'UTR	chr17:43209347-43210746	S_Shelf	FALSE	0.286656	-0.0000634885416891677	0.0000189027368646266	0.000783112396503381	1.18573
cg22159387	-7.88883e-05	2.93509e-05	-2.68776	0.00735984	-9.48533e-05	2.67347e-05	-3.54794	0.000414363	720	0.18373	1	0.286656	1	methylation ~ momBMI	methylation ~ momBMI + maternal_age + parity_1 + mat_smk_preg + edu_mat + social_class + bf_intention_1m + Bcell + CD4T + CD8T + Gran + Mono + NK	2.34197	1.28748	i	methylation	chr7	117824075	G	NAA38	NM_016200	TSS200	chr7:117823984-117824485	Island	FALSE	0.286656	-0.0000932016273056334	0.0000277528087351112	0.000784298933405897	1.18573
cg10158614	-5.21204e-05	2.22796e-05	-2.33938	0.0195917	-6.94629e-05	1.95779e-05	-3.54803	0.000414501	713	0.231984	1	0.286656	1	methylation ~ momBMI	methylation ~ momBMI + maternal_age + parity_1 + mat_smk_preg + edu_mat + social_class + bf_intention_1m + Bcell + CD4T + CD8T + Gran + Mono + NK	2.34197	1.28748	i	methylation	chr14	78227190	G	SNW1;C14orf178	NM_012245;NM_174943	Body;5'UTR	chr14:78227054-78227575	Island	FALSE	0.286656	-0.0000682534447654426	0.0000203234462724939	0.000784064863998792	1.18573
cg03509671	-0.000160347	5.33784e-05	-3.00397	0.00275779	-0.000156189	4.40233e-05	-3.54787	0.000414547	718	0.158746	1	0.286656	1	methylation ~ momBMI	methylation ~ momBMI + maternal_age + parity_1 + mat_smk_preg + edu_mat + social_class + bf_intention_1m + Bcell + CD4T + CD8T + Gran + Mono + NK	2.34197	1.28748	i	methylation	chr3	101497876	R	FAM55C;FAM55C	NM_001134456;NM_145037	TSS1500;TSS200	chr3:101497830-101498648	Island	FALSE	0.286656	-0.00015346929877104	0.0000456997297039321	0.000784489306367061	1.18573
cg21545977	-4.59002e-05	1.32463e-05	-3.46515	0.000561346	-4.47828e-05	1.26236e-05	-3.54755	0.000414897	722	0.130479	1	0.286656	1	methylation ~ momBMI	methylation ~ momBMI + maternal_age + parity_1 + mat_smk_preg + edu_mat + social_class + bf_intention_1m + Bcell + CD4T + CD8T + Gran + Mono + NK	2.34197	1.28748	i	methylation	chr1	11741439	G	MAD2L2;MAD2L2	NM_001127325;NM_006341	5'UTR;TSS200	chr1:11740828-11741717	Island	FALSE	0.286656	-0.0000440029231277789	0.0000131043124022082	0.000785380497207082	1.18573
cg12317151	-6.46346e-05	1.79435e-05	-3.60212	0.00033739	-6.06731e-05	1.7105e-05	-3.5471	0.00041567	720	0.12509	1	0.286656	1	methylation ~ momBMI	methylation ~ momBMI + maternal_age + parity_1 + mat_smk_preg + edu_mat + social_class + bf_intention_1m + Bcell + CD4T + CD8T + Gran + Mono + NK	2.34197	1.28748	i	methylation	chr18	3012764	G	LPIN2	NM_014646	TSS1500	chr18:3012547-3013173	Island	TRUE	0.286656	-0.0000596163832347641	0.0000177563768437527	0.00078661191006146	1.18573
cg14654158	0.00150093	0.000391559	3.83322	0.000137571	0.00131628	0.000371105	3.54693	0.000415933	720	0.120718	1	0.286656	1	methylation ~ momBMI	methylation ~ momBMI + maternal_age + parity_1 + mat_smk_preg + edu_mat + social_class + bf_intention_1m + Bcell + CD4T + CD8T + Gran + Mono + NK	2.34197	1.28748	i	methylation	chr19	1109252	R	SBNO2;SBNO2	NM_001100122;NM_014963	Body;Body	chr19:1108394-1109610	Island	TRUE	0.286656	0.00133920965615411	0.000385237157886324	0.000508335402344002	1.18573
cg20529489	-4.36738e-05	1.61624e-05	-2.70219	0.00705161	-5.63381e-05	1.5888e-05	-3.54595	0.000417519	718	0.182127	1	0.286656	1	methylation ~ momBMI	methylation ~ momBMI + maternal_age + parity_1 + mat_smk_preg + edu_mat + social_class + bf_intention_1m + Bcell + CD4T + CD8T + Gran + Mono + NK	2.34197	1.28748	i	methylation	chr11	3663532	G	ART5;ART5;ART5	NM_053017;NM_001079536;NM_001079536	TSS200;1stExon;5'UTR	chr11:3663052-3663802	Island	TRUE	0.286656	-0.0000553565177290941	0.0000164930020081674	0.000789745598273602	1.18573
cg03851143	-0.000110055	3.87231e-05	-2.84211	0.00460821	-0.000120885	3.40922e-05	-3.54582	0.000417543	723	0.169635	1	0.286656	1	methylation ~ momBMI	methylation ~ momBMI + maternal_age + parity_1 + mat_smk_preg + edu_mat + social_class + bf_intention_1m + Bcell + CD4T + CD8T + Gran + Mono + NK	2.34197	1.28748	i	methylation	chr6	29691250	R	HLA-F;HLA-F;HLA-F	NM_018950;NM_001098479;NM_001098478	1stExon;1stExon;1stExon	chr6:29691106-29692093	Island	FALSE	0.286656	-0.000118778373954861	0.0000353904167718367	0.000790128655379917	1.18573
cg17827850	-4.98366e-05	1.72013e-05	-2.89726	0.00388335	-5.50342e-05	1.55195e-05	-3.54614	0.000418195	694	0.16557	1	0.286656	1	methylation ~ momBMI	methylation ~ momBMI + maternal_age + parity_1 + mat_smk_preg + edu_mat + social_class + bf_intention_1m + Bcell + CD4T + CD8T + Gran + Mono + NK	2.34197	1.28748	i	methylation	chr1	110950385	G	HBXIP	NM_006402	1stExon	chr1:110949892-110950540	Island	FALSE	0.286656	-0.0000540754601556264	0.000016110463038866	0.000789234788145289	1.18573
cg04955333	-0.00168019	0.000605886	-2.77311	0.00569589	-0.00186747	0.000526764	-3.54517	0.00041858	722	0.175583	1	0.286656	1	methylation ~ momBMI	methylation ~ momBMI + maternal_age + parity_1 + mat_smk_preg + edu_mat + social_class + bf_intention_1m + Bcell + CD4T + CD8T + Gran + Mono + NK	2.34197	1.28748	ii	methylation	chr7	2647414	G	IQCE;IQCE	NM_001100390;NM_152558	Body;Body	chr7:2645524-2645765	S_Shore	FALSE	0.286656	-0.00183492863059562	0.000546823770837517	0.000791894670751855	1.18573
cg04154142	0.00245454	0.000554912	4.42329	1.12189e-05	0.00176872	0.00049912	3.54368	0.00042084	724	0.101741	1	0.286656	1	methylation ~ momBMI	methylation ~ momBMI + maternal_age + parity_1 + mat_smk_preg + edu_mat + social_class + bf_intention_1m + Bcell + CD4T + CD8T + Gran + Mono + NK	2.34197	1.28748	ii	methylation	chr16	75289363	G	BCAR1;BCAR1;BCAR1;BCAR1;BCAR1	NM_001170718;NM_001170720;NM_001170716;NM_001170714;NM_001170715	Body;5'UTR;Body;Body;Body	chr16:75284680-75285821	S_Shelf	TRUE	0.286656	0.00179955713938954	0.000518126818866401	0.000514295390740869	1.18573
cg08875503	0.000395754	0.000202326	1.95603	0.0508505	0.00058995	0.000166474	3.54379	0.000420907	718	0.308266	1	0.286656	1	methylation ~ momBMI	methylation ~ momBMI + maternal_age + parity_1 + mat_smk_preg + edu_mat + social_class + bf_intention_1m + Bcell + CD4T + CD8T + Gran + Mono + NK	2.34197	1.28748	ii	methylation	chr21	18980308	G	BTG3;BTG3	NM_001130914;NM_006806	Body;Body	chr21:18984005-18984298	N_Shelf	FALSE	0.286656	0.000600234242479375	0.000172813818496035	0.000514100286255218	1.18573
cg26312998	0.00169493	0.000509983	3.3235	0.000934113	0.00172889	0.000487914	3.54344	0.000421416	719	0.139772	1	0.286656	1	methylation ~ momBMI	methylation ~ momBMI + maternal_age + parity_1 + mat_smk_preg + edu_mat + social_class + bf_intention_1m + Bcell + CD4T + CD8T + Gran + Mono + NK	2.34197	1.28748	ii	methylation	chr6	43337775	G	ZNF318	NM_014345	TSS1500	chr6:43336480-43337832	Island	TRUE	0.286656	0.00175903440476485	0.000506493783172126	0.000514745418883287	1.18573
cg25925833	-7.57617e-05	2.27591e-05	-3.32885	0.000916564	-7.55549e-05	2.13238e-05	-3.54323	0.000421708	720	0.138997	1	0.286656	1	methylation ~ momBMI	methylation ~ momBMI + maternal_age + parity_1 + mat_smk_preg + edu_mat + social_class + bf_intention_1m + Bcell + CD4T + CD8T + Gran + Mono + NK	2.34197	1.28748	i	methylation	chr15	69113196	R	ANP32A;ANP32A	NM_006305;NM_006305	5'UTR;1stExon	chr15:69109708-69114001	Island	FALSE	0.286656	-0.0000742375282045663	0.000022135777449116	0.000797287237287931	1.18573
cg24511375	-0.000143949	4.40418e-05	-3.26847	0.00113259	-0.000139931	3.95084e-05	-3.5418	0.000423841	723	0.143216	1	0.286656	1	methylation ~ momBMI	methylation ~ momBMI + maternal_age + parity_1 + mat_smk_preg + edu_mat + social_class + bf_intention_1m + Bcell + CD4T + CD8T + Gran + Mono + NK	2.34197	1.28748	i	methylation	chr15	75940328	G	SNX33	NM_153271	TSS1500	chr15:75939504-75940831	Island	FALSE	0.286656	-0.000137490082776055	0.000041012939939612	0.000801261538043039	1.18573
cg05880944	0.000215555	6.28565e-05	3.42932	0.00064026	0.00020873	5.89456e-05	3.54106	0.000425605	708	0.133136	1	0.286656	1	methylation ~ momBMI	methylation ~ momBMI + maternal_age + parity_1 + mat_smk_preg + edu_mat + social_class + bf_intention_1m + Bcell + CD4T + CD8T + Gran + Mono + NK	2.34197	1.28748	i	methylation	chr2	242616965	G	DTYMK;DTYMK;DTYMK	NM_001165031;NM_012145;NR_033255	Body;Body;Body	chr2:242616820-242617094	Island	TRUE	0.286656	0.000212371139588823	0.0000611902282375114	0.000519160013618205	1.18573
cg06270147	-0.000160257	4.92577e-05	-3.25344	0.00119385	-0.000151874	4.28952e-05	-3.54058	0.000426047	716	0.144407	1	0.286656	1	methylation ~ momBMI	methylation ~ momBMI + maternal_age + parity_1 + mat_smk_preg + edu_mat + social_class + bf_intention_1m + Bcell + CD4T + CD8T + Gran + Mono + NK	2.34197	1.28748	i	methylation	chr10	73078971	R	SLC29A3	NM_018344	TSS200	chr10:73078857-73079181	Island	FALSE	0.286656	-0.00014922355804379	0.000044528634442811	0.000804673995405259	1.18573
cg17704111	-0.000645226	0.000182217	-3.54098	0.000424525	-0.000518084	0.000146343	-3.54021	0.000426625	716	0.126035	1	0.286656	1	methylation ~ momBMI	methylation ~ momBMI + maternal_age + parity_1 + mat_smk_preg + edu_mat + social_class + bf_intention_1m + Bcell + CD4T + CD8T + Gran + Mono + NK	2.34197	1.28748	ii	methylation	chr11	19143005	G	ZDHHC13;ZDHHC13	NM_019028;NM_001001483	Body;5'UTR	chr11:19138497-19139216	S_Shelf	FALSE	0.286656	-0.000509042807890427	0.000151915389824689	0.000805694367836045	1.18573
cg17939831	0.000458994	0.000279888	1.63992	0.101465	0.000692583	0.000195651	3.5399	0.000427285	712	0.39201	1	0.286656	1	methylation ~ momBMI	methylation ~ momBMI + maternal_age + parity_1 + mat_smk_preg + edu_mat + social_class + bf_intention_1m + Bcell + CD4T + CD8T + Gran + Mono + NK	2.34197	1.28748	ii	methylation	chr1	119836654	G					OpenSea	FALSE	0.286656	0.000704670238921366	0.000203101153954802	0.000521324999565351	1.18573
cg16424178	-7.49396e-05	2.17487e-05	-3.4457	0.000602865	-7.38136e-05	2.08538e-05	-3.53958	0.000427593	717	0.131668	1	0.286656	1	methylation ~ momBMI	methylation ~ momBMI + maternal_age + parity_1 + mat_smk_preg + edu_mat + social_class + bf_intention_1m + Bcell + CD4T + CD8T + Gran + Mono + NK	2.34197	1.28748	i	methylation	chr16	49889243	R				chr16:49888474-49893354	Island	FALSE	0.286656	-0.0000725252309641322	0.0000216478996764089	0.000807473391248914	1.18573
cg18996590	-6.58195e-05	2.87808e-05	-2.28692	0.0224922	-9.2996e-05	2.62761e-05	-3.53918	0.000428265	716	0.241202	1	0.286656	1	methylation ~ momBMI	methylation ~ momBMI + maternal_age + parity_1 + mat_smk_preg + edu_mat + social_class + bf_intention_1m + Bcell + CD4T + CD8T + Gran + Mono + NK	2.34197	1.28748	i	methylation	chr8	30890583	G	WRN;PURG;PURG;PURG	NM_000553;NM_013357;NM_001015508;NM_001015508	TSS200;TSS1500;1stExon;5'UTR		OpenSea	FALSE	0.286656	-0.0000913727029983537	0.0000272767552768646	0.00080858925380277	1.18573
cg23985163	-4.70784e-05	1.61147e-05	-2.92145	0.00359444	-5.40786e-05	1.528e-05	-3.53918	0.00042839	713	0.164665	1	0.286656	1	methylation ~ momBMI	methylation ~ momBMI + maternal_age + parity_1 + mat_smk_preg + edu_mat + social_class + bf_intention_1m + Bcell + CD4T + CD8T + Gran + Mono + NK	2.34197	1.28748	i	methylation	chr2	71295227	G	NAGK	NM_017567	TSS200	chr2:71295160-71296002	Island	FALSE	0.286656	-0.0000531346093822142	0.0000158618602960238	0.000808598112188991	1.18573
cg26808583	0.000435999	0.000499035	0.873684	0.382585	0.00111483	0.000315038	3.53872	0.000429116	713	0.668465	1	0.286656	1	methylation ~ momBMI	methylation ~ momBMI + maternal_age + parity_1 + mat_smk_preg + edu_mat + social_class + bf_intention_1m + Bcell + CD4T + CD8T + Gran + Mono + NK	2.34197	1.28748	ii	methylation	chr1	153346525	G	S100A12	NM_005621	Body		OpenSea	FALSE	0.286656	0.00113429475744186	0.000327034901882592	0.0005235262121698	1.18573
cg15639045	0.000718094	0.00017496	4.10433	4.5196e-05	0.000338864	9.57671e-05	3.53842	0.000429275	721	0.11308	1	0.286656	1	methylation ~ momBMI	methylation ~ momBMI + maternal_age + parity_1 + mat_smk_preg + edu_mat + social_class + bf_intention_1m + Bcell + CD4T + CD8T + Gran + Mono + NK	2.34197	1.28748	ii	methylation	chr17	6947200	G	SLC16A11;SLC16A11	NM_153357;NM_153357	1stExon;5'UTR	chr17:6945389-6947521	Island	FALSE	0.286656	0.000344780883495054	0.0000994139514836643	0.000524086312715161	1.18573
cg26340003	0.00293986	0.000790516	3.71891	0.000215593	0.00250475	0.000707907	3.53825	0.000429426	724	0.123049	1	0.286656	1	methylation ~ momBMI	methylation ~ momBMI + maternal_age + parity_1 + mat_smk_preg + edu_mat + social_class + bf_intention_1m + Bcell + CD4T + CD8T + Gran + Mono + NK	2.34197	1.28748	i	methylation	chrX	18693413	G				chrX:18693152-18693599	Island	FALSE	0.286656	0.00254848819530095	0.000734864145304543	0.000524402149421707	1.18573
cg03795316	-5.61852e-05	1.69849e-05	-3.30795	0.000987479	-5.80977e-05	1.64204e-05	-3.53814	0.000430244	708	0.140799	1	0.286656	1	methylation ~ momBMI	methylation ~ momBMI + maternal_age + parity_1 + mat_smk_preg + edu_mat + social_class + bf_intention_1m + Bcell + CD4T + CD8T + Gran + Mono + NK	2.34197	1.28748	i	methylation	chr10	12110955	R	DHTKD1;DHTKD1	NM_018706;NM_018706	5'UTR;1stExon	chr10:12110700-12111303	Island	FALSE	0.286656	-0.0000570832925572128	0.0000170457029339245	0.0008115131876257	1.18573
cg16150798	-4.95207e-05	1.55806e-05	-3.17835	0.00154495	-5.11216e-05	1.44507e-05	-3.53765	0.000430662	717	0.147931	1	0.286656	1	methylation ~ momBMI	methylation ~ momBMI + maternal_age + parity_1 + mat_smk_preg + edu_mat + social_class + bf_intention_1m + Bcell + CD4T + CD8T + Gran + Mono + NK	2.34197	1.28748	i	methylation	chr11	61560092	G	MIR611;C11orf10;FEN1	NR_030342;NM_014206;NM_004111	TSS200;TSS200;TSS200	chr11:61559907-61560549	Island	FALSE	0.286656	-0.0000502288789470224	0.0000150010008899819	0.000812888452193345	1.18573
cg24079830	-0.000797419	0.000219269	-3.63671	0.000295953	-0.00054456	0.000153934	-3.53762	0.000430683	718	0.12422	1	0.286656	1	methylation ~ momBMI	methylation ~ momBMI + maternal_age + parity_1 + mat_smk_preg + edu_mat + social_class + bf_intention_1m + Bcell + CD4T + CD8T + Gran + Mono + NK	2.34197	1.28748	ii	methylation	chr19	40702019	G	MAP3K10	NM_002446	Body	chr19:40696811-40698193	S_Shelf	FALSE	0.286656	-0.000535049830956357	0.000159795931787269	0.00081299556564556	1.18573
cg13461821	-0.00100345	0.000642704	-1.56129	0.118894	-0.00165509	0.000467883	-3.5374	0.000430828	723	0.415802	1	0.286656	1	methylation ~ momBMI	methylation ~ momBMI + maternal_age + parity_1 + mat_smk_preg + edu_mat + social_class + bf_intention_1m + Bcell + CD4T + CD8T + Gran + Mono + NK	2.34197	1.28748	ii	methylation	chr8	97280827	G	PTDSS1	NM_014754	Body		OpenSea	FALSE	0.286656	-0.00162618561717296	0.000485700266504053	0.00081360056435389	1.18573
cg20752472	0.00069934	0.000332559	2.1029	0.0358273	0.000952658	0.000269287	3.5377	0.000430905	709	0.275951	1	0.286656	1	methylation ~ momBMI	methylation ~ momBMI + maternal_age + parity_1 + mat_smk_preg + edu_mat + social_class + bf_intention_1m + Bcell + CD4T + CD8T + Gran + Mono + NK	2.34197	1.28748	ii	methylation	chr5	14710734	G	ANKH	NM_054027	3'UTR		OpenSea	FALSE	0.286656	0.000969294285646274	0.000279541651996622	0.000525438373802799	1.18573
cg22150459	-9.98768e-05	5.10779e-05	-1.95538	0.050929	-0.000126739	3.58276e-05	-3.53748	0.000431066	714	0.308459	1	0.286656	1	methylation ~ momBMI	methylation ~ momBMI + maternal_age + parity_1 + mat_smk_preg + edu_mat + social_class + bf_intention_1m + Bcell + CD4T + CD8T + Gran + Mono + NK	2.34197	1.28748	i	methylation	chr19	42388348	G	ARHGEF1;ARHGEF1;ARHGEF1	NM_199002;NM_004706;NM_198977	TSS200;5'UTR;5'UTR	chr19:42388144-42388723	Island	FALSE	0.286656	-0.000124525986472517	0.0000371919511633635	0.000813391136755621	1.18573
cg26955987	-7.59286e-05	3.02876e-05	-2.50692	0.012402	-9.92679e-05	2.80615e-05	-3.53752	0.000431207	709	0.205484	1	0.286656	1	methylation ~ momBMI	methylation ~ momBMI + maternal_age + parity_1 + mat_smk_preg + edu_mat + social_class + bf_intention_1m + Bcell + CD4T + CD8T + Gran + Mono + NK	2.34197	1.28748	i	methylation	chr12	3862457	R	EFCAB4B;EFCAB4B;EFCAB4B	NM_001144959;NM_032680;NM_001144958	TSS200;TSS200;TSS200	chr12:3862068-3862606	Island	FALSE	0.286656	-0.0000975343289094706	0.0000291300787978947	0.000813282236881356	1.18573
cg01431057	-0.000144655	0.000753964	-0.19186	0.847906	-0.00130933	0.000370171	-3.53709	0.000431364	722	0.93822	1	0.286656	1	methylation ~ momBMI	methylation ~ momBMI + maternal_age + parity_1 + mat_smk_preg + edu_mat + social_class + bf_intention_1m + Bcell + CD4T + CD8T + Gran + Mono + NK	2.34197	1.28748	ii	methylation	chr1	153362927	G	S100A8	NM_002964	Body		OpenSea	FALSE	0.286656	-0.00128645958946706	0.000384267003339215	0.000814477299415962	1.18573
cg04486506	0.000122662	3.94831e-05	3.1067	0.00196703	0.00012357	3.49373e-05	3.53691	0.000431971	714	0.152172	1	0.286656	1	methylation ~ momBMI	methylation ~ momBMI + maternal_age + parity_1 + mat_smk_preg + edu_mat + social_class + bf_intention_1m + Bcell + CD4T + CD8T + Gran + Mono + NK	2.34197	1.28748	i	methylation	chr20	62577863	R	UCKL1	NM_017859	Body	chr20:62575724-62576052	S_Shore	FALSE	0.286656	0.00012572872429524	0.0000362677688009452	0.000526930116588115	1.18573
cg17229496	-6.72858e-05	1.92284e-05	-3.4993	0.00049531	-5.69882e-05	1.6113e-05	-3.53678	0.000431982	719	0.12998	1	0.286656	1	methylation ~ momBMI	methylation ~ momBMI + maternal_age + parity_1 + mat_smk_preg + edu_mat + social_class + bf_intention_1m + Bcell + CD4T + CD8T + Gran + Mono + NK	2.34197	1.28748	i	methylation	chr11	60682009	R	TMEM109	NM_024092	5'UTR	chr11:60681552-60682268	Island	FALSE	0.286656	-0.0000559927354149562	0.0000167265937948151	0.000815358500942336	1.18573
cg07291958	-6.06002e-05	2.35041e-05	-2.57828	0.0101307	-7.70394e-05	2.17828e-05	-3.53672	0.000432532	708	0.195642	1	0.286656	1	methylation ~ momBMI	methylation ~ momBMI + maternal_age + parity_1 + mat_smk_preg + edu_mat + social_class + bf_intention_1m + Bcell + CD4T + CD8T + Gran + Mono + NK	2.34197	1.28748	i	methylation	chr2	26785531	R	C2orf70	NM_001105519	1stExon	chr2:26785114-26785687	Island	FALSE	0.286656	-0.000075693685106747	0.0000226122493115981	0.000815546501332655	1.18573
cg23682641	0.0012677	0.000427359	2.96636	0.00311298	0.00109731	0.000310315	3.53612	0.000432858	724	0.160899	1	0.286656	1	methylation ~ momBMI	methylation ~ momBMI + maternal_age + parity_1 + mat_smk_preg + edu_mat + social_class + bf_intention_1m + Bcell + CD4T + CD8T + Gran + Mono + NK	2.34197	1.28748	ii	methylation	chr1	28857538	G	SNHG3-RCC1;RCC1;SNHG3-RCC1;RCC1;RCC1;SNHG3-RCC1	NR_030725;NM_001048195;NM_001048199;NM_001269;NM_001048194;NR_030726	Body;Body;Body;Body;Body;Body	chr1:28857037-28857311	S_Shore	FALSE	0.286656	0.00111648119886654	0.000322132128727783	0.000528438719373691	1.18573
cg01329309	-0.00301632	0.000966648	-3.12039	0.00187814	-0.00152874	0.000432332	-3.53604	0.000433011	723	0.151412	1	0.286656	1	methylation ~ momBMI	methylation ~ momBMI + maternal_age + parity_1 + mat_smk_preg + edu_mat + social_class + bf_intention_1m + Bcell + CD4T + CD8T + Gran + Mono + NK	2.34197	1.28748	ii	methylation	chr8	97504959	G	SDC2	NM_002998	TSS1500	chr8:97505747-97507607	N_Shore	FALSE	0.286656	-0.00150203524897982	0.000448795176474907	0.000817452061699622	1.18573
cg11587925	-0.000131227	3.68024e-05	-3.56572	0.000386958	-0.000125926	3.56115e-05	-3.53612	0.000433052	719	0.125348	1	0.286656	1	methylation ~ momBMI	methylation ~ momBMI + maternal_age + parity_1 + mat_smk_preg + edu_mat + social_class + bf_intention_1m + Bcell + CD4T + CD8T + Gran + Mono + NK	2.34197	1.28748	i	methylation	chr19	10046956	R	OLFM2	NM_058164	Body	chr19:10046824-10047067	Island	FALSE	0.286656	-0.000123726438255203	0.0000369676210019214	0.000817246117078095	1.18573
cg08932135	-0.0016316	0.00066357	-2.45883	0.0141764	-0.00159783	0.000451878	-3.53598	0.000433507	713	0.212773	1	0.286656	1	methylation ~ momBMI	methylation ~ momBMI + maternal_age + parity_1 + mat_smk_preg + edu_mat + social_class + bf_intention_1m + Bcell + CD4T + CD8T + Gran + Mono + NK	2.34197	1.28748	ii	methylation	chr17	27383585	G	PIPOX	NM_016518	3'UTR		OpenSea	FALSE	0.286656	-0.00156991794302903	0.000469086107879857	0.000817623919370898	1.18573
cg09172766	-4.82028e-05	2.01021e-05	-2.3979	0.0167452	-6.48089e-05	1.83293e-05	-3.5358	0.000433676	716	0.222416	1	0.286656	1	methylation ~ momBMI	methylation ~ momBMI + maternal_age + parity_1 + mat_smk_preg + edu_mat + social_class + bf_intention_1m + Bcell + CD4T + CD8T + Gran + Mono + NK	2.34197	1.28748	i	methylation	chr16	89788316	G	C16orf7;ZNF276;ZNF276	NM_004913;NM_152287;NM_001113525	TSS1500;5'UTR;Body	chr16:89786837-89789089	Island	FALSE	0.286656	-0.0000636765121561071	0.0000190273087506049	0.000818134977680058	1.18573
cg02834722	-3.96359e-05	1.2853e-05	-3.08379	0.00212229	-4.36887e-05	1.23568e-05	-3.53561	0.000433876	719	0.153496	1	0.286656	1	methylation ~ momBMI	methylation ~ momBMI + maternal_age + parity_1 + mat_smk_preg + edu_mat + social_class + bf_intention_1m + Bcell + CD4T + CD8T + Gran + Mono + NK	2.34197	1.28748	i	methylation	chr3	129830330	G	LOC729375	NR_024252	TSS200	chr3:129829971-129831426	Island	FALSE	0.286656	-0.0000429252944888661	0.000012827327942344	0.000818699465107542	1.18573
cg19572487	-0.0019606	0.000805096	-2.43524	0.0151229	-0.00238284	0.000674025	-3.53524	0.000434271	724	0.216205	1	0.286656	1	methylation ~ momBMI	methylation ~ momBMI + maternal_age + parity_1 + mat_smk_preg + edu_mat + social_class + bf_intention_1m + Bcell + CD4T + CD8T + Gran + Mono + NK	2.34197	1.28748	ii	methylation	chr17	38476024	G	RARA;RARA;RARA	NM_001145301;NM_000964;NM_001145302	5'UTR;5'UTR;5'UTR	chr17:38474197-38474980	S_Shore	FALSE	0.286656	-0.00234119946383892	0.000699692478911978	0.000819743826920811	1.18573
cg24146634	-0.000113018	3.3481e-05	-3.37558	0.000776414	-9.86967e-05	2.79181e-05	-3.53523	0.000434565	717	0.134708	1	0.286656	1	methylation ~ momBMI	methylation ~ momBMI + maternal_age + parity_1 + mat_smk_preg + edu_mat + social_class + bf_intention_1m + Bcell + CD4T + CD8T + Gran + Mono + NK	2.34197	1.28748	i	methylation	chr15	55611440	R	PIGB;PIGB	NM_004855;NM_004855	5'UTR;1stExon	chr15:55611085-55611608	Island	TRUE	0.286656	-0.0000969719531068802	0.0000289811924217038	0.000819773847053338	1.18573
cg08020660	-0.000101679	2.44149e-05	-4.16463	3.49574e-05	-7.01414e-05	1.98441e-05	-3.53463	0.000435255	724	0.11308	1	0.286719	1	methylation ~ momBMI	methylation ~ momBMI + maternal_age + parity_1 + mat_smk_preg + edu_mat + social_class + bf_intention_1m + Bcell + CD4T + CD8T + Gran + Mono + NK	2.34197	1.28748	i	methylation	chr16	30076480	G	ALDOA;ALDOA;ALDOA;ALDOA	NM_184043;NM_001127617;NM_184041;NM_000034	5'UTR;5'UTR;TSS1500;5'UTR	chr16:30076310-30077872	Island	FALSE	0.286719	-0.000068915487741483	0.0000205997408547021	0.000821479511965447	1.18573
cg22015132	-0.000123113	4.29067e-05	-2.86931	0.00423449	-0.000114314	3.2345e-05	-3.53422	0.000436078	720	0.168105	1	0.28687	1	methylation ~ momBMI	methylation ~ momBMI + maternal_age + parity_1 + mat_smk_preg + edu_mat + social_class + bf_intention_1m + Bcell + CD4T + CD8T + Gran + Mono + NK	2.34197	1.28748	i	methylation	chr19	488516	R				chr19:488554-490011	N_Shore	FALSE	0.28687	-0.000112315972211153	0.0000335766815893286	0.000822651456806261	1.18573
cg08173520	-4.94832e-05	2.81927e-05	-1.75518	0.0796562	-9.0909e-05	2.57251e-05	-3.53387	0.000436727	718	0.359569	1	0.286906	1	methylation ~ momBMI	methylation ~ momBMI + maternal_age + parity_1 + mat_smk_preg + edu_mat + social_class + bf_intention_1m + Bcell + CD4T + CD8T + Gran + Mono + NK	2.34197	1.28748	i	methylation	chr6	31869301	G	ZBTB12	NM_181842	5'UTR	chr6:31868781-31870311	Island	FALSE	0.286906	-0.0000893197487334144	0.0000267046964145735	0.000823654930638603	1.18573
cg04267590	-6.64551e-05	1.79802e-05	-3.69601	0.000235662	-5.81125e-05	1.64511e-05	-3.53243	0.000438944	721	0.123282	1	0.287043	1	methylation ~ momBMI	methylation ~ momBMI + maternal_age + parity_1 + mat_smk_preg + edu_mat + social_class + bf_intention_1m + Bcell + CD4T + CD8T + Gran + Mono + NK	2.34197	1.28748	i	methylation	chr5	14581942	G	FAM105A;FAM105A	NM_019018;NM_019018	1stExon;5'UTR	chr5:14581497-14582569	Island	FALSE	0.287043	-0.0000570961179545819	0.0000170775872570655	0.000827775067534555	1.18573
cg12404284	0.000840879	0.000307561	2.73403	0.0064122	0.000976228	0.000276404	3.53189	0.000440157	713	0.179309	1	0.287043	1	methylation ~ momBMI	methylation ~ momBMI + maternal_age + parity_1 + mat_smk_preg + edu_mat + social_class + bf_intention_1m + Bcell + CD4T + CD8T + Gran + Mono + NK	2.34197	1.28748	ii	methylation	chr19	21933386	G	LOC641367;ZNF100	NR_024523;NM_173531	TSS200;Body	chr19:21933434-21933853	N_Shore	TRUE	0.287043	0.000993303522403753	0.000286929602843001	0.000536501928401726	1.18573
cg01406072	-0.00111483	0.000336643	-3.31162	0.000974737	-0.00116229	0.00032908	-3.53194	0.000440239	709	0.140527	1	0.287043	1	methylation ~ momBMI	methylation ~ momBMI + maternal_age + parity_1 + mat_smk_preg + edu_mat + social_class + bf_intention_1m + Bcell + CD4T + CD8T + Gran + Mono + NK	2.34197	1.28748	ii	methylation	chr13	112201036	G				chr13:112200212-112200893	S_Shore	FALSE	0.287043	-0.00114195781966756	0.00034161101811937	0.000829197120309552	1.18573
cg19104836	-0.000107433	2.56348e-05	-4.1909	3.12408e-05	-8.15349e-05	2.30873e-05	-3.53159	0.00044028	722	0.11308	1	0.287043	1	methylation ~ momBMI	methylation ~ momBMI + maternal_age + parity_1 + mat_smk_preg + edu_mat + social_class + bf_intention_1m + Bcell + CD4T + CD8T + Gran + Mono + NK	2.34197	1.28748	i	methylation	chr18	60190704	G	ZCCHC2	NM_017742	1stExon	chr18:60189509-60192109	Island	FALSE	0.287043	-0.0000801086017117172	0.0000239664937332084	0.000830199109661737	1.18573
cg27130302	-4.27489e-05	1.43157e-05	-2.98616	0.00292196	-4.61772e-05	1.30748e-05	-3.53178	0.000440297	714	0.160021	1	0.287043	1	methylation ~ momBMI	methylation ~ momBMI + maternal_age + parity_1 + mat_smk_preg + edu_mat + social_class + bf_intention_1m + Bcell + CD4T + CD8T + Gran + Mono + NK	2.34197	1.28748	i	methylation	chr8	29209604	G	DUSP4	NM_001394	TSS1500	chr8:29205664-29209847	Island	FALSE	0.287043	-0.000045369447327921	0.0000135726744650927	0.000829660366812393	1.18573
cg03421485	-4.39587e-05	1.7208e-05	-2.55456	0.0108375	-5.89881e-05	1.67046e-05	-3.53124	0.000440924	720	0.198944	1	0.287043	1	methylation ~ momBMI	methylation ~ momBMI + maternal_age + parity_1 + mat_smk_preg + edu_mat + social_class + bf_intention_1m + Bcell + CD4T + CD8T + Gran + Mono + NK	2.34197	1.28748	i	methylation	chr15	41221546	G	DLL4;DLL4	NM_019074;NM_019074	1stExon;5'UTR	chr15:41217789-41223180	Island	FALSE	0.287043	-0.0000579561167879209	0.0000173407441644952	0.000831191925129675	1.18573
cg06036536	0.00131991	0.000645981	2.04326	0.0413911	0.00202829	0.000574405	3.53111	0.000441096	721	0.288655	1	0.287043	1	methylation ~ momBMI	methylation ~ momBMI + maternal_age + parity_1 + mat_smk_preg + edu_mat + social_class + bf_intention_1m + Bcell + CD4T + CD8T + Gran + Mono + NK	2.34197	1.28748	ii	methylation	chr9	37787075	G				chr9:37787074-37787609	Island	TRUE	0.287043	0.00206377600729969	0.000596278634408168	0.000537986255243353	1.18573
cg15842317	-0.000107138	3.3553e-05	-3.19309	0.00146892	-0.000115418	3.2696e-05	-3.53005	0.000442848	721	0.146581	1	0.287524	1	methylation ~ momBMI	methylation ~ momBMI + maternal_age + parity_1 + mat_smk_preg + edu_mat + social_class + bf_intention_1m + Bcell + CD4T + CD8T + Gran + Mono + NK	2.34197	1.28748	i	methylation	chr1	159824538	G	VSIG8;C1orf204	NM_001013661;NM_001134233	3'UTR;Body	chr1:159824006-159825011	Island	FALSE	0.287524	-0.00011339844338637	0.0000339410658847329	0.000834653334856774	1.18573
cg04122068	-0.000547301	0.000194842	-2.80895	0.00510751	-0.000454571	0.000128775	-3.52997	0.000443457	709	0.172559	1	0.287524	1	methylation ~ momBMI	methylation ~ momBMI + maternal_age + parity_1 + mat_smk_preg + edu_mat + social_class + bf_intention_1m + Bcell + CD4T + CD8T + Gran + Mono + NK	2.34197	1.28748	i	methylation	chr1	160068504	R	IGSF8	NM_052868	TSS200	chr1:160068040-160068430	S_Shore	FALSE	0.287524	-0.000446615727536294	0.000133678456084349	0.000834862071777992	1.18573
cg27471464	-5.1803e-05	1.86684e-05	-2.7749	0.00566705	-6.24321e-05	1.76886e-05	-3.5295	0.000444113	712	0.175531	1	0.287524	1	methylation ~ momBMI	methylation ~ momBMI + maternal_age + parity_1 + mat_smk_preg + edu_mat + social_class + bf_intention_1m + Bcell + CD4T + CD8T + Gran + Mono + NK	2.34197	1.28748	i	methylation	chr17	79633772	G	CCDC137;C17orf90;CCDC137	NM_199287;NM_001039842;NM_199287	1stExon;TSS200;5'UTR	chr17:79633256-79634230	Island	FALSE	0.287524	-0.0000613392894383403	0.000018362232700067	0.000836235623474338	1.18573
cg13611226	-3.37171e-05	1.15051e-05	-2.93063	0.0034955	-3.91901e-05	1.11025e-05	-3.52985	0.000444654	686	0.163735	1	0.287524	1	methylation ~ momBMI	methylation ~ momBMI + maternal_age + parity_1 + mat_smk_preg + edu_mat + social_class + bf_intention_1m + Bcell + CD4T + CD8T + Gran + Mono + NK	2.34197	1.28748	i	methylation	chr9	125027073	G	RBM18;MRRF;RBM18;RBM18;RBM18;MRRF	NR_027126;NM_138777;NR_027125;NM_033117;NM_033117;NM_199177	Body;TSS200;Body;1stExon;5'UTR;TSS200	chr9:125026828-125027250	Island	TRUE	0.287524	-0.0000385041936966643	0.0000115252712032952	0.000835225584987152	1.18573
cg14741564	0.00123923	0.00057159	2.16804	0.0304826	0.00174127	0.000493503	3.52838	0.00044555	722	0.263305	1	0.287524	1	methylation ~ momBMI	methylation ~ momBMI + maternal_age + parity_1 + mat_smk_preg + edu_mat + social_class + bf_intention_1m + Bcell + CD4T + CD8T + Gran + Mono + NK	2.34197	1.28748	ii	methylation	chr18	75403206	G				chr18:75402320-75402579	S_Shore	TRUE	0.287524	0.00177175524860413	0.000512295513088511	0.000543266212008784	1.18573
cg07363144	0.00185009	0.000589506	3.13837	0.00176802	0.00182464	0.000517139	3.52833	0.000445562	724	0.150419	1	0.287524	1	methylation ~ momBMI	methylation ~ momBMI + maternal_age + parity_1 + mat_smk_preg + edu_mat + social_class + bf_intention_1m + Bcell + CD4T + CD8T + Gran + Mono + NK	2.34197	1.28748	ii	methylation	chr1	2796691	G					OpenSea	TRUE	0.287524	0.0018565849899693	0.000536832007462373	0.000543374509107357	1.18573
cg02951558	-8.13041e-05	3.60911e-05	-2.25275	0.0245778	-0.000102354	2.90114e-05	-3.52807	0.000446309	716	0.24697	1	0.287524	1	methylation ~ momBMI	methylation ~ momBMI + maternal_age + parity_1 + mat_smk_preg + edu_mat + social_class + bf_intention_1m + Bcell + CD4T + CD8T + Gran + Mono + NK	2.34197	1.28748	i	methylation	chr19	50979574	R	FAM71E1;C19orf63;C19orf63	NM_138411;NM_175063;NM_206538	1stExon;TSS200;TSS200	chr19:50979429-50980208	Island	FALSE	0.287524	-0.00010056209280753	0.0000301161900488954	0.000840390231980373	1.18573
cg25201881	-4.21753e-05	1.54031e-05	-2.73811	0.00633653	-5.24583e-05	1.4868e-05	-3.52828	0.0004466	701	0.179073	1	0.287524	1	methylation ~ momBMI	methylation ~ momBMI + maternal_age + parity_1 + mat_smk_preg + edu_mat + social_class + bf_intention_1m + Bcell + CD4T + CD8T + Gran + Mono + NK	2.34197	1.28748	i	methylation	chr1	114695527	G	SYT6	NM_205848	5'UTR	chr1:114695136-114696672	Island	FALSE	0.287524	-0.0000515398089721067	0.000015434160182486	0.000839796607064483	1.18573
cg03331387	0.00232066	0.000585507	3.96351	8.11966e-05	0.00200781	0.00056928	3.52693	0.000447887	724	0.11308	1	0.287969	1	methylation ~ momBMI	methylation ~ momBMI + maternal_age + parity_1 + mat_smk_preg + edu_mat + social_class + bf_intention_1m + Bcell + CD4T + CD8T + Gran + Mono + NK	2.34197	1.28748	ii	methylation	chr3	127114962	G					OpenSea	FALSE	0.287969	0.00204297791301444	0.000590958492850653	0.000546106859201218	1.18573
cg15393774	-0.000613221	0.000190035	-3.22689	0.00130827	-0.000544369	0.000154418	-3.5253	0.000450756	720	0.145269	1	0.287988	1	methylation ~ momBMI	methylation ~ momBMI + maternal_age + parity_1 + mat_smk_preg + edu_mat + social_class + bf_intention_1m + Bcell + CD4T + CD8T + Gran + Mono + NK	2.34197	1.28748	ii	methylation	chr17	1454155	G	PITPNA	NM_006224	Body		OpenSea	FALSE	0.287988	-0.000534828907001188	0.000160297920470471	0.000848501487099985	1.18573
cg16057587	-0.000906904	0.000346366	-2.61834	0.00902259	-0.00103081	0.000292403	-3.5253	0.000450848	718	0.191222	1	0.287988	1	methylation ~ momBMI	methylation ~ momBMI + maternal_age + parity_1 + mat_smk_preg + edu_mat + social_class + bf_intention_1m + Bcell + CD4T + CD8T + Gran + Mono + NK	2.34197	1.28748	ii	methylation	chr7	136698566	G	CHRM2;CHRM2;CHRM2;CHRM2;CHRM2;CHRM2;CHRM2;CHRM2	NM_001006631;NM_000739;NM_001006627;NM_001006628;NM_001006629;NM_001006632;NM_001006630;NM_001006626	5'UTR;5'UTR;5'UTR;5'UTR;5'UTR;5'UTR;5'UTR;5'UTR		OpenSea	TRUE	0.287988	-0.00101274360692939	0.000303538169682832	0.000848519891546833	1.18573
cg23396974	-0.000138113	6.49783e-05	-2.12553	0.033885	-0.00019041	5.40195e-05	-3.52483	0.000451664	717	0.27143	1	0.287988	1	methylation ~ momBMI	methylation ~ momBMI + maternal_age + parity_1 + mat_smk_preg + edu_mat + social_class + bf_intention_1m + Bcell + CD4T + CD8T + Gran + Mono + NK	2.34197	1.28748	i	methylation	chr7	45151349	R	TBRG4;TBRG4;TBRG4	NM_030900;NM_004749;NM_199122	TSS200;TSS200;TSS200	chr7:45150987-45151554	Island	FALSE	0.287988	-0.000187072529263758	0.0000560766260382521	0.000849882310129874	1.18573
cg21803390	-4.72883e-05	2.91925e-05	-1.61988	0.105699	-7.22488e-05	2.04972e-05	-3.5248	0.000451754	716	0.398246	1	0.287988	1	methylation ~ momBMI	methylation ~ momBMI + maternal_age + parity_1 + mat_smk_preg + edu_mat + social_class + bf_intention_1m + Bcell + CD4T + CD8T + Gran + Mono + NK	2.34197	1.28748	i	methylation	chr6	20402026	R	E2F3	NM_001949	TSS200	chr6:20402003-20403886	Island	FALSE	0.287988	-0.0000709824519945496	0.0000212777896340554	0.000849968166157035	1.18573
cg04333463	-9.30574e-05	4.63543e-05	-2.00752	0.0450666	-0.000122256	3.46937e-05	-3.52386	0.000453044	723	0.296726	1	0.287988	1	methylation ~ momBMI	methylation ~ momBMI + maternal_age + parity_1 + mat_smk_preg + edu_mat + social_class + bf_intention_1m + Bcell + CD4T + CD8T + Gran + Mono + NK	2.34197	1.28748	i	methylation	chr8	62626687	G	ASPH;ASPH;ASPH;ASPH;ASPH	NM_001164755;NM_004318;NM_032466;NM_001164756;NM_001164754	Body;Body;Body;Body;Body	chr8:62626556-62627511	Island	FALSE	0.287988	-0.000120112632121556	0.0000360148895604413	0.000852740603293938	1.18573
cg11957475	0.00334129	0.000974518	3.42866	0.000641039	0.00339774	0.000964234	3.52377	0.000453201	723	0.133136	1	0.287988	1	methylation ~ momBMI	methylation ~ momBMI + maternal_age + parity_1 + mat_smk_preg + edu_mat + social_class + bf_intention_1m + Bcell + CD4T + CD8T + Gran + Mono + NK	2.34197	1.28748	ii	methylation	chr18	57566144	G	PMAIP1	NM_021127	TSS1500	chr18:57566866-57567723	N_Shore	TRUE	0.287988	0.00345730711249644	0.00100095223936961	0.000552300387238744	1.18573
cg03205208	0.000587331	0.00015207	3.86225	0.000122571	0.000412727	0.000117124	3.52385	0.000453386	715	0.117189	1	0.287988	1	methylation ~ momBMI	methylation ~ momBMI + maternal_age + parity_1 + mat_smk_preg + edu_mat + social_class + bf_intention_1m + Bcell + CD4T + CD8T + Gran + Mono + NK	2.34197	1.28748	ii	methylation	chr10	7830848	G	KIN;ATP5C1;ATP5C1	NM_012311;NM_001001973;NM_005174	TSS1500;Body;Body	chr10:7829588-7830517	S_Shore	FALSE	0.287988	0.000419962458166261	0.000121583754558084	0.000552132407857366	1.18573
cg11898009	-8.80145e-05	3.66545e-05	-2.40119	0.0165973	-0.000123857	3.515e-05	-3.52367	0.000453746	714	0.221887	1	0.287988	1	methylation ~ momBMI	methylation ~ momBMI + maternal_age + parity_1 + mat_smk_preg + edu_mat + social_class + bf_intention_1m + Bcell + CD4T + CD8T + Gran + Mono + NK	2.34197	1.28748	i	methylation	chr7	31375861	G				chr7:31375845-31376542	Island	FALSE	0.287988	-0.000121685211898972	0.0000364885002450413	0.000853324973633936	1.18573
cg03188346	-0.00193737	0.000557362	-3.47596	0.000539507	-0.00156902	0.000445377	-3.5229	0.000454657	723	0.130479	1	0.287988	1	methylation ~ momBMI	methylation ~ momBMI + maternal_age + parity_1 + mat_smk_preg + edu_mat + social_class + bf_intention_1m + Bcell + CD4T + CD8T + Gran + Mono + NK	2.34197	1.28748	ii	methylation	chr7	73719672	G	CLIP2;CLIP2	NM_032421;NM_003388	5'UTR;5'UTR	chr7:73720746-73720988	N_Shore	FALSE	0.287988	-0.00154150570125756	0.000462337140722256	0.000855576270396851	1.18573
cg25974897	-0.000101066	4.13003e-05	-2.44711	0.0146421	-0.000138071	3.91925e-05	-3.52289	0.000455136	712	0.214619	1	0.287988	1	methylation ~ momBMI	methylation ~ momBMI + maternal_age + parity_1 + mat_smk_preg + edu_mat + social_class + bf_intention_1m + Bcell + CD4T + CD8T + Gran + Mono + NK	2.34197	1.28748	i	methylation	chr1	46956168	R				chr1:46954793-46957121	Island	FALSE	0.287988	-0.000135649675180643	0.0000406849948143149	0.000855620179739362	1.18573
cg05517541	-0.00136825	0.000571998	-2.39205	0.0170116	-0.00194611	0.000552452	-3.52268	0.000455238	718	0.223247	1	0.287988	1	methylation ~ momBMI	methylation ~ momBMI + maternal_age + parity_1 + mat_smk_preg + edu_mat + social_class + bf_intention_1m + Bcell + CD4T + CD8T + Gran + Mono + NK	2.34197	1.28748	ii	methylation	chr6	112115209	G	FYN	NM_002037	5'UTR		OpenSea	FALSE	0.287988	-0.00191198310316636	0.00057348987625125	0.000856239100293887	1.18573
cg27097962	-9.19815e-05	2.72654e-05	-3.37356	0.000781706	-9.23884e-05	2.62293e-05	-3.52233	0.000455619	723	0.134991	1	0.287988	1	methylation ~ momBMI	methylation ~ momBMI + maternal_age + parity_1 + mat_smk_preg + edu_mat + social_class + bf_intention_1m + Bcell + CD4T + CD8T + Gran + Mono + NK	2.34197	1.28748	i	methylation	chr14	105780695	G	PACS2;PACS2	NM_015197;NM_001100913	TSS1500;TSS1500	chr14:105780339-105782027	Island	TRUE	0.287988	-0.0000907679656556515	0.0000272281327062401	0.000857268776312459	1.18573
cg15228928	-0.000171418	7.50558e-05	-2.28388	0.0226732	-0.000237617	6.74587e-05	-3.52241	0.000455949	712	0.241827	1	0.287988	1	methylation ~ momBMI	methylation ~ momBMI + maternal_age + parity_1 + mat_smk_preg + edu_mat + social_class + bf_intention_1m + Bcell + CD4T + CD8T + Gran + Mono + NK	2.34197	1.28748	i	methylation	chr13	112727521	R				chr13:112726281-112728419	Island	FALSE	0.287988	-0.000233449615084734	0.0000700275827935476	0.000857049204153543	1.18573
cg04780294	-6.68745e-05	2.20832e-05	-3.0283	0.00254735	-6.95364e-05	1.97435e-05	-3.522	0.000456267	721	0.157464	1	0.287988	1	methylation ~ momBMI	methylation ~ momBMI + maternal_age + parity_1 + mat_smk_preg + edu_mat + social_class + bf_intention_1m + Bcell + CD4T + CD8T + Gran + Mono + NK	2.34197	1.28748	i	methylation	chr17	78075547	R	GAA;GAA;GAA;GAA	NM_001079803;NM_000152;NM_000152;NM_001079804	5'UTR;5'UTR;1stExon;5'UTR	chr17:78074902-78075761	Island	TRUE	0.287988	-0.0000683167146729129	0.0000204952998653449	0.000858263885696758	1.18573
cg09445727	-0.000110716	3.47047e-05	-3.19022	0.00148348	-0.000108422	3.08012e-05	-3.52007	0.00045958	720	0.146581	1	0.289445	1	methylation ~ momBMI	methylation ~ momBMI + maternal_age + parity_1 + mat_smk_preg + edu_mat + social_class + bf_intention_1m + Bcell + CD4T + CD8T + Gran + Mono + NK	2.34197	1.28748	i	methylation	chr16	75285526	R	BCAR1;BCAR1;BCAR1;BCAR1;BCAR1;BCAR1;BCAR1	NM_001170718;NM_001170720;NM_001170717;NM_014567;NM_001170716;NM_001170714;NM_001170715	Body;Body;TSS200;TSS200;Body;Body;Body	chr16:75284680-75285821	Island	FALSE	0.289445	-0.0001065195859406	0.0000319741439926241	0.000864013819679044	1.18573
cg23923778	0.00063277	0.000161009	3.93002	9.31176e-05	0.000313515	8.90698e-05	3.51988	0.000459774	723	0.11519	1	0.289445	1	methylation ~ momBMI	methylation ~ momBMI + maternal_age + parity_1 + mat_smk_preg + edu_mat + social_class + bf_intention_1m + Bcell + CD4T + CD8T + Gran + Mono + NK	2.34197	1.28748	ii	methylation	chr2	145282054	G				chr2:145281736-145282269	Island	TRUE	0.289445	0.000319018022921073	0.0000924616266605334	0.000560016128847384	1.18573
cg03234604	-0.0021281	0.00068623	-3.10114	0.00200343	-0.00121699	0.000345828	-3.51907	0.000461365	718	0.152377	1	0.29006	1	methylation ~ momBMI	methylation ~ momBMI + maternal_age + parity_1 + mat_smk_preg + edu_mat + social_class + bf_intention_1m + Bcell + CD4T + CD8T + Gran + Mono + NK	2.34197	1.28748	ii	methylation	chr13	43336307	G					OpenSea	FALSE	0.29006	-0.00119562755146274	0.000358996906096848	0.000867002640110001	1.18573
cg26215437	-4.75848e-05	1.21348e-05	-3.92134	9.65473e-05	-4.1014e-05	1.16561e-05	-3.51868	0.000462114	716	0.116229	1	0.29006	1	methylation ~ momBMI	methylation ~ momBMI + maternal_age + parity_1 + mat_smk_preg + edu_mat + social_class + bf_intention_1m + Bcell + CD4T + CD8T + Gran + Mono + NK	2.34197	1.28748	i	methylation	chr15	35261906	G	AQR;AQR	NM_014691;NM_014691	1stExon;5'UTR	chr15:35261686-35262124	Island	FALSE	0.29006	-0.0000402939421823403	0.0000120999458201297	0.000868170512371295	1.18573
cg03861593	-3.55905e-05	1.31249e-05	-2.71167	0.00685533	-4.48215e-05	1.27392e-05	-3.5184	0.000462553	717	0.181003	1	0.29006	1	methylation ~ momBMI	methylation ~ momBMI + maternal_age + parity_1 + mat_smk_preg + edu_mat + social_class + bf_intention_1m + Bcell + CD4T + CD8T + Gran + Mono + NK	2.34197	1.28748	i	methylation	chr6	108881876	R	FOXO3;FOXO3	NM_001455;NM_201559	TSS200;5'UTR	chr6:108878830-108883404	Island	FALSE	0.29006	-0.0000440345169611368	0.0000132242853999403	0.000869015069657596	1.18573
cg24391458	-3.93375e-05	1.24248e-05	-3.16605	0.0016119	-4.18676e-05	1.19027e-05	-3.51747	0.000464617	706	0.148405	1	0.290538	1	methylation ~ momBMI	methylation ~ momBMI + maternal_age + parity_1 + mat_smk_preg + edu_mat + social_class + bf_intention_1m + Bcell + CD4T + CD8T + Gran + Mono + NK	2.34197	1.28748	i	methylation	chr20	48429246	G	SLC9A8	NM_015266	TSS200	chr20:48429172-48429645	Island	FALSE	0.290538	-0.0000411322331129069	0.0000123560069505723	0.000871815567613036	1.18573
cg11828509	-8.05664e-05	2.80673e-05	-2.87048	0.00422103	-8.77764e-05	2.49569e-05	-3.51712	0.000465087	709	0.16794	1	0.290538	1	methylation ~ momBMI	methylation ~ momBMI + maternal_age + parity_1 + mat_smk_preg + edu_mat + social_class + bf_intention_1m + Bcell + CD4T + CD8T + Gran + Mono + NK	2.34197	1.28748	i	methylation	chr1	26146223	G	FAM54B;FAM54B;FAM54B;FAM54B	NM_001099625;NM_001099627;NM_019557;NM_001099626	TSS200;TSS200;TSS1500;TSS1500	chr1:26146122-26147349	Island	FALSE	0.290538	-0.0000862345444952253	0.0000259072273905965	0.000872867193292329	1.18573
cg14839809	0.00046167	0.000222782	2.0723	0.0385953	0.000702002	0.000199646	3.51623	0.00046625	718	0.282442	1	0.290538	1	methylation ~ momBMI	methylation ~ momBMI + maternal_age + parity_1 + mat_smk_preg + edu_mat + social_class + bf_intention_1m + Bcell + CD4T + CD8T + Gran + Mono + NK	2.34197	1.28748	i	methylation	chr1	2796325	R					OpenSea	FALSE	0.290538	0.000714336050883996	0.00020724904534582	0.000567369255593271	1.18573
cg10647547	-0.00105277	0.000334626	-3.14612	0.00172353	-0.000892384	0.000253796	-3.51615	0.000466589	713	0.150382	1	0.290538	1	methylation ~ momBMI	methylation ~ momBMI + maternal_age + parity_1 + mat_smk_preg + edu_mat + social_class + bf_intention_1m + Bcell + CD4T + CD8T + Gran + Mono + NK	2.34197	1.28748	ii	methylation	chr2	236447792	G	AGAP1;AGAP1	NM_014914;NM_001037131	Body;Body	chr2:236443815-236444025	S_Shelf	FALSE	0.290538	-0.00087670514023835	0.000263460338706236	0.000875802211360669	1.18573
cg01411786	-8.69855e-05	2.47482e-05	-3.51482	0.000467584	-7.9043e-05	2.24823e-05	-3.51579	0.000466842	722	0.128391	1	0.290538	1	methylation ~ momBMI	methylation ~ momBMI + maternal_age + parity_1 + mat_smk_preg + edu_mat + social_class + bf_intention_1m + Bcell + CD4T + CD8T + Gran + Mono + NK	2.34197	1.28748	i	methylation	chr1	201709390	G	NAV1;NAV1	NM_001167738;NM_020443	Body;Body	chr1:201708787-201709429	Island	FALSE	0.290538	-0.0000776541084083147	0.0000233384574657508	0.00087691117452241	1.18573
cg03242877	-8.18759e-05	8.41864e-05	-0.972555	0.331104	-0.000224896	6.39745e-05	-3.5154	0.00046777	716	0.628334	1	0.290538	1	methylation ~ momBMI	methylation ~ momBMI + maternal_age + parity_1 + mat_smk_preg + edu_mat + social_class + bf_intention_1m + Bcell + CD4T + CD8T + Gran + Mono + NK	2.34197	1.28748	i	methylation	chr7	65540778	R	ASL;ASL;ASL;ASL;ASL	NM_001024946;NM_000048;NM_000048;NM_001024943;NM_001024944	TSS200;5'UTR;1stExon;TSS200;TSS200	chr7:65540543-65541104	Island	FALSE	0.290538	-0.000220943539430495	0.0000664107191163468	0.000878097297849691	1.18573
cg14750743	-0.00133384	0.000435744	-3.06107	0.00228736	-0.00128502	0.000365578	-3.51505	0.000468079	723	0.155266	1	0.290538	1	methylation ~ momBMI	methylation ~ momBMI + maternal_age + parity_1 + mat_smk_preg + edu_mat + social_class + bf_intention_1m + Bcell + CD4T + CD8T + Gran + Mono + NK	2.34197	1.28748	ii	methylation	chr6	32137294	G	AGPAT1;AGPAT1	NM_006411;NM_032741	Body;Body	chr6:32134460-32135196	S_Shelf	FALSE	0.290538	-0.00126243923442811	0.00037949943578809	0.000879154526286283	1.18573
cg13017471	-0.00111217	0.000471894	-2.35683	0.0186984	-0.00154767	0.000440299	-3.51504	0.000468129	722	0.229181	1	0.290538	1	methylation ~ momBMI	methylation ~ momBMI + maternal_age + parity_1 + mat_smk_preg + edu_mat + social_class + bf_intention_1m + Bcell + CD4T + CD8T + Gran + Mono + NK	2.34197	1.28748	ii	methylation	chr3	171832308	G	FNDC3B;FNDC3B	NM_001135095;NM_022763	Body;Body		OpenSea	FALSE	0.290538	-0.00152046731834612	0.000457065398166801	0.000879169110318687	1.18573
cg23065715	0.00201928	0.000478975	4.21584	2.80443e-05	0.00115734	0.000329302	3.51452	0.000468957	724	0.11308	1	0.290678	1	methylation ~ momBMI	methylation ~ momBMI + maternal_age + parity_1 + mat_smk_preg + edu_mat + social_class + bf_intention_1m + Bcell + CD4T + CD8T + Gran + Mono + NK	2.34197	1.28748	ii	methylation	chr2	220299659	G	SPEG	NM_005876	TSS200	chr2:220299483-220300243	Island	FALSE	0.290678	0.0011776815214835	0.000341842000639971	0.000570837997895948	1.18573
cg22488859	-9.88412e-05	3.1277e-05	-3.16019	0.00164257	-9.95169e-05	2.83294e-05	-3.51284	0.000471908	723	0.148663	1	0.292133	1	methylation ~ momBMI	methylation ~ momBMI + maternal_age + parity_1 + mat_smk_preg + edu_mat + social_class + bf_intention_1m + Bcell + CD4T + CD8T + Gran + Mono + NK	2.34197	1.28748	i	methylation	chr2	38303831	G	CYP1B1	NM_000104	TSS1500	chr2:38301276-38304518	Island	FALSE	0.292133	-0.000097766707382928	0.0000294082225690052	0.000885872639463467	1.18573
cg22699620	-0.00154636	0.000656707	-2.35472	0.0188037	-0.00158419	0.000451079	-3.51199	0.000473359	724	0.229586	1	0.292305	1	methylation ~ momBMI	methylation ~ momBMI + maternal_age + parity_1 + mat_smk_preg + edu_mat + social_class + bf_intention_1m + Bcell + CD4T + CD8T + Gran + Mono + NK	2.34197	1.28748	ii	methylation	chr21	46348691	G	ITGB2;ITGB2	NM_001127491;NM_001127491	5'UTR;1stExon	chr21:46351328-46352911	N_Shelf	TRUE	0.292305	-0.00155631975446624	0.00046825676902528	0.000888488895290377	1.18573
cg16863990	-6.92374e-05	2.98162e-05	-2.32214	0.0205052	-9.53016e-05	2.71359e-05	-3.51201	0.000473614	717	0.234855	1	0.292305	1	methylation ~ momBMI	methylation ~ momBMI + maternal_age + parity_1 + mat_smk_preg + edu_mat + social_class + bf_intention_1m + Bcell + CD4T + CD8T + Gran + Mono + NK	2.34197	1.28748	i	methylation	chr13	52980237	G	THSD1;THSD1;THSD1;THSD1	NM_018676;NM_018676;NM_199263;NM_199263	5'UTR;1stExon;5'UTR;1stExon	chr13:52979999-52980586	Island	FALSE	0.292305	-0.0000936251561452413	0.0000281692300717952	0.000888420335792844	1.18573
cg03905905	-4.83394e-05	1.7479e-05	-2.76558	0.00582775	-5.85569e-05	1.66749e-05	-3.51167	0.000474003	722	0.176296	1	0.292305	1	methylation ~ momBMI	methylation ~ momBMI + maternal_age + parity_1 + mat_smk_preg + edu_mat + social_class + bf_intention_1m + Bcell + CD4T + CD8T + Gran + Mono + NK	2.34197	1.28748	i	methylation	chr2	63277850	G	OTX1	NM_014562	TSS200	chr2:63274475-63279430	Island	FALSE	0.292305	-0.0000575267631980374	0.0000173099375858973	0.000889472562115492	1.18573
cg14408059	-0.00115071	0.000333311	-3.45236	0.000588702	-0.00111465	0.000317476	-3.51098	0.000475689	711	0.130994	1	0.29297	1	methylation ~ momBMI	methylation ~ momBMI + maternal_age + parity_1 + mat_smk_preg + edu_mat + social_class + bf_intention_1m + Bcell + CD4T + CD8T + Gran + Mono + NK	2.34197	1.28748	ii	methylation	chr14	32169802	G	NUBPL	NM_025152	Body		OpenSea	TRUE	0.29297	-0.00109503764915306	0.000329565550773679	0.000891602460986942	1.18573
cg24675344	-0.000101867	5.44873e-05	-1.86956	0.0619591	-0.000165954	4.72719e-05	-3.51062	0.00047645	708	0.329423	1	0.293066	1	methylation ~ momBMI	methylation ~ momBMI + maternal_age + parity_1 + mat_smk_preg + edu_mat + social_class + bf_intention_1m + Bcell + CD4T + CD8T + Gran + Mono + NK	2.34197	1.28748	ii	methylation	chr1	154732993	G	KCNN3;KCNN3	NM_002249;NM_170782	Body;Body	chr1:154732822-154733436	Island	TRUE	0.293066	-0.000163033190702375	0.0000490720202528469	0.000892707075769607	1.18573
cg10208594	-4.19546e-05	1.98458e-05	-2.11404	0.034855	-6.30428e-05	1.79621e-05	-3.50977	0.000477298	723	0.273671	1	0.29317	1	methylation ~ momBMI	methylation ~ momBMI + maternal_age + parity_1 + mat_smk_preg + edu_mat + social_class + bf_intention_1m + Bcell + CD4T + CD8T + Gran + Mono + NK	2.34197	1.28748	i	methylation	chr10	52383849	R	SGMS1	NM_147156	TSS200	chr10:52382472-52385155	Island	FALSE	0.29317	-0.0000619330781471215	0.0000186460677263388	0.000895321571443571	1.18573
cg23500724	-7.5518e-05	3.30531e-05	-2.28475	0.0226182	-0.000107004	3.04911e-05	-3.50935	0.000478124	721	0.24167	1	0.29317	1	methylation ~ momBMI	methylation ~ momBMI + maternal_age + parity_1 + mat_smk_preg + edu_mat + social_class + bf_intention_1m + Bcell + CD4T + CD8T + Gran + Mono + NK	2.34197	1.28748	i	methylation	chr6	30043049	G	RNF39;RNF39	NM_025236;NM_170769	1stExon;1stExon	chr6:30042918-30043500	Island	FALSE	0.29317	-0.000105120450192182	0.0000316522595529076	0.000896620754748279	1.18573
cg09660632	-6.56927e-05	2.73168e-05	-2.40484	0.0164316	-9.03443e-05	2.57482e-05	-3.50877	0.000479204	720	0.221247	1	0.29317	1	methylation ~ momBMI	methylation ~ momBMI + maternal_age + parity_1 + mat_smk_preg + edu_mat + social_class + bf_intention_1m + Bcell + CD4T + CD8T + Gran + Mono + NK	2.34197	1.28748	i	methylation	chr10	70166762	G	RUFY2;RUFY2;RUFY2	NM_017987;NM_017987;NM_001042417	5'UTR;1stExon;Body	chr10:70166206-70167342	Island	FALSE	0.29317	-0.0000887536394022905	0.0000267286862612271	0.000898438746211495	1.18573
cg17792315	-6.7926e-05	2.13745e-05	-3.1779	0.00154686	-6.67228e-05	1.90173e-05	-3.50853	0.000479531	722	0.147931	1	0.29317	1	methylation ~ momBMI	methylation ~ momBMI + maternal_age + parity_1 + mat_smk_preg + edu_mat + social_class + bf_intention_1m + Bcell + CD4T + CD8T + Gran + Mono + NK	2.34197	1.28748	i	methylation	chr5	72921653	G	RGNEF	NM_001080479	TSS1500	chr5:72921593-72922527	Island	FALSE	0.29317	-0.0000655479060971294	0.0000197414751623303	0.000899160941512114	1.18573
cg15142246	-6.47041e-05	2.24109e-05	-2.88717	0.00400609	-7.47272e-05	2.12971e-05	-3.5088	0.000479655	708	0.166222	1	0.29317	1	methylation ~ momBMI	methylation ~ momBMI + maternal_age + parity_1 + mat_smk_preg + edu_mat + social_class + bf_intention_1m + Bcell + CD4T + CD8T + Gran + Mono + NK	2.34197	1.28748	i	methylation	chr8	37553287	R	ZNF703	NM_025069	TSS200	chr8:37551944-37555922	Island	FALSE	0.29317	-0.0000734115072604456	0.0000221080625252544	0.000898318179143176	1.18573
cg18453192	-0.000111656	3.97873e-05	-2.80633	0.0051472	-0.00012982	3.70107e-05	-3.50764	0.000481321	717	0.17262	1	0.293791	1	methylation ~ momBMI	methylation ~ momBMI + maternal_age + parity_1 + mat_smk_preg + edu_mat + social_class + bf_intention_1m + Bcell + CD4T + CD8T + Gran + Mono + NK	2.34197	1.28748	i	methylation	chr8	38243907	G	LETM2	NM_144652	TSS200	chr8:38243741-38244695	Island	TRUE	0.293791	-0.000127533893165927	0.0000384200859058268	0.000901921048382985	1.18573
cg26845297	-0.000333677	0.000244638	-1.36396	0.173009	-0.000710768	0.000202704	-3.50643	0.000483436	718	0.481299	1	0.293791	1	methylation ~ momBMI	methylation ~ momBMI + maternal_age + parity_1 + mat_smk_preg + edu_mat + social_class + bf_intention_1m + Bcell + CD4T + CD8T + Gran + Mono + NK	2.34197	1.28748	ii	methylation	chr4	85422409	G				chr4:85422929-85423190	N_Shore	TRUE	0.293791	-0.000698245188658035	0.000210423106037794	0.000905699352458066	1.18573
cg17083506	-6.04042e-05	2.25206e-05	-2.68218	0.00748236	-6.93349e-05	1.97743e-05	-3.50632	0.000483513	721	0.184261	1	0.293791	1	methylation ~ momBMI	methylation ~ momBMI + maternal_age + parity_1 + mat_smk_preg + edu_mat + social_class + bf_intention_1m + Bcell + CD4T + CD8T + Gran + Mono + NK	2.34197	1.28748	i	methylation	chr17	48226252	R	PPP1R9B	NM_032595	Body	chr17:48226223-48228625	Island	FALSE	0.293791	-0.0000681133093581275	0.0000205273069549216	0.000906059176602418	1.18573
cg04379155	-6.96541e-05	2.17992e-05	-3.19526	0.00145785	-7.35176e-05	2.09677e-05	-3.50622	0.000483554	724	0.146406	1	0.293791	1	methylation ~ momBMI	methylation ~ momBMI + maternal_age + parity_1 + mat_smk_preg + edu_mat + social_class + bf_intention_1m + Bcell + CD4T + CD8T + Gran + Mono + NK	2.34197	1.28748	i	methylation	chr17	7143007	G	PHF23	NM_024297	TSS200	chr17:7141121-7143071	Island	FALSE	0.293791	-0.0000722221941616519	0.0000217662006365885	0.000906355513821514	1.18573
cg13312337	-0.00121359	0.000389973	-3.11198	0.00193186	-0.00117685	0.000335649	-3.50618	0.000483715	722	0.151864	1	0.293791	1	methylation ~ momBMI	methylation ~ momBMI + maternal_age + parity_1 + mat_smk_preg + edu_mat + social_class + bf_intention_1m + Bcell + CD4T + CD8T + Gran + Mono + NK	2.34197	1.28748	ii	methylation	chr2	74612759	G	LOC100189589	NR_024463	TSS200		OpenSea	FALSE	0.293791	-0.00115611032511526	0.000348430817769058	0.000906487682421954	1.18573
cg23709117	-0.000126133	3.56657e-05	-3.53653	0.000431468	-0.000104832	2.99051e-05	-3.50548	0.000485052	720	0.126035	1	0.293825	1	methylation ~ momBMI	methylation ~ momBMI + maternal_age + parity_1 + mat_smk_preg + edu_mat + social_class + bf_intention_1m + Bcell + CD4T + CD8T + Gran + Mono + NK	2.34197	1.28748	i	methylation	chr6	108882119	G	FOXO3;FOXO3;FOXO3	NM_001455;NM_001455;NM_201559	5'UTR;1stExon;5'UTR	chr6:108878830-108883404	Island	FALSE	0.293825	-0.00010298423070603	0.0000310439008380884	0.000908678781921264	1.18573
cg11621667	-0.000222244	5.46663e-05	-4.06546	5.32895e-05	-0.000163014	4.65097e-05	-3.50496	0.000486297	713	0.11308	1	0.293825	1	methylation ~ momBMI	methylation ~ momBMI + maternal_age + parity_1 + mat_smk_preg + edu_mat + social_class + bf_intention_1m + Bcell + CD4T + CD8T + Gran + Mono + NK	2.34197	1.28748	i	methylation	chr7	39662995	R	RALA	NM_005402	TSS200	chr7:39662543-39663792	Island	FALSE	0.293825	-0.000160140928593566	0.0000482807626854913	0.000910325347680134	1.18573
cg26608174	0.00160116	0.000442199	3.62089	0.000314207	0.00151605	0.000432602	3.50449	0.000486776	721	0.12422	1	0.293825	1	methylation ~ momBMI	methylation ~ momBMI + maternal_age + parity_1 + mat_smk_preg + edu_mat + social_class + bf_intention_1m + Bcell + CD4T + CD8T + Gran + Mono + NK	2.34197	1.28748	i	methylation	chr17	46711035	G	MIR196A1	NR_029582	TSS1500	chr17:46710812-46711419	Island	FALSE	0.293825	0.00154277813924584	0.00044907595663826	0.000591569915156413	1.18573
cg03228824	-5.22929e-05	4.16929e-05	-1.25424	0.210167	-0.000109196	3.11625e-05	-3.50409	0.000487815	714	0.519931	1	0.293825	1	methylation ~ momBMI	methylation ~ momBMI + maternal_age + parity_1 + mat_smk_preg + edu_mat + social_class + bf_intention_1m + Bcell + CD4T + CD8T + Gran + Mono + NK	2.34197	1.28748	i	methylation	chr1	160313057	R	COPA;NCSTN;COPA;COPA;COPA	NM_004371;NM_015331;NM_001098398;NM_001098398;NM_004371	5'UTR;TSS200;1stExon;5'UTR;1stExon	chr1:160312928-160313338	Island	FALSE	0.293825	-0.000107270839605147	0.0000323491668333597	0.000913057044011676	1.18573
[truncated: 41,013 more rows]

## Sheet: ST_7
Supplementary Table 7. EWAS results for EWAS of maternal breastfeeding inititation
[truncated: 37,731 more rows]

## Sheet: ST_8
Supplementary Table 8. EWAS results for EWAS of breastfeeding duration (continuous)
[truncated: 25,301 more rows]
